# Supplementary material for: Syntheses and crystal structures of the one-dimensional coordination polymers formed by [Ni(cyclam)]2+ cations and 1,3-bis­(3-carb­oxy­prop­yl)tetra­methyl­disiloxane anions in different degrees of deprotonation
Source: Acta Crystallogr E Crystallogr Commun. 2020 Feb 25;76(Pt 3):446–51. doi: 10.1107/S2056989020002327 (PMC7057376; doi:10.1107/S2056989020002327)
Supplement: Supplementary file 1 [file e-76-00446-sup1.cif]

##############################################################################
#                                                                            #
# This CIF contains the data in a paper accepted for publication in          #
# Acta Crystallographica Section E. It conforms to the requirements of       #
# Notes for Authors for Acta Crystallographica Section E, and has been       #
# peer reviewed under the auspices of the IUCr Commission on Journals.       #
#                                                                            #
# Full details of the Crystallographic Information File format               #
# are given in the paper "The Crystallographic Information File (CIF):       #
# a New Standard Archive File for Crystallography" by S. R. Hall, F. H.      #
# Allen and I. D. Brown [Acta Cryst. (1991), A47, 655-685].                  #
#                                                                            #
# The current version of the core CIF dictionary is obtainable from          #
# ftp://ftp.iucr.org/pub/cif_core.dic.                                       #
#                                                                            #
# Software is freely available for graphical display of the structure(s)     #
# in this CIF. For information consult the CIF software page                 #
# http://www.iucr.org/resources/cif/software.                                #
#                                                                            #
# This file may be used for bona fide research purposes within the           #
# scientific community so long as proper attribution is given to the journal # 
# article from which it was obtained.                                        #
#                                                                            #
##############################################################################
data_I
_audit_creation_method
;
Olex2 1.3
(compiled Nov 21 2019 18:26:39 for OlexSys, GUI svn.r6003)
;
_journal_date_recd_electronic     2020-02-14
_journal_date_accepted     2020-02-19
_journal_name_full     'Acta Crystallographica, Section E'
_journal_year     2020
_journal_volume     76
_journal_issue      1
_journal_page_first     0
_journal_page_last     0
_journal_paper_category     GM
_journal_paper_doi     10.1107/S2056989020002327
_journal_coeditor_code     HB7892
_publ_contact_author_name     'Sergiu Shova'
_publ_contact_author_address
;
"Petru Poni"  Institute of Macromolecular Chemistry,
Department of Inorganic Polymers,
Aleea Grigore Ghica Voda 41A,
RO-700487 Iasi,
Romania
;
_publ_contact_author_email     'shova@icmpp.ro'
_publ_contact_author_fax     '+40 232211299'
_publ_contact_author_phone     '+40 747911913'
_publ_section_title
;
Syntheses and crystal structures of the one-dimensional coordination polymers
formed by [Ni(cyclam)]^2+^ cation and anions of
1,3-bis(3-carboxypropyl)tetramethyldisiloxane in different degrees of
deprotonation
;
loop_
    _publ_author_name
    _publ_author_footnote
    _publ_author_address
    'Gavrish, Sergey P.' .
;
L.V. Pisarzhevskii Institute of Physical Chemistry of the National \
Academy of Sciences of Ukraine, Prospekt Nauki 31, Kyiv 03028,
Ukraine
;
    'Shova, Sergiu' .
;
"Petru Poni" Institute of Macromolecular Chemistry,
Department of Inorganic Polymers, Aleea Grigore Ghica Voda 41A,
RO-700487 Iasi,
Romania
;
    'Cazacu, Maria' .
;
"Petru Poni" Institute of Macromolecular Chemistry,
Department of Inorganic Polymers, Aleea Grigore Ghica Voda 41A,
RO-700487 Iasi,
Romania
;
    'Dascalu, Mihaela' .
;
"Petru Poni" Institute of Macromolecular Chemistry,
Department of Inorganic Polymers, Aleea Grigore Ghica Voda 41A,
RO-700487 Iasi,
Romania
;
    'Lampeka, Yaroslaw D.' .
;
L.V. Pisarzhevskii Institute of Physical Chemistry of the National \
Academy of Sciences of Ukraine, Prospekt Nauki 31, Kyiv 03028,
Ukraine
;
_publ_section_synopsis
;
The title coordination polymers show different degrees of deprotonation of the
disiloxane-dicarboxylate bridging ligands: both contain tetragonally
distorted <i>trans</i>-NiN~4~O~2~ octahedra.
;
_chemical_name_systematic
;\
<i>catena</i>-Poly[[(1,4,8,11-tetraazacyclotetradecane-\
\k^4^<i>N</i>^1^,<i>N</i>^4^,<i>N</i>^8^,<i>N</i>^11^)nickel(II)]-\m-\
1,3-bis(3-carboxylatopropyl)tetramethyldisiloxane-\k^2^<i>O</i>:<i>O</i>']
;
_chemical_name_common     ?
_chemical_formula_moiety     'C22 H48 N4 Ni O5 Si2'
_chemical_formula_sum     'C22 H48 N4 Ni O5 Si2'
_chemical_formula_iupac     '[Ni (C10 H24 O5 Si2) (C12 H24 N4)]'
_chemical_formula_weight     563.53
_chemical_melting_point     ?
_space_group_crystal_system     monoclinic
_space_group_name_H-M_alt     'P 1 21/c 1'
_space_group_name_Hall     '-P 2ybc'
loop_
    _space_group_symop_operation_xyz
    'x, y, z'
    '-x, y+1/2, -z+1/2'
    '-x, -y, -z'
    'x, -y-1/2, z-1/2'
_cell_length_a     13.033(5)
_cell_length_b     12.877(10)
_cell_length_c     9.028(3)
_cell_angle_alpha     90
_cell_angle_beta     101.31(3)
_cell_angle_gamma     90
_cell_volume     1485.7(13)
_cell_formula_units_Z     2
_cell_measurement_reflns_used     468
_cell_measurement_theta_min     2.1940
_cell_measurement_theta_max     23.0420
_cell_measurement_temperature     173.05(10)
loop_
    _twin_individual_id
    _twin_individual_mass_fraction_refined
    1 0.5522(19)
    2 0.4478(19)
_exptl_crystal_description     plate
_exptl_crystal_colour     'clear light colourless'
_exptl_crystal_size_max     0.25
_exptl_crystal_size_mid     0.25
_exptl_crystal_size_min     0.05
_exptl_crystal_density_diffrn     1.260
_exptl_crystal_density_meas     ?
_exptl_crystal_density_method     ?
_exptl_crystal_F_000     608
_exptl_absorpt_coefficient_mu     0.769
_exptl_absorpt_correction_type     multi-scan
_exptl_absorpt_process_details
;
(CrysAlis PRO; Agilent, 2014)
;
_exptl_absorpt_correction_T_min     0.69355
_exptl_absorpt_correction_T_max     1.00000
_diffrn_ambient_temperature     173.05(10)
_diffrn_source     'Enhance (Mo) X-ray Source'
_diffrn_radiation_type     'Mo K\a'
_diffrn_radiation_wavelength     0.71073
_diffrn_radiation_monochromator     graphite
_diffrn_measurement_device_type     'Agilent Xcalibur, Eos'
_diffrn_measurement_method     '\w scans'
_diffrn_detector_area_resol_mean     16.1593
_diffrn_reflns_number     3957
_diffrn_reflns_av_R_equivalents     0.040
_diffrn_reflns_av_unetI/netI     0.1246
_diffrn_reflns_theta_min     2.245
_diffrn_reflns_theta_max     25.027
_diffrn_reflns_theta_full     25.027
_diffrn_measured_fraction_theta_max     0.983
_diffrn_measured_fraction_theta_full     0.983
_diffrn_reflns_limit_h_min     -15
_diffrn_reflns_limit_h_max     15
_diffrn_reflns_limit_k_min     -15
_diffrn_reflns_limit_k_max     15
_diffrn_reflns_limit_l_min     -10
_diffrn_reflns_limit_l_max     9
_refine_special_details
;
 Refined as a 2-component twin.
;
_reflns_number_total     3957
_reflns_number_gt     2499
_reflns_threshold_expression     'I > 2\s(I)'
_refine_ls_structure_factor_coef     Fsqd
_refine_ls_matrix_type     full
_refine_ls_R_factor_all     0.1114
_refine_ls_R_factor_gt     0.0653
_refine_ls_wR_factor_gt     0.1328
_refine_ls_wR_factor_ref     0.1433
_refine_ls_goodness_of_fit_ref     1.005
_refine_ls_restrained_S_all     1.004
_refine_ls_number_reflns     3957
_refine_ls_number_parameters     165
_refine_ls_number_restraints     6
_refine_ls_hydrogen_treatment     constr
_refine_ls_weighting_scheme     calc
_refine_ls_weighting_details
                      'w=1/[\s^2^(Fo^2^)+(0.0618P)^2^] where P=(Fo^2^+2Fc^2^)/3'
_atom_sites_solution_hydrogens     geom
_atom_sites_solution_primary     direct
_atom_sites_solution_secondary     ?
_refine_ls_shift/su_max     0.000
_refine_ls_shift/su_mean     0.000
_refine_diff_density_max     0.562
_refine_diff_density_min     -0.613
_refine_ls_extinction_method     none
_refine_ls_extinction_coef     .
loop_
    _atom_type_symbol
    _atom_type_description
    _atom_type_scat_dispersion_real
    _atom_type_scat_dispersion_imag
    _atom_type_scat_source
    'C' 'C' 0.0033 0.0016
                         'International Tables Vol C Tables 4.2.6.8 and 6.1.1.4'
    'H' 'H' 0.0000 0.0000
                         'International Tables Vol C Tables 4.2.6.8 and 6.1.1.4'
    'N' 'N' 0.0061 0.0033
                         'International Tables Vol C Tables 4.2.6.8 and 6.1.1.4'
    'Ni' 'Ni' 0.3393 1.1124
                         'International Tables Vol C Tables 4.2.6.8 and 6.1.1.4'
    'O' 'O' 0.0106 0.0060
                         'International Tables Vol C Tables 4.2.6.8 and 6.1.1.4'
    'Si' 'Si' 0.0817 0.0704
                         'International Tables Vol C Tables 4.2.6.8 and 6.1.1.4'
_computing_data_collection
;
CrysAlisPro (Agilent, 2014)
;
_computing_cell_refinement
;
CrysAlisPro (Agilent, 2014)
;
_computing_data_reduction
;
CrysAlisPro (Agilent, 2014)
;
_computing_structure_solution
;
SIR2008  (Burla <i>et al.</i>,  2007)
;
_computing_structure_refinement
;
<i>SHELXL2018/3</i> (Sheldrick, 2015b)
;
_computing_molecular_graphics
;
Mercury (Macrae <i>et al.</i>,  2020)
;
_computing_publication_material
;
publCIF (Westrip, 2010)
;
loop_
    _atom_site_type_symbol
    _atom_site_label
    _atom_site_fract_x
    _atom_site_fract_y
    _atom_site_fract_z
    _atom_site_U_iso_or_equiv
    _atom_site_adp_type
    _atom_site_calc_flag
    _atom_site_occupancy
    _atom_site_disorder_assembly
    _atom_site_disorder_group
    Ni Ni1 1.000000 0.500000 0.500000 0.0224(3) Uani d 1 . .
    Si Si1 0.51530(16) 0.4465(2) 0.1590(4) 0.0810(8) Uani d 1 . .
    O O1 0.8723(3) 0.4020(3) 0.4131(4) 0.0278(10) Uani d 1 . .
    O O2 0.9375(4) 0.2757(3) 0.2920(5) 0.0546(13) Uani d 1 . .
    O O3 0.4991(12) 0.4662(10) -0.0400(11) 0.090(4) Uani d 0.5 A .
    N N1 1.1059(4) 0.4111(4) 0.4113(5) 0.0313(13) Uani d 1 . .
    H H1 1.068906 0.348403 0.368383 0.038 Uiso calc 1 . .
    N N2 1.0173(4) 0.4173(4) 0.6987(5) 0.0302(12) Uani d 1 . .
    H H2 0.974805 0.354292 0.677540 0.036 Uiso calc 1 . .
    C C1 1.1301(5) 0.4718(5) 0.2850(7) 0.047(2) Uani d 1 . .
    H H1A 1.161336 0.427243 0.219319 0.057 Uiso calc 1 . .
    H H1B 1.179620 0.526309 0.323016 0.057 Uiso calc 1 . .
    C C2 0.9705(5) 0.4810(5) 0.8028(7) 0.050(2) Uani d 1 . .
    H H2A 1.018601 0.535473 0.845711 0.060 Uiso calc 1 . .
    H H2B 0.955552 0.438364 0.884604 0.060 Uiso calc 1 . .
    C C3 1.1239(5) 0.3849(5) 0.7630(7) 0.051(2) Uani d 1 . .
    H H3A 1.123929 0.344748 0.853931 0.061 Uiso calc 1 . .
    H H3B 1.167199 0.445811 0.790758 0.061 Uiso calc 1 . .
    C C4 1.1691(6) 0.3211(6) 0.6537(9) 0.056(2) Uani d 1 . .
    H H4A 1.118692 0.267578 0.614158 0.067 Uiso calc 1 . .
    H H4B 1.230881 0.286356 0.709093 0.067 Uiso calc 1 . .
    C C5 1.1991(5) 0.3767(5) 0.5216(8) 0.050(2) Uani d 1 . .
    H H5A 1.241788 0.436626 0.557967 0.061 Uiso calc 1 . .
    H H5B 1.240623 0.330662 0.471842 0.061 Uiso calc 1 . .
    C C6 0.8685(5) 0.3154(5) 0.3510(7) 0.0354(16) Uani d 1 . .
    C C7 0.7696(5) 0.2514(5) 0.3470(8) 0.0449(18) Uani d 1 . .
    H H7A 0.778986 0.208718 0.437187 0.054 Uiso calc 1 . .
    H H7B 0.760544 0.205156 0.260604 0.054 Uiso calc 1 . .
    C C8 0.6702(5) 0.3156(5) 0.3376(7) 0.0403(18) Uani d 1 . .
    H H8A 0.613522 0.269978 0.350886 0.048 Uiso calc 1 . .
    H H8B 0.680861 0.365496 0.419680 0.048 Uiso calc 1 . .
    C C9 0.6386(4) 0.3731(5) 0.1896(8) 0.0517(19) Uani d 1 . .
    H H9A 0.634154 0.323019 0.108349 0.062 Uiso calc 1 . .
    H H9B 0.694402 0.421166 0.180578 0.062 Uiso calc 1 . .
    C C10X 0.4972(14) 0.5342(14) 0.313(2) 0.139(5) Uani d 0.5 A 1
    H H10A 0.504595 0.495602 0.405513 0.209 Uiso calc 0.5 A 1
    H H10B 0.428590 0.564443 0.289455 0.209 Uiso calc 0.5 A 1
    H H10C 0.548903 0.588187 0.324362 0.209 Uiso calc 0.5 A 1
    C C11 0.3986(16) 0.369(2) 0.171(7) 0.139(5) Uani d 0.5 A 1
    H H11A 0.340588 0.414111 0.173486 0.209 Uiso calc 0.5 A 1
    H H11B 0.412287 0.327371 0.261206 0.209 Uiso calc 0.5 A 1
    H H11C 0.382182 0.324019 0.084404 0.209 Uiso calc 0.5 A 1
    C C10 0.5355(15) 0.5612(13) 0.283(2) 0.139(5) Uani d 0.5 A 2
    H H10D 0.581626 0.609001 0.247371 0.209 Uiso calc 0.5 A 2
    H H10E 0.565898 0.539997 0.384236 0.209 Uiso calc 0.5 A 2
    H H10F 0.469460 0.594367 0.282739 0.209 Uiso calc 0.5 A 2
    C C11X 0.4087(17) 0.3521(18) 0.156(7) 0.139(5) Uani d 0.5 A 2
    H H11D 0.342613 0.385730 0.121176 0.209 Uiso calc 0.5 A 2
    H H11E 0.411408 0.325433 0.255871 0.209 Uiso calc 0.5 A 2
    H H11F 0.416537 0.296006 0.088976 0.209 Uiso calc 0.5 A 2
loop_
    _atom_site_aniso_label
    _atom_site_aniso_U_11
    _atom_site_aniso_U_22
    _atom_site_aniso_U_33
    _atom_site_aniso_U_12
    _atom_site_aniso_U_13
    _atom_site_aniso_U_23
    Ni1 0.0285(5) 0.0157(5) 0.0236(5) 0.0026(6) 0.0068(5) 0.0002(6)
    Si1 0.0406(13) 0.0755(19) 0.119(2) -0.0021(12) -0.0034(15) 0.0400(17)
    O1 0.029(2) 0.019(3) 0.035(3) 0.003(2) 0.0052(18) -0.0074(19)
    O2 0.046(3) 0.031(3) 0.091(4) -0.006(2) 0.023(3) -0.033(3)
    O3 0.103(8) 0.105(14) 0.043(9) 0.010(10) -0.031(9) 0.010(6)
    N1 0.037(3) 0.014(3) 0.046(3) -0.002(3) 0.017(3) -0.012(2)
    N2 0.045(3) 0.025(3) 0.019(3) -0.013(3) 0.001(2) 0.005(2)
    C1 0.070(5) 0.028(5) 0.056(5) -0.014(4) 0.042(4) -0.013(3)
    C2 0.077(6) 0.039(6) 0.040(4) -0.013(4) 0.026(4) 0.003(4)
    C3 0.060(5) 0.046(5) 0.040(4) -0.002(4) -0.007(4) 0.023(4)
    C4 0.041(4) 0.029(5) 0.089(6) 0.009(4) -0.009(4) 0.018(4)
    C5 0.038(4) 0.029(5) 0.085(6) 0.006(4) 0.016(4) -0.008(4)
    C6 0.034(4) 0.025(5) 0.046(4) -0.002(3) 0.003(3) -0.003(3)
    C7 0.038(4) 0.022(5) 0.074(5) -0.001(3) 0.009(3) -0.008(4)
    C8 0.032(4) 0.039(5) 0.050(4) -0.002(3) 0.007(3) -0.001(3)
    C9 0.034(4) 0.067(5) 0.053(4) -0.009(4) 0.006(4) 0.011(4)
    C10X 0.039(6) 0.077(7) 0.295(14) 0.005(5) 0.016(7) 0.004(9)
    C11 0.039(6) 0.077(7) 0.295(14) 0.005(5) 0.016(7) 0.004(9)
    C10 0.039(6) 0.077(7) 0.295(14) 0.005(5) 0.016(7) 0.004(9)
    C11X 0.039(6) 0.077(7) 0.295(14) 0.005(5) 0.016(7) 0.004(9)
_geom_special_details
;
 All esds (except the esd in the dihedral angle between two l.s. planes)
 are estimated using the full covariance matrix.  The cell esds are taken
 into account individually in the estimation of esds in distances, angles
 and torsion angles; correlations between esds in cell parameters are only
 used when they are defined by crystal symmetry.  An approximate (isotropic)
 treatment of cell esds is used for estimating esds involving l.s. planes.
;
loop_
    _geom_bond_atom_site_label_1
    _geom_bond_atom_site_label_2
    _geom_bond_site_symmetry_2
    _geom_bond_distance
    _geom_bond_publ_flag
    Ni1 O1 . 2.113(4) ?
    Ni1 O1 3_766 2.113(4) ?
    Ni1 N1 . 2.071(4) ?
    Ni1 N1 3_766 2.071(4) ?
    Ni1 N2 . 2.060(4) ?
    Ni1 N2 3_766 2.060(4) ?
    Si1 O3 . 1.785(11) ?
    Si1 O3 3_665 1.541(13) ?
    Si1 C9 . 1.838(6) ?
    Si1 C10X . 1.842(7) ?
    Si1 C11 . 1.842(7) ?
    Si1 C10 . 1.842(7) ?
    Si1 C11X . 1.842(7) ?
    O1 C6 . 1.245(7) ?
    O2 C6 . 1.242(7) ?
    O3 O3 3_665 1.13(2) ?
    N1 H1 . 0.9800 ?
    N1 C1 . 1.467(7) ?
    N1 C5 . 1.479(7) ?
    N2 H2 . 0.9800 ?
    N2 C2 . 1.467(7) ?
    N2 C3 . 1.459(7) ?
    C1 H1A . 0.9700 ?
    C1 H1B . 0.9700 ?
    C1 C2 3_766 1.519(8) ?
    C2 H2A . 0.9700 ?
    C2 H2B . 0.9700 ?
    C3 H3A . 0.9700 ?
    C3 H3B . 0.9700 ?
    C3 C4 . 1.491(9) ?
    C4 H4A . 0.9700 ?
    C4 H4B . 0.9700 ?
    C4 C5 . 1.508(9) ?
    C5 H5A . 0.9700 ?
    C5 H5B . 0.9700 ?
    C6 C7 . 1.524(9) ?
    C7 H7A . 0.9700 ?
    C7 H7B . 0.9700 ?
    C7 C8 . 1.525(8) ?
    C8 H8A . 0.9700 ?
    C8 H8B . 0.9700 ?
    C8 C9 . 1.512(8) ?
    C9 H9A . 0.9700 ?
    C9 H9B . 0.9700 ?
    C10X H10A . 0.9600 ?
    C10X H10B . 0.9600 ?
    C10X H10C . 0.9600 ?
    C11 H11A . 0.9600 ?
    C11 H11B . 0.9600 ?
    C11 H11C . 0.9600 ?
    C10 H10D . 0.9600 ?
    C10 H10E . 0.9600 ?
    C10 H10F . 0.9600 ?
    C11X H11D . 0.9600 ?
    C11X H11E . 0.9600 ?
    C11X H11F . 0.9600 ?
loop_
    _geom_angle_atom_site_label_1
    _geom_angle_atom_site_label_2
    _geom_angle_atom_site_label_3
    _geom_angle_site_symmetry_1
    _geom_angle_site_symmetry_3
    _geom_angle
    _geom_angle_publ_flag
    O1 Ni1 O1 3_766 . 180.0 ?
    N1 Ni1 O1 . . 93.58(17) ?
    N1 Ni1 O1 3_766 . 86.42(17) ?
    N1 Ni1 O1 . 3_766 86.42(17) ?
    N1 Ni1 O1 3_766 3_766 93.58(17) ?
    N1 Ni1 N1 . 3_766 180.0 ?
    N2 Ni1 O1 3_766 . 92.40(16) ?
    N2 Ni1 O1 . 3_766 92.40(16) ?
    N2 Ni1 O1 . . 87.60(16) ?
    N2 Ni1 O1 3_766 3_766 87.60(16) ?
    N2 Ni1 N1 . 3_766 85.21(19) ?
    N2 Ni1 N1 3_766 3_766 94.79(19) ?
    N2 Ni1 N1 . . 94.79(19) ?
    N2 Ni1 N1 3_766 . 85.21(19) ?
    N2 Ni1 N2 3_766 . 180.0(2) ?
    O3 Si1 O3 3_665 . 38.8(7) ?
    O3 Si1 C9 . . 98.7(5) ?
    O3 Si1 C9 3_665 . 117.6(6) ?
    O3 Si1 C10X 3_665 . 93.6(8) ?
    O3 Si1 C10X . . 131.7(9) ?
    O3 Si1 C11 . . 102(2) ?
    O3 Si1 C11 3_665 . 116.7(16) ?
    O3 Si1 C10 . . 118.2(9) ?
    O3 Si1 C10 3_665 . 79.8(9) ?
    O3 Si1 C11X . . 98(2) ?
    O3 Si1 C11X 3_665 . 118.8(18) ?
    C9 Si1 C10X . . 116.1(7) ?
    C9 Si1 C11 . . 114.8(10) ?
    C9 Si1 C10 . . 107.7(7) ?
    C9 Si1 C11X . . 107.3(9) ?
    C11 Si1 C10X . . 93.4(18) ?
    C11X Si1 C10 . . 123.8(18) ?
    C6 O1 Ni1 . . 131.4(4) ?
    Si1 O3 Si1 3_665 . 141.2(7) ?
    O3 O3 Si1 3_665 . 58.8(11) ?
    O3 O3 Si1 3_665 3_665 82.4(14) ?
    Ni1 N1 H1 . . 107.2 ?
    C1 N1 Ni1 . . 105.5(4) ?
    C1 N1 H1 . . 107.2 ?
    C1 N1 C5 . . 114.1(5) ?
    C5 N1 Ni1 . . 115.3(4) ?
    C5 N1 H1 . . 107.2 ?
    Ni1 N2 H2 . . 107.3 ?
    C2 N2 Ni1 . . 106.3(4) ?
    C2 N2 H2 . . 107.3 ?
    C3 N2 Ni1 . . 115.3(4) ?
    C3 N2 H2 . . 107.3 ?
    C3 N2 C2 . . 112.9(5) ?
    N1 C1 H1A . . 109.9 ?
    N1 C1 H1B . . 109.9 ?
    N1 C1 C2 . 3_766 108.9(5) ?
    H1A C1 H1B . . 108.3 ?
    C2 C1 H1A 3_766 . 109.9 ?
    C2 C1 H1B 3_766 . 109.9 ?
    N2 C2 C1 . 3_766 108.3(5) ?
    N2 C2 H2A . . 110.0 ?
    N2 C2 H2B . . 110.0 ?
    C1 C2 H2A 3_766 . 110.0 ?
    C1 C2 H2B 3_766 . 110.0 ?
    H2A C2 H2B . . 108.4 ?
    N2 C3 H3A . . 109.4 ?
    N2 C3 H3B . . 109.4 ?
    N2 C3 C4 . . 111.3(5) ?
    H3A C3 H3B . . 108.0 ?
    C4 C3 H3A . . 109.4 ?
    C4 C3 H3B . . 109.4 ?
    C3 C4 H4A . . 108.0 ?
    C3 C4 H4B . . 108.0 ?
    C3 C4 C5 . . 117.3(6) ?
    H4A C4 H4B . . 107.2 ?
    C5 C4 H4A . . 108.0 ?
    C5 C4 H4B . . 108.0 ?
    N1 C5 C4 . . 111.6(5) ?
    N1 C5 H5A . . 109.3 ?
    N1 C5 H5B . . 109.3 ?
    C4 C5 H5A . . 109.3 ?
    C4 C5 H5B . . 109.3 ?
    H5A C5 H5B . . 108.0 ?
    O1 C6 C7 . . 117.0(6) ?
    O2 C6 O1 . . 126.5(6) ?
    O2 C6 C7 . . 116.5(6) ?
    C6 C7 H7A . . 108.7 ?
    C6 C7 H7B . . 108.7 ?
    C6 C7 C8 . . 114.4(5) ?
    H7A C7 H7B . . 107.6 ?
    C8 C7 H7A . . 108.7 ?
    C8 C7 H7B . . 108.7 ?
    C7 C8 H8A . . 108.9 ?
    C7 C8 H8B . . 108.9 ?
    H8A C8 H8B . . 107.7 ?
    C9 C8 C7 . . 113.3(5) ?
    C9 C8 H8A . . 108.9 ?
    C9 C8 H8B . . 108.9 ?
    Si1 C9 H9A . . 107.9 ?
    Si1 C9 H9B . . 107.9 ?
    C8 C9 Si1 . . 117.6(4) ?
    C8 C9 H9A . . 107.9 ?
    C8 C9 H9B . . 107.9 ?
    H9A C9 H9B . . 107.2 ?
    Si1 C10X H10A . . 109.5 ?
    Si1 C10X H10B . . 109.5 ?
    Si1 C10X H10C . . 109.5 ?
    H10A C10X H10B . . 109.5 ?
    H10A C10X H10C . . 109.5 ?
    H10B C10X H10C . . 109.5 ?
    Si1 C11 H11A . . 109.5 ?
    Si1 C11 H11B . . 109.5 ?
    Si1 C11 H11C . . 109.5 ?
    H11A C11 H11B . . 109.5 ?
    H11A C11 H11C . . 109.5 ?
    H11B C11 H11C . . 109.5 ?
    Si1 C10 H10D . . 109.5 ?
    Si1 C10 H10E . . 109.5 ?
    Si1 C10 H10F . . 109.5 ?
    H10D C10 H10E . . 109.5 ?
    H10D C10 H10F . . 109.5 ?
    H10E C10 H10F . . 109.5 ?
    Si1 C11X H11D . . 109.5 ?
    Si1 C11X H11E . . 109.5 ?
    Si1 C11X H11F . . 109.5 ?
    H11D C11X H11E . . 109.5 ?
    H11D C11X H11F . . 109.5 ?
    H11E C11X H11F . . 109.5 ?
loop_
    _geom_torsion_atom_site_label_1
    _geom_torsion_atom_site_label_2
    _geom_torsion_atom_site_label_3
    _geom_torsion_atom_site_label_4
    _geom_torsion_site_symmetry_1
    _geom_torsion_site_symmetry_2
    _geom_torsion_site_symmetry_3
    _geom_torsion_site_symmetry_4
    _geom_torsion
    _geom_torsion_publ_flag
    Ni1 O1 C6 O2 . . . . -18.8(10) ?
    Ni1 O1 C6 C7 . . . . 161.1(4) ?
    Ni1 N1 C1 C2 . . . 3_766 -41.9(5) ?
    Ni1 N1 C5 C4 . . . . 53.8(7) ?
    Ni1 N2 C2 C1 . . . 3_766 41.2(5) ?
    Ni1 N2 C3 C4 . . . . -57.1(7) ?
    O1 C6 C7 C8 . . . . 31.8(8) ?
    O2 C6 C7 C8 . . . . -148.4(6) ?
    O3 Si1 O3 Si1 3_665 . . 3_665 0.003000 ?
    O3 Si1 C9 C8 . . . . -165.0(7) ?
    O3 Si1 C9 C8 3_665 . . . 159.0(6) ?
    N2 C3 C4 C5 . . . . 72.9(8) ?
    C1 N1 C5 C4 . . . . 176.2(5) ?
    C2 N2 C3 C4 . . . . -179.6(5) ?
    C3 N2 C2 C1 . . . 3_766 168.6(5) ?
    C3 C4 C5 N1 . . . . -71.1(8) ?
    C5 N1 C1 C2 . . . 3_766 -169.5(5) ?
    C6 C7 C8 C9 . . . . 67.1(7) ?
    C7 C8 C9 Si1 . . . . 176.0(4) ?
    C9 Si1 O3 Si1 . . . 3_665 -123.8(15) ?
    C9 Si1 O3 O3 . . . 3_665 -123.8(15) ?
    C10X Si1 O3 Si1 . . . 3_665 13(2) ?
    C10X Si1 O3 O3 . . . 3_665 13(2) ?
    C10X Si1 C9 C8 . . . . 49.5(9) ?
    C11 Si1 O3 Si1 . . . 3_665 118.5(18) ?
    C11 Si1 O3 O3 . . . 3_665 118.5(18) ?
    C11 Si1 C9 C8 . . . . -58(2) ?
    C10 Si1 O3 Si1 . . . 3_665 -8.3(19) ?
    C10 Si1 O3 O3 . . . 3_665 -8.3(19) ?
    C10 Si1 C9 C8 . . . . 71.5(10) ?
    C11X Si1 O3 Si1 . . . 3_665 127.1(18) ?
    C11X Si1 O3 O3 . . . 3_665 127.1(18) ?
    C11X Si1 C9 C8 . . . . -64(2) ?
loop_
    _geom_hbond_atom_site_label_D
    _geom_hbond_atom_site_label_H
    _geom_hbond_atom_site_label_A
    _geom_hbond_site_symmetry_A
    _geom_hbond_distance_DH
    _geom_hbond_distance_HA
    _geom_hbond_distance_DA
    _geom_hbond_angle_DHA
    _geom_hbond_publ_flag
    N1 H1 O2 . 0.98 1.96 2.845(6) 150 yes
    N2 H2 O2 4_566 0.98 2.07 2.883(6) 139 yes
_shelx_space_group_comment
;
The symmetry employed for this shelxl refinement is uniquely defined
by the following loop, which should always be used as a source of
symmetry information in preference to the above space-group names.
They are only intended as comments.
;
_shelx_estimated_absorpt_T_min     0.831
_shelx_estimated_absorpt_T_max     0.963
_iucr_refine_instructions_details
;
TITL I
    I.res
    created by SHELXL-2018/3 at 12:58:07 on 05-Jan-2020
CELL 0.71073 13.0329 12.8774 9.0276 90 101.3139 90
ZERR 2 0.0045 0.0097 0.0031 0 0.0324 0
LATT 1
SYMM -X,0.5+Y,0.5-Z
SFAC C H N Ni O Si
UNIT 44 96 8 2 10 4
EQIV $1 +X,0.5-Y,0.5+Z
SADI 0.001 Si1 C10X Si1 C10 Si1 C11 Si1 C11X
EADP C11 C11X C10X C10
L.S. 15
PLAN  6
SIZE 0.25 0.25 0.05
CONF
HTAB N1 O2
HTAB N2 O2_$1
htab
BOND $H
MORE -1
fmap 2
acta
SHEL 99 0.84
OMIT 0 -5 -3
OMIT 3 3 -2
OMIT -1 2 -2
OMIT 1 2 -5
OMIT -8 -2 -1
REM <olex2.extras>
REM <HklSrc "%.\\I.hkl">
REM </olex2.extras>
WGHT    0.061800
BASF   0.44778
FVAR       3.26557
NI1   4    1.000000    0.500000    0.500000    10.50000    0.02854    0.01570 =
         0.02357    0.00016    0.00677    0.00261
SI1   6    0.515297    0.446485    0.159019    11.00000    0.04058    0.07551 =
         0.11920    0.04003   -0.00337   -0.00215
O1    5    0.872299    0.402019    0.413144    11.00000    0.02878    0.01947 =
         0.03476   -0.00738    0.00525    0.00315
O2    5    0.937460    0.275662    0.291965    11.00000    0.04587    0.03094 =
         0.09096   -0.03342    0.02314   -0.00613
O3    5    0.499094    0.466188   -0.039982    10.50000    0.10315    0.10495 =
         0.04262    0.01025   -0.03058    0.01048
N1    3    1.105875    0.411068    0.411339    11.00000    0.03721    0.01449 =
         0.04578   -0.01214    0.01713   -0.00163
AFIX  13
H1    2    1.068906    0.348403    0.368383    11.00000   -1.20000
AFIX   0
N2    3    1.017259    0.417346    0.698666    11.00000    0.04502    0.02470 =
         0.01884    0.00541    0.00132   -0.01257
AFIX  13
H2    2    0.974805    0.354292    0.677540    11.00000   -1.20000
AFIX   0
C1    1    1.130090    0.471763    0.285006    11.00000    0.07044    0.02801 =
         0.05559   -0.01286    0.04169   -0.01360
AFIX  23
H1A   2    1.161336    0.427243    0.219319    11.00000   -1.20000
H1B   2    1.179620    0.526309    0.323016    11.00000   -1.20000
AFIX   0
C2    1    0.970467    0.480974    0.802776    11.00000    0.07698    0.03949 =
         0.03960    0.00349    0.02599   -0.01255
AFIX  23
H2A   2    1.018601    0.535473    0.845711    11.00000   -1.20000
H2B   2    0.955552    0.438364    0.884604    11.00000   -1.20000
AFIX   0
C3    1    1.123915    0.384894    0.763011    11.00000    0.06000    0.04601 =
         0.03966    0.02252   -0.00682   -0.00174
AFIX  23
H3A   2    1.123929    0.344748    0.853931    11.00000   -1.20000
H3B   2    1.167199    0.445811    0.790758    11.00000   -1.20000
AFIX   0
C4    1    1.169064    0.321068    0.653696    11.00000    0.04062    0.02888 =
         0.08926    0.01815   -0.00919    0.00937
AFIX  23
H4A   2    1.118692    0.267578    0.614158    11.00000   -1.20000
H4B   2    1.230881    0.286356    0.709093    11.00000   -1.20000
AFIX   0
C5    1    1.199120    0.376707    0.521564    11.00000    0.03840    0.02936 =
         0.08541   -0.00779    0.01645    0.00581
AFIX  23
H5A   2    1.241788    0.436626    0.557967    11.00000   -1.20000
H5B   2    1.240623    0.330662    0.471842    11.00000   -1.20000
AFIX   0
C6    1    0.868491    0.315439    0.350977    11.00000    0.03368    0.02493 =
         0.04571   -0.00339    0.00313   -0.00176
C7    1    0.769604    0.251406    0.347004    11.00000    0.03753    0.02213 =
         0.07405   -0.00780    0.00855   -0.00111
AFIX  23
H7A   2    0.778986    0.208718    0.437187    11.00000   -1.20000
H7B   2    0.760544    0.205156    0.260604    11.00000   -1.20000
AFIX   0
C8    1    0.670231    0.315615    0.337574    11.00000    0.03154    0.03852 =
         0.05044   -0.00122    0.00692   -0.00185
AFIX  23
H8A   2    0.613522    0.269978    0.350886    11.00000   -1.20000
H8B   2    0.680861    0.365496    0.419680    11.00000   -1.20000
AFIX   0
C9    1    0.638617    0.373136    0.189578    11.00000    0.03390    0.06698 =
         0.05326    0.01077    0.00613   -0.00883
AFIX  23
H9A   2    0.634154    0.323019    0.108349    11.00000   -1.20000
H9B   2    0.694402    0.421166    0.180578    11.00000   -1.20000
AFIX   0
PART 1
C10X  1    0.497177    0.534176    0.313021    10.50000    0.03880    0.07702 =
         0.29458    0.00392    0.01559    0.00540
AFIX 137
H10A  2    0.504595    0.495602    0.405513    10.50000   -1.50000
H10B  2    0.428590    0.564443    0.289455    10.50000   -1.50000
H10C  2    0.548903    0.588187    0.324362    10.50000   -1.50000
AFIX   0
C11   1    0.398625    0.368685    0.170958    10.50000    0.03880    0.07702 =
         0.29458    0.00392    0.01559    0.00540
AFIX 137
H11A  2    0.340588    0.414111    0.173486    10.50000   -1.50000
H11B  2    0.412287    0.327371    0.261206    10.50000   -1.50000
H11C  2    0.382182    0.324019    0.084404    10.50000   -1.50000
AFIX   0
PART 0
PART 2
C10   1    0.535487    0.561192    0.283206    10.50000    0.03880    0.07702 =
         0.29458    0.00392    0.01559    0.00540
AFIX 137
H10D  2    0.581626    0.609001    0.247371    10.50000   -1.50000
H10E  2    0.565898    0.539997    0.384236    10.50000   -1.50000
H10F  2    0.469460    0.594367    0.282739    10.50000   -1.50000
AFIX   0
C11X  1    0.408706    0.352119    0.155886    10.50000    0.03880    0.07702 =
         0.29458    0.00392    0.01559    0.00540
AFIX 137
H11D  2    0.342613    0.385730    0.121176    10.50000   -1.50000
H11E  2    0.411408    0.325433    0.255871    10.50000   -1.50000
H11F  2    0.416537    0.296006    0.088976    10.50000   -1.50000
AFIX   0
HKLF 5
REM  I
REM wR2 = 0.1433, GooF = S = 1.005, Restrained GooF = 1.004 for all data
REM R1 = 0.0653 for 2499 Fo > 4sig(Fo) and 0.1114 for all 3957 data
REM 165 parameters refined using 6 restraints
END
WGHT      0.0773      0.0000
REM Instructions for potential hydrogen bonds
HTAB N1 O2
HTAB N2 O2_$1
EQIV $3 -x+2, -y+1, -z+1
HTAB C5 O1_$3
REM Highest difference peak  0.562,  deepest hole -0.613,  1-sigma level  0.088
Q1    1   1.0169  0.4979  0.9090  11.00000  0.05    0.43
Q2    1   0.9181  0.4612  0.4725  11.00000  0.05    0.36
Q3    1   0.5172  0.4635  0.2165  11.00000  0.05    0.35
Q4    1   1.0510  0.4558  0.6059  11.00000  0.05    0.33
Q5    1   0.5286  0.5421  0.2233  11.00000  0.05    0.32
Q6    1   0.9263  0.5119  0.4901  11.00000  0.05    0.31
  REM The information below was added by Olex2.
  REM
  REM R1 = 0.0653 for 2499 Fo > 4sig(Fo) and 0.1114 for all 5850 data
  REM n/a parameters refined using n/a restraints
  REM Highest difference peak 0.56, deepest hole -0.61
  REM Mean Shift 0, Max Shift 0.000.
  REM +++ Tabular Listing of Refinement Information +++
  REM R1_all = 0.1114
  REM R1_gt = 0.0653
  REM wR_ref = 0.1433
  REM GOOF = 1.005
  REM Shift_max = 0.000
  REM Shift_mean = 0
  REM Reflections_all = 5850
  REM Reflections_gt = 2499
  REM Parameters = n/a
  REM Hole = -0.61
  REM Peak = 0.56
  REM Flack = n/a
;
data_II
_audit_creation_method
;
Olex2 1.3
(compiled Nov 21 2019 18:26:39 for OlexSys, GUI svn.r6003)
;
_journal_date_recd_electronic     2020-02-14
_journal_date_accepted     2020-02-19
_journal_name_full     'Acta Crystallographica, Section E'
_journal_year     2020
_journal_volume     76
_journal_issue      1
_journal_page_first     0
_journal_page_last     0
_journal_paper_category     GM
_journal_paper_doi     10.1107/S2056989020002327
_journal_coeditor_code     HB7892
_chemical_name_systematic
;\
<i>catena</i>-Poly[[[(1,4,8,11-tetraazacyclotetradecane-\
\k^4^<i>N</i>^1^,<i>N</i>^4^,<i>N</i>^8^,<i>N</i>^11^)nickel(II)]-\m-\
4-({[(3-carboxypropyl)dimethylsilyl]oxy}dimethylsilyl)butanoato-\
\k^2^<i>O</i>:<i>O</i>'] perchlorate]
;
_chemical_name_common     ?
_chemical_formula_moiety     'C22 H49 N4 Ni O5 Si2 +, Cl O4 -'
_chemical_formula_sum     'C22 H49 Cl N4 Ni O9 Si2'
_chemical_formula_iupac     '[Ni (C10 H25 O5 Si2) (C12 H24 N4)] Cl O4'
_chemical_formula_weight     663.99
_chemical_melting_point     ?
_space_group_crystal_system     triclinic
_space_group_name_H-M_alt     'P -1'
_space_group_name_Hall     '-P 1'
loop_
    _space_group_symop_operation_xyz
    'x, y, z'
    '-x, -y, -z'
_cell_length_a     9.3815(7)
_cell_length_b     12.9009(8)
_cell_length_c     14.7604(10)
_cell_angle_alpha     99.309(5)
_cell_angle_beta     100.343(6)
_cell_angle_gamma     99.232(6)
_cell_volume     1700.9(2)
_cell_formula_units_Z     2
_cell_measurement_reflns_used     2033
_cell_measurement_theta_min     1.6600
_cell_measurement_theta_max     24.5610
_cell_measurement_temperature     200.00(10)
loop_
    _twin_individual_id
    _twin_individual_mass_fraction_refined
    1 0.7118(8)
    2 0.2882(8)
_exptl_crystal_description     block
_exptl_crystal_colour     'clear light colourless'
_exptl_crystal_size_max     0.45
_exptl_crystal_size_mid     0.35
_exptl_crystal_size_min     0.30
_exptl_crystal_density_diffrn     1.296
_exptl_crystal_density_meas     ?
_exptl_crystal_density_method     ?
_exptl_crystal_F_000     708
_exptl_absorpt_coefficient_mu     0.767
_exptl_absorpt_correction_type     multi-scan
_exptl_absorpt_process_details
;
(CrysAlis PRO; Agilent, 2014)
;
_exptl_absorpt_correction_T_min     0.88882
_exptl_absorpt_correction_T_max     1.00000
_diffrn_ambient_temperature     200.00(10)
_diffrn_source     'Enhance (Mo) X-ray Source'
_diffrn_radiation_type     'Mo K\a'
_diffrn_radiation_wavelength     0.71073
_diffrn_radiation_monochromator     graphite
_diffrn_measurement_device_type     'Agilent Xcalibur, Eos'
_diffrn_measurement_device     'four-circle diffractometer'
_diffrn_measurement_method     '\w scans'
_diffrn_detector     'CCD plate'
_diffrn_detector_area_resol_mean     16.1593
_diffrn_reflns_number     9606
_diffrn_reflns_av_R_equivalents     0.063
_diffrn_reflns_av_unetI/netI     0.1003
_diffrn_reflns_theta_min     1.947
_diffrn_reflns_theta_max     25.026
_diffrn_reflns_theta_full     25.026
_diffrn_measured_fraction_theta_max     0.995
_diffrn_measured_fraction_theta_full     0.995
_diffrn_reflns_limit_h_min     -11
_diffrn_reflns_limit_h_max     11
_diffrn_reflns_limit_k_min     -15
_diffrn_reflns_limit_k_max     15
_diffrn_reflns_limit_l_min     -17
_diffrn_reflns_limit_l_max     17
_diffrn_radiation_probe     x-ray
_refine_special_details
;
 Refined as a 2-component twin.
;
_reflns_number_total     9606
_reflns_number_gt     5769
_reflns_threshold_expression     'I > 2\s(I)'
_refine_ls_structure_factor_coef     Fsqd
_refine_ls_matrix_type     full
_refine_ls_R_factor_all     0.0852
_refine_ls_R_factor_gt     0.0498
_refine_ls_wR_factor_gt     0.1096
_refine_ls_wR_factor_ref     0.1149
_refine_ls_goodness_of_fit_ref     1.013
_refine_ls_restrained_S_all     1.021
_refine_ls_number_reflns     9606
_refine_ls_number_parameters     367
_refine_ls_number_restraints     7
_refine_ls_hydrogen_treatment     constr
_refine_ls_weighting_scheme     calc
_refine_ls_weighting_details
                      'w=1/[\s^2^(Fo^2^)+(0.0451P)^2^] where P=(Fo^2^+2Fc^2^)/3'
_atom_sites_solution_hydrogens     mixed
_atom_sites_solution_primary     direct
_atom_sites_solution_secondary     ?
_refine_ls_shift/su_max     0.002
_refine_ls_shift/su_mean     0.000
_refine_diff_density_max     0.511
_refine_diff_density_min     -0.436
_refine_ls_extinction_method     none
_refine_ls_extinction_coef     .
loop_
    _atom_type_symbol
    _atom_type_description
    _atom_type_scat_dispersion_real
    _atom_type_scat_dispersion_imag
    _atom_type_scat_source
    'C' 'C' 0.0033 0.0016
                         'International Tables Vol C Tables 4.2.6.8 and 6.1.1.4'
    'H' 'H' 0.0000 0.0000
                         'International Tables Vol C Tables 4.2.6.8 and 6.1.1.4'
    'Cl' 'Cl' 0.1484 0.1585
                         'International Tables Vol C Tables 4.2.6.8 and 6.1.1.4'
    'N' 'N' 0.0061 0.0033
                         'International Tables Vol C Tables 4.2.6.8 and 6.1.1.4'
    'Ni' 'Ni' 0.3393 1.1124
                         'International Tables Vol C Tables 4.2.6.8 and 6.1.1.4'
    'O' 'O' 0.0106 0.0060
                         'International Tables Vol C Tables 4.2.6.8 and 6.1.1.4'
    'Si' 'Si' 0.0817 0.0704
                         'International Tables Vol C Tables 4.2.6.8 and 6.1.1.4'
_computing_data_collection
;
CrysAlisPro (Agilent, 2014)
;
_computing_cell_refinement
;
CrysAlisPro (Agilent, 2014)
;
_computing_data_reduction
;
CrysAlisPro (Agilent, 2014)
;
_computing_structure_solution
;
SHELXT  (Sheldrick, 2015a)
;
_computing_structure_refinement
;
<i>SHELXL2018/3</i> (Sheldrick, 2015b)
;
_computing_molecular_graphics
;
Mercury (Macrae <i>et al.</i>,  2020)
;
_computing_publication_material
;
publCIF (Westrip, 2010)
;
loop_
    _atom_site_type_symbol
    _atom_site_label
    _atom_site_fract_x
    _atom_site_fract_y
    _atom_site_fract_z
    _atom_site_U_iso_or_equiv
    _atom_site_adp_type
    _atom_site_calc_flag
    _atom_site_occupancy
    _atom_site_disorder_assembly
    _atom_site_disorder_group
    Ni Ni1 0.000000 0.000000 0.000000 0.0241(2) Uani d 1 . .
    Si Si1 -0.3977(2) -0.55987(11) -0.05469(15) 0.0729(6) Uani d 1 . .
    O O1 -0.1184(3) -0.1542(2) -0.0727(2) 0.0310(8) Uani d 1 . .
    O O2 -0.0826(3) -0.1583(2) -0.2165(2) 0.0339(8) Uani d 1 . .
    H H2C -0.034950 -0.196653 -0.243367 0.051 Uiso d 0.5 . .
    O O3 -0.5535(8) -0.5084(6) -0.0332(5) 0.061(3) Uani d 0.5 . .
    N N1 0.1859(4) -0.0236(3) -0.0499(3) 0.0408(11) Uani d 1 . .
    H H1 0.157126 -0.087684 -0.099864 0.049 Uiso calc 1 . .
    N N2 -0.0809(4) 0.0725(3) -0.1075(3) 0.0390(11) Uani d 1 . .
    H H2 -0.128011 0.014955 -0.161639 0.047 Uiso calc 1 . .
    C C1 0.2858(6) -0.0494(5) 0.0295(4) 0.065(2) Uani d 1 . .
    H H1A 0.335337 0.015969 0.073702 0.078 Uiso calc 1 . .
    H H1B 0.360480 -0.083840 0.006336 0.078 Uiso calc 1 . .
    C C2 -0.1992(7) 0.1219(4) -0.0773(4) 0.0649(19) Uani d 1 . .
    H H2A -0.156944 0.189771 -0.034619 0.078 Uiso calc 1 . .
    H H2B -0.263674 0.135605 -0.131369 0.078 Uiso calc 1 . .
    C C3 0.0282(7) 0.1448(4) -0.1388(4) 0.0634(18) Uani d 1 . .
    H H3A 0.071451 0.206181 -0.088446 0.076 Uiso calc 1 . .
    H H3B -0.020855 0.170724 -0.191801 0.076 Uiso calc 1 . .
    C C4 0.1501(7) 0.0909(4) -0.1671(4) 0.068(2) Uani d 1 . .
    H H4A 0.104405 0.025115 -0.211911 0.081 Uiso calc 1 . .
    H H4B 0.205970 0.137198 -0.199462 0.081 Uiso calc 1 . .
    C C5 0.2570(6) 0.0641(4) -0.0893(4) 0.0608(18) Uani d 1 . .
    H H5A 0.339987 0.043288 -0.113487 0.073 Uiso calc 1 . .
    H H5B 0.294711 0.127196 -0.039965 0.073 Uiso calc 1 . .
    C C6 -0.1332(4) -0.2035(3) -0.1537(3) 0.0254(11) Uani d 1 . .
    C C7 -0.2146(5) -0.3171(3) -0.1832(3) 0.0378(13) Uani d 1 . .
    H H7A -0.303379 -0.319448 -0.229384 0.045 Uiso calc 1 . .
    H H7B -0.153320 -0.358866 -0.214036 0.045 Uiso calc 1 . .
    C C8 -0.2580(5) -0.3700(3) -0.1066(3) 0.0363(12) Uani d 1 . .
    H H8A -0.316658 -0.327704 -0.073869 0.044 Uiso calc 1 . .
    H H8B -0.169508 -0.371782 -0.061703 0.044 Uiso calc 1 . .
    C C9 -0.3463(5) -0.4842(3) -0.1431(3) 0.0477(14) Uani d 1 . .
    H H9A -0.289182 -0.524186 -0.179202 0.057 Uiso calc 1 . .
    H H9B -0.436249 -0.480898 -0.185840 0.057 Uiso calc 1 . .
    C C10 -0.2275(11) -0.5710(6) 0.0258(5) 0.168(4) Uani d 1 . .
    H H10A -0.191865 -0.505635 0.071407 0.252 Uiso calc 1 . .
    H H10B -0.153386 -0.583786 -0.009580 0.252 Uiso calc 1 . .
    H H10C -0.248872 -0.629417 0.057238 0.252 Uiso calc 1 . .
    C C11 -0.5003(7) -0.6957(4) -0.1124(5) 0.102(3) Uani d 1 . .
    H H11A -0.442542 -0.730299 -0.150911 0.153 Uiso calc 1 . .
    H H11B -0.592187 -0.690955 -0.150829 0.153 Uiso calc 1 . .
    H H11C -0.519460 -0.736539 -0.065495 0.153 Uiso calc 1 . .
    Ni Ni2 0.000000 -0.500000 -0.500000 0.0281(2) Uani d 1 . .
    Si Si2 0.35316(15) 0.04647(10) -0.52679(11) 0.0404(4) Uani d 1 . .
    O O4 0.0305(3) -0.3297(2) -0.47284(19) 0.0333(8) Uani d 1 . .
    O O5 -0.0840(3) -0.2890(2) -0.3576(2) 0.0376(9) Uani d 1 . .
    H H5C -0.095950 -0.235276 -0.324118 0.056 Uiso d 0.5 . .
    N N3 -0.1442(6) -0.5206(3) -0.4129(4) 0.0621(15) Uani d 1 . .
    H H3 -0.143842 -0.449452 -0.377416 0.075 Uiso calc 1 . .
    N N4 0.1844(5) -0.4870(3) -0.3968(4) 0.0675(16) Uani d 1 . .
    H H4 0.207815 -0.412879 -0.361974 0.081 Uiso calc 1 . .
    C C12 -0.2937(7) -0.5585(5) -0.4771(6) 0.094(3) Uani d 1 . .
    H H12A -0.370162 -0.545605 -0.442664 0.113 Uiso calc 1 . .
    H H12B -0.309077 -0.634809 -0.501474 0.113 Uiso calc 1 . .
    C C13 0.3020(7) -0.5012(5) -0.4435(7) 0.111(4) Uani d 1 . .
    H H13A 0.295115 -0.576820 -0.467592 0.133 Uiso calc 1 . .
    H H13B 0.395995 -0.474737 -0.399517 0.133 Uiso calc 1 . .
    C C14 0.1635(10) -0.5587(5) -0.3256(6) 0.112(3) Uani d 1 . .
    H H14A 0.151266 -0.632881 -0.356424 0.134 Uiso calc 1 . .
    H H14B 0.251865 -0.542354 -0.276130 0.134 Uiso calc 1 . .
    C C15 0.0318(15) -0.5454(6) -0.2821(5) 0.136(4) Uani d 1 . .
    H H15A 0.035328 -0.582999 -0.230129 0.163 Uiso calc 1 . .
    H H15B 0.040102 -0.470013 -0.256570 0.163 Uiso calc 1 . .
    C C16 -0.1145(11) -0.5851(5) -0.3474(6) 0.116(4) Uani d 1 . .
    H H16A -0.117774 -0.657098 -0.380421 0.139 Uiso calc 1 . .
    H H16B -0.191132 -0.588632 -0.311103 0.139 Uiso calc 1 . .
    C C17 0.0036(5) -0.2625(3) -0.4108(3) 0.0278(11) Uani d 1 . .
    C C18 0.0724(5) -0.1463(3) -0.3978(3) 0.0287(12) Uani d 1 . .
    H H18A 0.132997 -0.123812 -0.334828 0.034 Uiso calc 1 . .
    H H18B -0.006193 -0.105610 -0.401545 0.034 Uiso calc 1 . .
    C C19 0.1664(5) -0.1164(3) -0.4662(3) 0.0359(12) Uani d 1 . .
    H H19A 0.108087 -0.140813 -0.529665 0.043 Uiso calc 1 . .
    H H19B 0.249045 -0.153188 -0.460348 0.043 Uiso calc 1 . .
    C C20 0.2255(5) 0.0035(3) -0.4507(3) 0.0373(13) Uani d 1 . .
    H H20A 0.276718 0.028112 -0.385648 0.045 Uiso calc 1 . .
    H H20B 0.142064 0.039091 -0.460546 0.045 Uiso calc 1 . .
    C C21 0.2725(6) -0.0094(4) -0.6529(4) 0.0706(18) Uani d 1 . .
    H H21A 0.180766 0.013540 -0.670484 0.106 Uiso calc 1 . .
    H H21B 0.255162 -0.086153 -0.663382 0.106 Uiso calc 1 . .
    H H21C 0.339876 0.015653 -0.690111 0.106 Uiso calc 1 . .
    C C22 0.3997(6) 0.1939(4) -0.5079(5) 0.084(2) Uani d 1 . .
    H H22A 0.445438 0.222461 -0.443122 0.126 Uiso calc 1 . .
    H H22B 0.311213 0.221370 -0.523912 0.126 Uiso calc 1 . .
    H H22C 0.466709 0.214650 -0.546789 0.126 Uiso calc 1 . .
    O O6X 0.493(3) -0.013(5) -0.497(6) 0.037(3) Uiso d 0.25 A 1
    O O6 0.510(3) 0.021(4) -0.4772(12) 0.037(3) Uiso d 0.25 A 2
    Cl Cl1 0.38292(17) -0.21590(12) -0.21055(12) 0.0683(5) Uani d 1 . .
    O O7 0.3941(6) -0.2883(5) -0.2826(4) 0.194(3) Uani d 1 . .
    O O8 0.2362(5) -0.2323(4) -0.1955(4) 0.1227(19) Uani d 1 . .
    O O9 0.4112(6) -0.1102(4) -0.2279(4) 0.147(2) Uani d 1 . .
    O O10 0.4768(6) -0.2161(4) -0.1271(4) 0.137(2) Uani d 1 . .
loop_
    _atom_site_aniso_label
    _atom_site_aniso_U_11
    _atom_site_aniso_U_22
    _atom_site_aniso_U_33
    _atom_site_aniso_U_12
    _atom_site_aniso_U_13
    _atom_site_aniso_U_23
    Ni1 0.0254(4) 0.0202(4) 0.0226(5) -0.0021(4) 0.0072(4) -0.0040(3)
    Si1 0.1134(15) 0.0274(8) 0.0967(15) 0.0056(9) 0.0774(14) 0.0135(8)
    O1 0.0404(19) 0.0256(16) 0.0206(19) -0.0064(14) 0.0113(15) -0.0065(14)
    O2 0.051(2) 0.0206(16) 0.030(2) -0.0038(14) 0.0228(17) -0.0013(14)
    O3 0.085(7) 0.051(4) 0.069(8) 0.020(5) 0.056(5) 0.020(5)
    N1 0.033(2) 0.038(2) 0.041(3) -0.005(2) 0.016(2) -0.017(2)
    N2 0.052(3) 0.026(2) 0.031(3) 0.006(2) -0.001(2) -0.0044(18)
    C1 0.028(3) 0.065(4) 0.081(5) 0.019(3) -0.006(3) -0.032(4)
    C2 0.072(4) 0.048(3) 0.058(4) 0.024(3) -0.022(4) -0.009(3)
    C3 0.119(5) 0.027(3) 0.032(3) -0.010(3) 0.006(4) 0.003(2)
    C4 0.106(5) 0.045(3) 0.036(4) -0.041(3) 0.039(4) -0.009(3)
    C5 0.059(4) 0.060(4) 0.051(4) -0.023(3) 0.036(3) -0.018(3)
    C6 0.026(3) 0.025(2) 0.023(3) 0.000(2) 0.008(2) -0.002(2)
    C7 0.053(3) 0.027(3) 0.027(3) -0.010(2) 0.018(3) -0.004(2)
    C8 0.048(3) 0.025(2) 0.033(3) -0.001(2) 0.016(3) -0.002(2)
    C9 0.056(3) 0.028(3) 0.053(4) -0.010(2) 0.022(3) -0.004(2)
    C10 0.274(12) 0.096(6) 0.091(7) -0.042(7) -0.030(7) 0.047(5)
    C11 0.075(5) 0.042(4) 0.192(8) -0.006(3) 0.039(5) 0.034(4)
    Ni2 0.0285(5) 0.0228(4) 0.0292(5) -0.0009(4) 0.0125(4) -0.0067(4)
    Si2 0.0330(8) 0.0396(8) 0.0503(10) 0.0047(7) 0.0090(7) 0.0156(7)
    O4 0.0421(19) 0.0242(16) 0.0334(19) 0.0031(14) 0.0212(16) -0.0061(14)
    O5 0.053(2) 0.0263(17) 0.033(2) -0.0013(15) 0.0258(18) -0.0061(14)
    N3 0.099(4) 0.026(2) 0.073(4) 0.007(3) 0.064(3) -0.002(3)
    N4 0.056(3) 0.043(3) 0.080(4) 0.016(3) -0.019(3) -0.027(3)
    C12 0.049(4) 0.056(4) 0.167(7) -0.010(3) 0.066(5) -0.033(4)
    C13 0.039(4) 0.062(5) 0.188(10) 0.014(4) -0.027(5) -0.048(5)
    C14 0.164(8) 0.055(4) 0.088(6) 0.040(5) -0.055(6) 0.004(4)
    C15 0.313(15) 0.067(5) 0.049(5) 0.084(8) 0.047(8) 0.019(4)
    C16 0.238(11) 0.045(4) 0.088(7) 0.012(6) 0.122(7) 0.001(4)
    C17 0.028(3) 0.028(2) 0.024(3) 0.005(2) 0.003(2) 0.000(2)
    C18 0.033(3) 0.018(2) 0.036(3) 0.003(2) 0.014(2) 0.001(2)
    C19 0.038(3) 0.031(3) 0.041(3) 0.004(2) 0.017(3) 0.003(2)
    C20 0.034(3) 0.035(3) 0.041(3) 0.003(2) 0.011(3) 0.002(2)
    C21 0.079(4) 0.088(4) 0.045(4) 0.017(4) 0.011(3) 0.017(3)
    C22 0.082(5) 0.048(3) 0.116(6) -0.012(3) 0.023(4) 0.021(4)
    Cl1 0.0571(10) 0.0599(10) 0.0695(12) 0.0139(8) -0.0151(10) -0.0111(9)
    O7 0.137(5) 0.163(5) 0.202(6) -0.019(4) 0.037(4) -0.146(5)
    O8 0.077(3) 0.154(5) 0.144(5) 0.026(3) 0.017(3) 0.050(4)
    O9 0.176(6) 0.079(4) 0.158(5) -0.006(4) -0.005(5) 0.016(3)
    O10 0.117(4) 0.143(4) 0.115(4) 0.037(3) -0.050(4) -0.006(4)
_geom_special_details
;
 All esds (except the esd in the dihedral angle between two l.s. planes)
 are estimated using the full covariance matrix.  The cell esds are taken
 into account individually in the estimation of esds in distances, angles
 and torsion angles; correlations between esds in cell parameters are only
 used when they are defined by crystal symmetry.  An approximate (isotropic)
 treatment of cell esds is used for estimating esds involving l.s. planes.
;
loop_
    _geom_bond_atom_site_label_1
    _geom_bond_atom_site_label_2
    _geom_bond_site_symmetry_2
    _geom_bond_distance
    _geom_bond_publ_flag
    Ni1 O1 . 2.125(2) ?
    Ni1 O1 2 2.125(2) ?
    Ni1 N1 2 2.058(3) ?
    Ni1 N1 . 2.058(3) ?
    Ni1 N2 2 2.060(4) ?
    Ni1 N2 . 2.060(4) ?
    Si1 O3 . 1.757(8) ?
    Si1 O3 2_445 1.626(7) ?
    Si1 C9 . 1.837(5) ?
    Si1 C10 . 1.852(9) ?
    Si1 C11 . 1.845(5) ?
    O1 C6 . 1.232(4) ?
    O2 H2C . 0.8200 ?
    O2 C6 . 1.291(5) ?
    O3 O3 2_445 1.234(13) ?
    N1 H1 . 0.9800 ?
    N1 C1 . 1.481(6) ?
    N1 C5 . 1.475(6) ?
    N2 H2 . 0.9800 ?
    N2 C2 . 1.467(6) ?
    N2 C3 . 1.461(6) ?
    C1 H1A . 0.9700 ?
    C1 H1B . 0.9700 ?
    C1 C2 2 1.486(7) ?
    C2 H2B . 0.9700 ?
    C2 H2A . 0.9700 ?
    C3 H3A . 0.9700 ?
    C3 H3B . 0.9700 ?
    C3 C4 . 1.516(7) ?
    C4 H4A . 0.9700 ?
    C4 H4B . 0.9700 ?
    C4 C5 . 1.507(7) ?
    C5 H5A . 0.9700 ?
    C5 H5B . 0.9700 ?
    C6 C7 . 1.496(5) ?
    C7 H7A . 0.9700 ?
    C7 H7B . 0.9700 ?
    C7 C8 . 1.496(6) ?
    C8 H8A . 0.9700 ?
    C8 H8B . 0.9700 ?
    C8 C9 . 1.529(5) ?
    C9 H9A . 0.9700 ?
    C9 H9B . 0.9700 ?
    C10 H10A . 0.9600 ?
    C10 H10B . 0.9600 ?
    C10 H10C . 0.9600 ?
    C11 H11A . 0.9600 ?
    C11 H11B . 0.9600 ?
    C11 H11C . 0.9600 ?
    Ni2 O4 2_544 2.131(2) ?
    Ni2 O4 . 2.131(2) ?
    Ni2 N3 2_544 2.043(4) ?
    Ni2 N3 . 2.043(4) ?
    Ni2 N4 . 2.054(4) ?
    Ni2 N4 2_544 2.054(4) ?
    Si2 C20 . 1.864(5) ?
    Si2 C21 . 1.855(5) ?
    Si2 C22 . 1.845(5) ?
    Si2 O6X 2_654 1.570(19) ?
    Si2 O6X . 1.651(19) ?
    Si2 O6 2_654 1.66(2) ?
    Si2 O6 . 1.632(16) ?
    O4 C17 . 1.245(4) ?
    O5 H5C . 0.8199 ?
    O5 C17 . 1.280(5) ?
    N3 H3 . 0.9800 ?
    N3 C12 . 1.502(8) ?
    N3 C16 . 1.393(9) ?
    N4 H4 . 0.9800 ?
    N4 C13 . 1.422(8) ?
    N4 C14 . 1.527(9) ?
    C12 H12A . 0.9700 ?
    C12 H12B . 0.9700 ?
    C12 C13 2_544 1.502(10) ?
    C13 H13A . 0.9700 ?
    C13 H13B . 0.9700 ?
    C14 H14A . 0.9700 ?
    C14 H14B . 0.9700 ?
    C14 C15 . 1.512(11) ?
    C15 H15A . 0.9700 ?
    C15 H15B . 0.9700 ?
    C15 C16 . 1.488(11) ?
    C16 H16A . 0.9700 ?
    C16 H16B . 0.9700 ?
    C20 H20A . 0.9700 ?
    C20 H20B . 0.9700 ?
    C20 C19 . 1.521(5) ?
    C19 H19A . 0.9700 ?
    C19 H19B . 0.9700 ?
    C19 C18 . 1.512(6) ?
    C18 H18A . 0.9700 ?
    C18 H18B . 0.9700 ?
    C18 C17 . 1.501(5) ?
    C21 H21A . 0.9600 ?
    C21 H21B . 0.9600 ?
    C21 H21C . 0.9600 ?
    C22 H22A . 0.9600 ?
    C22 H22B . 0.9600 ?
    C22 H22C . 0.9600 ?
    O6X O6X 2_654 0.38(7) ?
    O6 O6 2_654 0.77(5) ?
    Cl1 O7 . 1.329(4) ?
    Cl1 O8 . 1.421(5) ?
    Cl1 O9 . 1.420(5) ?
    Cl1 O10 . 1.380(5) ?
loop_
    _geom_angle_atom_site_label_1
    _geom_angle_atom_site_label_2
    _geom_angle_atom_site_label_3
    _geom_angle_site_symmetry_1
    _geom_angle_site_symmetry_3
    _geom_angle
    _geom_angle_publ_flag
    O1 Ni1 O1 . 2 180.0 ?
    N1 Ni1 O1 2 . 88.17(12) ?
    N1 Ni1 O1 2 2 91.83(12) ?
    N1 Ni1 O1 . 2 88.17(12) ?
    N1 Ni1 O1 . . 91.83(12) ?
    N1 Ni1 N1 2 . 180.0 ?
    N1 Ni1 N2 2 . 85.82(17) ?
    N1 Ni1 N2 . 2 85.82(17) ?
    N1 Ni1 N2 2 2 94.18(17) ?
    N1 Ni1 N2 . . 94.18(17) ?
    N2 Ni1 O1 . 2 87.38(12) ?
    N2 Ni1 O1 2 . 87.38(12) ?
    N2 Ni1 O1 . . 92.62(12) ?
    N2 Ni1 O1 2 2 92.62(12) ?
    N2 Ni1 N2 . 2 180.0 ?
    O3 Si1 O3 2_445 . 42.6(4) ?
    O3 Si1 C9 2_445 . 115.6(3) ?
    O3 Si1 C9 . . 100.2(3) ?
    O3 Si1 C10 . . 131.5(4) ?
    O3 Si1 C10 2_445 . 89.4(4) ?
    O3 Si1 C11 2_445 . 121.3(4) ?
    O3 Si1 C11 . . 95.7(3) ?
    C9 Si1 C10 . . 109.0(3) ?
    C9 Si1 C11 . . 110.1(3) ?
    C11 Si1 C10 . . 108.8(3) ?
    C6 O1 Ni1 . . 132.9(3) ?
    C6 O2 H2C . . 109.8 ?
    Si1 O3 Si1 2_445 . 137.4(4) ?
    O3 O3 Si1 2_445 . 63.0(6) ?
    O3 O3 Si1 2_445 2_445 74.4(7) ?
    Ni1 N1 H1 . . 107.4 ?
    C1 N1 Ni1 . . 105.0(3) ?
    C1 N1 H1 . . 107.4 ?
    C5 N1 Ni1 . . 116.2(3) ?
    C5 N1 H1 . . 107.4 ?
    C5 N1 C1 . . 113.1(4) ?
    Ni1 N2 H2 . . 106.7 ?
    C2 N2 Ni1 . . 105.7(3) ?
    C2 N2 H2 . . 106.7 ?
    C3 N2 Ni1 . . 116.1(3) ?
    C3 N2 H2 . . 106.7 ?
    C3 N2 C2 . . 114.2(4) ?
    N1 C1 H1A . . 109.7 ?
    N1 C1 H1B . . 109.7 ?
    N1 C1 C2 . 2 109.7(4) ?
    H1A C1 H1B . . 108.2 ?
    C2 C1 H1A 2 . 109.7 ?
    C2 C1 H1B 2 . 109.7 ?
    N2 C2 C1 . 2 109.8(4) ?
    N2 C2 H2B . . 109.7 ?
    N2 C2 H2A . . 109.7 ?
    C1 C2 H2B 2 . 109.7 ?
    C1 C2 H2A 2 . 109.7 ?
    H2B C2 H2A . . 108.2 ?
    N2 C3 H3A . . 109.1 ?
    N2 C3 H3B . . 109.1 ?
    N2 C3 C4 . . 112.3(4) ?
    H3A C3 H3B . . 107.9 ?
    C4 C3 H3A . . 109.1 ?
    C4 C3 H3B . . 109.1 ?
    C3 C4 H4A . . 108.1 ?
    C3 C4 H4B . . 108.1 ?
    H4A C4 H4B . . 107.3 ?
    C5 C4 C3 . . 116.7(4) ?
    C5 C4 H4A . . 108.1 ?
    C5 C4 H4B . . 108.1 ?
    N1 C5 C4 . . 111.4(4) ?
    N1 C5 H5A . . 109.4 ?
    N1 C5 H5B . . 109.4 ?
    C4 C5 H5A . . 109.4 ?
    C4 C5 H5B . . 109.4 ?
    H5A C5 H5B . . 108.0 ?
    O1 C6 O2 . . 121.4(4) ?
    O1 C6 C7 . . 120.8(4) ?
    O2 C6 C7 . . 117.7(4) ?
    C6 C7 H7A . . 108.3 ?
    C6 C7 H7B . . 108.3 ?
    H7A C7 H7B . . 107.4 ?
    C8 C7 C6 . . 116.0(4) ?
    C8 C7 H7A . . 108.3 ?
    C8 C7 H7B . . 108.3 ?
    C7 C8 H8A . . 109.0 ?
    C7 C8 H8B . . 109.0 ?
    C7 C8 C9 . . 112.8(4) ?
    H8A C8 H8B . . 107.8 ?
    C9 C8 H8A . . 109.0 ?
    C9 C8 H8B . . 109.0 ?
    Si1 C9 H9A . . 108.1 ?
    Si1 C9 H9B . . 108.1 ?
    C8 C9 Si1 . . 116.8(3) ?
    C8 C9 H9A . . 108.1 ?
    C8 C9 H9B . . 108.1 ?
    H9A C9 H9B . . 107.3 ?
    Si1 C10 H10A . . 109.5 ?
    Si1 C10 H10B . . 109.5 ?
    Si1 C10 H10C . . 109.5 ?
    H10A C10 H10B . . 109.5 ?
    H10A C10 H10C . . 109.5 ?
    H10B C10 H10C . . 109.5 ?
    Si1 C11 H11A . . 109.5 ?
    Si1 C11 H11B . . 109.5 ?
    Si1 C11 H11C . . 109.5 ?
    H11A C11 H11B . . 109.5 ?
    H11A C11 H11C . . 109.5 ?
    H11B C11 H11C . . 109.5 ?
    O4 Ni2 O4 . 2_544 180.00(3) ?
    N3 Ni2 O4 2_544 2_544 94.96(13) ?
    N3 Ni2 O4 . . 94.96(13) ?
    N3 Ni2 O4 2_544 . 85.04(13) ?
    N3 Ni2 O4 . 2_544 85.04(13) ?
    N3 Ni2 N3 2_544 . 180.0 ?
    N3 Ni2 N4 2_544 2_544 94.3(2) ?
    N3 Ni2 N4 . . 94.3(2) ?
    N3 Ni2 N4 . 2_544 85.7(2) ?
    N3 Ni2 N4 2_544 . 85.7(2) ?
    N4 Ni2 O4 . 2_544 91.33(14) ?
    N4 Ni2 O4 . . 88.67(14) ?
    N4 Ni2 O4 2_544 . 91.33(14) ?
    N4 Ni2 O4 2_544 2_544 88.67(14) ?
    N4 Ni2 N4 . 2_544 180.0 ?
    C21 Si2 C20 . . 111.6(2) ?
    C22 Si2 C20 . . 110.6(2) ?
    C22 Si2 C21 . . 109.6(3) ?
    O6X Si2 C20 2_654 . 113.4(14) ?
    O6X Si2 C20 . . 102.5(13) ?
    O6X Si2 C21 . . 107(3) ?
    O6X Si2 C21 2_654 . 107(3) ?
    O6X Si2 C22 . . 116(2) ?
    O6X Si2 C22 2_654 . 104(2) ?
    O6X Si2 O6X 2_654 . 13(3) ?
    O6X Si2 O6 . 2_654 13(3) ?
    O6X Si2 O6 2_654 2_654 17(2) ?
    O6 Si2 C20 2_654 . 111.2(17) ?
    O6 Si2 C20 . . 103.5(15) ?
    O6 Si2 C21 . . 120.4(6) ?
    O6 Si2 C21 2_654 . 94.3(5) ?
    O6 Si2 C22 . . 100.3(19) ?
    O6 Si2 C22 2_654 . 118.5(19) ?
    O6 Si2 O6 . 2_654 26.9(17) ?
    C17 O4 Ni2 . . 133.8(3) ?
    C17 O5 H5C . . 109.9 ?
    Ni2 N3 H3 . . 106.9 ?
    C12 N3 Ni2 . . 105.1(4) ?
    C12 N3 H3 . . 106.9 ?
    C16 N3 Ni2 . . 117.3(4) ?
    C16 N3 H3 . . 106.9 ?
    C16 N3 C12 . . 113.2(6) ?
    Ni2 N4 H4 . . 106.8 ?
    C13 N4 Ni2 . . 106.5(4) ?
    C13 N4 H4 . . 106.8 ?
    C13 N4 C14 . . 115.0(6) ?
    C14 N4 Ni2 . . 114.4(4) ?
    C14 N4 H4 . . 106.8 ?
    N3 C12 H12A . . 109.9 ?
    N3 C12 H12B . . 109.9 ?
    N3 C12 C13 . 2_544 108.8(5) ?
    H12A C12 H12B . . 108.3 ?
    C13 C12 H12A 2_544 . 109.9 ?
    C13 C12 H12B 2_544 . 109.9 ?
    N4 C13 C12 . 2_544 109.6(6) ?
    N4 C13 H13A . . 109.8 ?
    N4 C13 H13B . . 109.8 ?
    C12 C13 H13A 2_544 . 109.8 ?
    C12 C13 H13B 2_544 . 109.8 ?
    H13A C13 H13B . . 108.2 ?
    N4 C14 H14A . . 109.0 ?
    N4 C14 H14B . . 109.0 ?
    H14A C14 H14B . . 107.8 ?
    C15 C14 N4 . . 113.0(6) ?
    C15 C14 H14A . . 109.0 ?
    C15 C14 H14B . . 109.0 ?
    C14 C15 H15A . . 108.5 ?
    C14 C15 H15B . . 108.5 ?
    H15A C15 H15B . . 107.5 ?
    C16 C15 C14 . . 115.0(6) ?
    C16 C15 H15A . . 108.5 ?
    C16 C15 H15B . . 108.5 ?
    N3 C16 C15 . . 113.1(7) ?
    N3 C16 H16A . . 109.0 ?
    N3 C16 H16B . . 109.0 ?
    C15 C16 H16A . . 109.0 ?
    C15 C16 H16B . . 109.0 ?
    H16A C16 H16B . . 107.8 ?
    Si2 C20 H20A . . 108.3 ?
    Si2 C20 H20B . . 108.3 ?
    H20A C20 H20B . . 107.4 ?
    C19 C20 Si2 . . 115.9(3) ?
    C19 C20 H20A . . 108.3 ?
    C19 C20 H20B . . 108.3 ?
    C20 C19 H19A . . 109.0 ?
    C20 C19 H19B . . 109.0 ?
    H19A C19 H19B . . 107.8 ?
    C18 C19 C20 . . 113.1(3) ?
    C18 C19 H19A . . 109.0 ?
    C18 C19 H19B . . 109.0 ?
    C19 C18 H18A . . 108.1 ?
    C19 C18 H18B . . 108.1 ?
    H18A C18 H18B . . 107.3 ?
    C17 C18 C19 . . 116.7(3) ?
    C17 C18 H18A . . 108.1 ?
    C17 C18 H18B . . 108.1 ?
    O4 C17 O5 . . 121.9(4) ?
    O4 C17 C18 . . 120.1(4) ?
    O5 C17 C18 . . 118.0(3) ?
    Si2 C21 H21A . . 109.5 ?
    Si2 C21 H21B . . 109.5 ?
    Si2 C21 H21C . . 109.5 ?
    H21A C21 H21B . . 109.5 ?
    H21A C21 H21C . . 109.5 ?
    H21B C21 H21C . . 109.5 ?
    Si2 C22 H22A . . 109.5 ?
    Si2 C22 H22B . . 109.5 ?
    Si2 C22 H22C . . 109.5 ?
    H22A C22 H22B . . 109.5 ?
    H22A C22 H22C . . 109.5 ?
    H22B C22 H22C . . 109.5 ?
    Si2 O6X Si2 2_654 . 167(3) ?
    O6X O6X Si2 2_654 2_654 96(6) ?
    O6X O6X Si2 2_654 . 71(6) ?
    Si2 O6 Si2 . 2_654 153.1(17) ?
    O6 O6 Si2 2_654 . 78(2) ?
    O7 Cl1 O8 . . 110.3(3) ?
    O7 Cl1 O9 . . 112.0(4) ?
    O7 Cl1 O10 . . 114.2(4) ?
    O9 Cl1 O8 . . 105.3(3) ?
    O10 Cl1 O8 . . 107.7(4) ?
    O10 Cl1 O9 . . 106.8(3) ?
loop_
    _geom_torsion_atom_site_label_1
    _geom_torsion_atom_site_label_2
    _geom_torsion_atom_site_label_3
    _geom_torsion_atom_site_label_4
    _geom_torsion_site_symmetry_1
    _geom_torsion_site_symmetry_2
    _geom_torsion_site_symmetry_3
    _geom_torsion_site_symmetry_4
    _geom_torsion
    _geom_torsion_publ_flag
    Ni1 O1 C6 O2 . . . . -7.2(6) ?
    Ni1 O1 C6 C7 . . . . 174.5(3) ?
    Ni1 N1 C1 C2 . . . 2 40.9(4) ?
    Ni1 N1 C5 C4 . . . . -56.2(5) ?
    Ni1 N2 C2 C1 . . . 2 -39.8(4) ?
    Ni1 N2 C3 C4 . . . . 55.3(5) ?
    O1 C6 C7 C8 . . . . -7.7(6) ?
    O2 C6 C7 C8 . . . . 174.0(4) ?
    O3 Si1 O3 Si1 2_445 . . 2_445 -0.001(2) ?
    O3 Si1 C9 C8 . . . . 81.0(4) ?
    O3 Si1 C9 C8 2_445 . . . 39.0(5) ?
    N2 C3 C4 C5 . . . . -70.0(6) ?
    C1 N1 C5 C4 . . . . -177.7(4) ?
    C2 N2 C3 C4 . . . . 178.7(4) ?
    C3 N2 C2 C1 . . . 2 -168.7(4) ?
    C3 C4 C5 N1 . . . . 70.1(5) ?
    C5 N1 C1 C2 . . . 2 168.6(4) ?
    C6 C7 C8 C9 . . . . 177.5(4) ?
    C7 C8 C9 Si1 . . . . 176.9(4) ?
    C9 Si1 O3 Si1 . . . 2_445 -116.9(7) ?
    C9 Si1 O3 O3 . . . 2_445 -116.9(7) ?
    C10 Si1 O3 Si1 . . . 2_445 10.0(10) ?
    C10 Si1 O3 O3 . . . 2_445 10.0(10) ?
    C10 Si1 C9 C8 . . . . -59.7(5) ?
    C11 Si1 O3 Si1 . . . 2_445 131.5(8) ?
    C11 Si1 O3 O3 . . . 2_445 131.5(8) ?
    C11 Si1 C9 C8 . . . . -179.0(4) ?
    Ni2 O4 C17 O5 . . . . -16.3(6) ?
    Ni2 O4 C17 C18 . . . . 164.8(3) ?
    Ni2 N3 C12 C13 . . . 2_544 -39.0(6) ?
    Ni2 N3 C16 C15 . . . . 59.1(7) ?
    Ni2 N4 C13 C12 . . . 2_544 42.1(6) ?
    Ni2 N4 C14 C15 . . . . -52.9(7) ?
    Si2 C20 C19 C18 . . . . 176.0(3) ?
    N4 C14 C15 C16 . . . . 68.4(9) ?
    C12 N3 C16 C15 . . . . -178.2(6) ?
    C13 N4 C14 C15 . . . . -176.6(6) ?
    C14 N4 C13 C12 . . . 2_544 169.9(5) ?
    C14 C15 C16 N3 . . . . -71.7(8) ?
    C16 N3 C12 C13 . . . 2_544 -168.2(5) ?
    C20 Si2 O6X Si2 . . . 2_654  -15E1(3)
                                         ?
    C20 Si2 O6X O6X . . . 2_654  -15E1(3)
                                         ?
    C20 Si2 O6 Si2 . . . 2_654 110(7) ?
    C20 Si2 O6 O6 . . . 2_654 110(7) ?
    C20 C19 C18 C17 . . . . 177.2(4) ?
    C19 C18 C17 O4 . . . . 3.3(6) ?
    C19 C18 C17 O5 . . . . -175.7(4) ?
    C21 Si2 C20 C19 . . . . 52.0(4) ?
    C21 Si2 O6X Si2 . . . 2_654 10E1(3)
                                       ?
    C21 Si2 O6X O6X . . . 2_654 10E1(3)
                                       ?
    C21 Si2 O6 Si2 . . . 2_654 -15(9) ?
    C21 Si2 O6 O6 . . . 2_654 -15(9) ?
    C22 Si2 C20 C19 . . . . 174.3(4) ?
    C22 Si2 O6X Si2 . . . 2_654  -3E1(3)
                                        ?
    C22 Si2 O6X O6X . . . 2_654  -3E1(3)
                                        ?
    C22 Si2 O6 Si2 . . . 2_654 -135(8) ?
    C22 Si2 O6 O6 . . . 2_654 -135(8) ?
    O6X Si2 C20 C19 2_654 . . . -70(4) ?
    O6X Si2 C20 C19 . . . . -62(3) ?
    O6X Si2 O6X Si2 2_654 . . 2_654 -0.01(14) ?
    O6 Si2 C20 C19 2_654 . . . -51.9(12) ?
    O6 Si2 C20 C19 . . . . -79.0(15) ?
    O6 Si2 O6 Si2 2_654 . . 2_654 0.006(14) ?
loop_
    _geom_hbond_atom_site_label_D
    _geom_hbond_atom_site_label_H
    _geom_hbond_atom_site_label_A
    _geom_hbond_site_symmetry_A
    _geom_hbond_distance_DH
    _geom_hbond_distance_HA
    _geom_hbond_distance_DA
    _geom_hbond_angle_DHA
    _geom_hbond_publ_flag
    N1 H1 O2 . 0.98 2.51 3.225(5) 130 yes
    N1 H1 O8 . 0.98 2.45 3.315(6) 147 yes
    N2 H2 O2 . 0.98 2.38 3.143(4) 134 yes
    N3 H3 O5 . 0.98 2.01 2.901(5) 150 yes
    N4 H4 O7 . 0.98 2.18 3.012(6) 142 yes
    O2 H2C O5 . 0.82 1.84 2.456(4) 131 yes
    O2 H2C O8 . 0.82 2.65 3.260(5) 133 yes
    O5 H5C O2 . 0.82 1.70 2.456(4) 151 yes
_shelx_space_group_comment
;
The symmetry employed for this shelxl refinement is uniquely defined
by the following loop, which should always be used as a source of
symmetry information in preference to the above space-group names.
They are only intended as comments.
;
_shelx_estimated_absorpt_T_min     0.724
_shelx_estimated_absorpt_T_max     0.803
_iucr_refine_instructions_details
;
TITL II in P-1 #2
    II.res
    created by SHELXL-2018/3 at 10:58:53 on 06-Jan-2020
REM reset to P-1 #2
CELL 0.71073 9.381518 12.900864 14.76035 99.3091 100.3429 99.2316
ZERR 2 0.000698 0.000762 0.000968 0.0052 0.0059 0.0056
LATT 1
SFAC C H Cl N Ni O Si
UNIT 44 98 2 8 2 18 4
DFIX 0.4 0.01 O6X O6
EADP O6X O6
SADI 0.01 Si2 O6 Si2 O6X
ISOR 0.01 0.02 C12
L.S. 10
PLAN  13
SIZE 0.3 0.35 0.45
CONF
HTAB O2 O5
HTAB O2 O8
HTAB N1 O2
HTAB N1 O8
HTAB N2 O2
HTAB O5 O2
HTAB N3 O5
HTAB N4 O7
htab
BOND
MORE -1
BOND $H
fmap 2
acta
MERG 0
SHEL 99 0.84
OMIT 0 1 0
OMIT 0 -1 0
OMIT -4 -3 -1
OMIT 1 -1 0
OMIT 0 -2 1
OMIT -1 -2 -2
OMIT 0 -3 2
OMIT 0 -1 2
OMIT 0 2 -1
OMIT -2 1 4
OMIT 1 2 -1
OMIT -1 -2 1
OMIT 5 -1 -7
OMIT -1 1 0
OMIT -2 1 0
OMIT 5 -10 12
OMIT 3 -3 5
OMIT 1 -4 1
OMIT 6 -1 -3
OMIT 1 0 1
OMIT -3 3 -1
OMIT -4 -3 -2
OMIT 1 2 3
OMIT -1 4 -1
OMIT -4 5 0
OMIT -5 3 -1
OMIT -1 2 0
OMIT -2 3 2
OMIT 2 -1 -2
OMIT 0 1 -2
OMIT -6 3 3
OMIT 1 2 4
OMIT -4 -3 -3
OMIT 0 1 3
OMIT 1 2 5
OMIT -4 -3 -4
OMIT 1 -1 -3
OMIT 1 -2 0
OMIT 3 1 7
OMIT 1 2 6
OMIT 4 3 5
OMIT -1 1 3
OMIT 0 -1 -3
OMIT -1 -3 4
REM <olex2.extras>
REM <HklSrc "%.\\II.hkl">
REM </olex2.extras>
WGHT    0.045120
BASF   0.28820
FVAR       5.68998
NI1   5    0.000000    0.000000    0.000000    10.50000    0.02535    0.02015 =
         0.02262   -0.00397    0.00723   -0.00206
SI1   7   -0.397692   -0.559866   -0.054689    11.00000    0.11337    0.02743 =
         0.09673    0.01345    0.07741    0.00561
O1    6   -0.118406   -0.154229   -0.072718    11.00000    0.04035    0.02564 =
         0.02058   -0.00650    0.01128   -0.00642
O2    6   -0.082560   -0.158333   -0.216477    11.00000    0.05087    0.02063 =
         0.02970   -0.00135    0.02276   -0.00381
AFIX   3
H2C    2   -0.034950   -0.196653   -0.243367    10.50000   -1.50000
AFIX   0
O3    6   -0.553465   -0.508403   -0.033234    10.50000    0.08461    0.05080 =
         0.06913    0.02016    0.05601    0.01957
N1    4    0.185904   -0.023582   -0.049888    11.00000    0.03335    0.03780 =
         0.04145   -0.01725    0.01600   -0.00516
AFIX  13
H1    2    0.157126   -0.087684   -0.099864    11.00000   -1.20000
AFIX   0
N2    4   -0.080920    0.072455   -0.107496    11.00000    0.05240    0.02564 =
         0.03116   -0.00436   -0.00068    0.00582
AFIX  13
H2   2   -0.128011    0.014955   -0.161639    11.00000   -1.20000
AFIX   0
C1    1    0.285822   -0.049412    0.029455    11.00000    0.02842    0.06546 =
         0.08107   -0.03209   -0.00588    0.01903
AFIX  23
H1A   2    0.335337    0.015969    0.073702    11.00000   -1.20000
H1B   2    0.360480   -0.083840    0.006336    11.00000   -1.20000
AFIX   0
C2    1   -0.199233    0.121903   -0.077273    11.00000    0.07199    0.04829 =
         0.05825   -0.00863   -0.02230    0.02439
AFIX  23
H2B   2   -0.263674    0.135605   -0.131369    11.00000   -1.20000
H2A   2   -0.156944    0.189771   -0.034619    11.00000   -1.20000
AFIX   0
C3    1    0.028208    0.144842   -0.138755    11.00000    0.11857    0.02704 =
         0.03168    0.00313    0.00647   -0.01020
AFIX  23
H3A   2    0.071451    0.206181   -0.088446    11.00000   -1.20000
H3B   2   -0.020855    0.170724   -0.191801    11.00000   -1.20000
AFIX   0
C4    1    0.150052    0.090913   -0.167139    11.00000    0.10554    0.04485 =
         0.03617   -0.00905    0.03867   -0.04123
AFIX  23
H4A   2    0.104405    0.025115   -0.211911    11.00000   -1.20000
H4B   2    0.205970    0.137198   -0.199462    11.00000   -1.20000
AFIX   0
C5    1    0.257044    0.064140   -0.089318    11.00000    0.05877    0.05967 =
         0.05134   -0.01818    0.03586   -0.02337
AFIX  23
H5A   2    0.339987    0.043288   -0.113487    11.00000   -1.20000
H5B   2    0.294711    0.127196   -0.039965    11.00000   -1.20000
AFIX   0
C6    1   -0.133179   -0.203463   -0.153692    11.00000    0.02553    0.02494 =
         0.02288   -0.00212    0.00807    0.00018
C7    1   -0.214571   -0.317130   -0.183220    11.00000    0.05312    0.02729 =
         0.02725   -0.00436    0.01816   -0.00964
AFIX  23
H7A   2   -0.303379   -0.319448   -0.229384    11.00000   -1.20000
H7B   2   -0.153320   -0.358866   -0.214036    11.00000   -1.20000
AFIX   0
C8    1   -0.257952   -0.370028   -0.106556    11.00000    0.04814    0.02523 =
         0.03305   -0.00158    0.01612   -0.00125
AFIX  23
H8A   2   -0.316658   -0.327704   -0.073869    11.00000   -1.20000
H8B   2   -0.169508   -0.371782   -0.061703    11.00000   -1.20000
AFIX   0
C9    1   -0.346349   -0.484197   -0.143055    11.00000    0.05575    0.02799 =
         0.05304   -0.00372    0.02226   -0.01020
AFIX  23
H9A   2   -0.289182   -0.524186   -0.179202    11.00000   -1.20000
H9B   2   -0.436249   -0.480898   -0.185840    11.00000   -1.20000
AFIX   0
C10   1   -0.227455   -0.571019    0.025784    11.00000    0.27420    0.09629 =
         0.09109    0.04745   -0.02989   -0.04222
AFIX 137
H10A  2   -0.191865   -0.505635    0.071407    11.00000   -1.50000
H10B  2   -0.153386   -0.583786   -0.009580    11.00000   -1.50000
H10C  2   -0.248872   -0.629417    0.057238    11.00000   -1.50000
AFIX   0
C11   1   -0.500272   -0.695705   -0.112402    11.00000    0.07455    0.04154 =
         0.19213    0.03415    0.03876   -0.00616
AFIX 137
H11A  2   -0.442542   -0.730299   -0.150911    11.00000   -1.50000
H11B  2   -0.592187   -0.690955   -0.150829    11.00000   -1.50000
H11C  2   -0.519460   -0.736539   -0.065495    11.00000   -1.50000
AFIX   0
NI2   5    0.000000   -0.500000   -0.500000    10.50000    0.02849    0.02284 =
         0.02923   -0.00669    0.01254   -0.00092
SI2   7    0.353164    0.046467   -0.526792    11.00000    0.03304    0.03963 =
         0.05026    0.01558    0.00903    0.00469
O4    6    0.030516   -0.329678   -0.472844    11.00000    0.04207    0.02418 =
         0.03338   -0.00614    0.02116    0.00312
O5    6   -0.083960   -0.289046   -0.357608    11.00000    0.05308    0.02630 =
         0.03278   -0.00607    0.02583   -0.00135
AFIX   3
H5C    2   -0.095950   -0.235276   -0.324118    10.50000   -1.50000
AFIX   0
N3    4   -0.144201   -0.520637   -0.412896    11.00000    0.09860    0.02633 =
         0.07318   -0.00249    0.06431    0.00677
AFIX  13
H3    2   -0.143842   -0.449452   -0.377416    11.00000   -1.20000
AFIX   0
N4    4    0.184425   -0.487012   -0.396827    11.00000    0.05559    0.04272 =
         0.08016   -0.02735   -0.01860    0.01608
AFIX  13
H4    2    0.207815   -0.412879   -0.361974    11.00000   -1.20000
AFIX   0
C12   1   -0.293748   -0.558501   -0.477055    11.00000    0.04854    0.05650 =
         0.16679   -0.03322    0.06582   -0.01041
AFIX  23
H12A  2   -0.370162   -0.545605   -0.442664    11.00000   -1.20000
H12B  2   -0.309077   -0.634809   -0.501474    11.00000   -1.20000
AFIX   0
C13   1    0.302046   -0.501232   -0.443476    11.00000    0.03949    0.06155 =
         0.18815   -0.04809   -0.02712    0.01449
AFIX  23
H13A  2    0.295115   -0.576820   -0.467592    11.00000   -1.20000
H13B  2    0.395995   -0.474737   -0.399517    11.00000   -1.20000
AFIX   0
C14   1    0.163510   -0.558724   -0.325564    11.00000    0.16367    0.05544 =
         0.08772    0.00408   -0.05497    0.04031
AFIX  23
H14A  2    0.151266   -0.632881   -0.356424    11.00000   -1.20000
H14B  2    0.251865   -0.542354   -0.276130    11.00000   -1.20000
AFIX   0
C15   1    0.031755   -0.545422   -0.282100    11.00000    0.31341    0.06739 =
         0.04893    0.01891    0.04652    0.08375
AFIX  23
H15A  2    0.035328   -0.582999   -0.230129    11.00000   -1.20000
H15B  2    0.040102   -0.470013   -0.256570    11.00000   -1.20000
AFIX   0
C16   1   -0.114536   -0.585081   -0.347389    11.00000    0.23799    0.04489 =
         0.08840    0.00115    0.12246    0.01231
AFIX  23
H16A  2   -0.117774   -0.657098   -0.380421    11.00000   -1.20000
H16B  2   -0.191132   -0.588632   -0.311103    11.00000   -1.20000
AFIX   0
C20   1    0.225464    0.003450   -0.450709    11.00000    0.03362    0.03484 =
         0.04143    0.00216    0.01063    0.00319
AFIX  23
H20A  2    0.276718    0.028112   -0.385648    11.00000   -1.20000
H20B  2    0.142064    0.039091   -0.460546    11.00000   -1.20000
AFIX   0
C19   1    0.166421   -0.116395   -0.466221    11.00000    0.03780    0.03072 =
         0.04055    0.00349    0.01700    0.00411
AFIX  23
H19A  2    0.108087   -0.140813   -0.529665    11.00000   -1.20000
H19B  2    0.249045   -0.153188   -0.460348    11.00000   -1.20000
AFIX   0
C18   1    0.072377   -0.146302   -0.397771    11.00000    0.03250    0.01820 =
         0.03574    0.00060    0.01448    0.00281
AFIX  23
H18A  2    0.132997   -0.123812   -0.334828    11.00000   -1.20000
H18B  2   -0.006193   -0.105610   -0.401545    11.00000   -1.20000
AFIX   0
C17   1    0.003585   -0.262502   -0.410826    11.00000    0.02774    0.02825 =
         0.02434    0.00044    0.00278    0.00460
C21   1    0.272512   -0.009358   -0.652906    11.00000    0.07922    0.08845 =
         0.04499    0.01700    0.01100    0.01732
AFIX 137
H21A  2    0.180766    0.013540   -0.670484    11.00000   -1.50000
H21B  2    0.255162   -0.086153   -0.663382    11.00000   -1.50000
H21C  2    0.339876    0.015653   -0.690111    11.00000   -1.50000
AFIX   0
C22   1    0.399714    0.193924   -0.507886    11.00000    0.08194    0.04758 =
         0.11588    0.02135    0.02252   -0.01247
AFIX 137
H22A  2    0.445438    0.222461   -0.443122    11.00000   -1.50000
H22B  2    0.311213    0.221370   -0.523912    11.00000   -1.50000
H22C  2    0.466709    0.214650   -0.546789    11.00000   -1.50000
AFIX   0
PART 1
O6X   6    0.492713   -0.013138   -0.496771    10.25000    0.03654
PART 0
PART 2
O6    6    0.510429    0.021193   -0.477240    10.25000    0.03654
PART 0
CL1   3    0.382920   -0.215897   -0.210546    11.00000    0.05707    0.05989 =
         0.06948   -0.01109   -0.01509    0.01390
O7    6    0.394086   -0.288347   -0.282579    11.00000    0.13696    0.16255 =
         0.20241   -0.14609    0.03716   -0.01937
O8    6    0.236203   -0.232328   -0.195471    11.00000    0.07653    0.15396 =
         0.14367    0.05044    0.01689    0.02628
O9    6    0.411217   -0.110169   -0.227867    11.00000    0.17624    0.07920 =
         0.15796    0.01624   -0.00457   -0.00607
O10   6    0.476753   -0.216114   -0.127114    11.00000    0.11714    0.14340 =
         0.11463   -0.00589   -0.05041    0.03676
HKLF 5
REM  II in P-1 #2
REM wR2 = 0.1149, GooF = S = 1.013, Restrained GooF = 1.021 for all data
REM R1 = 0.0498 for 5769 Fo > 4sig(Fo) and 0.0852 for all 9606 data
REM 367 parameters refined using 7 restraints
END
WGHT      0.0619      0.0000
REM Instructions for potential hydrogen bonds
HTAB O2 O5
HTAB O2 O8
HTAB N1 O2
HTAB N1 O8
HTAB N2 O2
EQIV $2 -x, -y, -z
HTAB C3 O1_$2
HTAB C5 O9
HTAB C5 O1_$2
HTAB C7 O5
HTAB O5 O2
HTAB N3 O5
HTAB N4 O7
EQIV $4 -x, -y-1, -z-1
HTAB C16 O4_$4
REM Highest difference peak  0.511,  deepest hole -0.436,  1-sigma level  0.074
Q1    1   0.3932 -0.3325 -0.1950  11.00000  0.05    0.51
Q2    1  -0.0020 -0.5534 -0.3008  11.00000  0.05    0.48
Q3    1  -0.2419 -0.5696 -0.4128  11.00000  0.05    0.47
Q4    1   0.2579 -0.5248 -0.3464  11.00000  0.05    0.41
Q5    1   0.5346 -0.1781 -0.2193  11.00000  0.05    0.38
Q6    1   0.3488 -0.2295 -0.3054  11.00000  0.05    0.38
Q7    1  -0.1776 -0.5854  0.0163  11.00000  0.05    0.37
Q8    1  -0.3527 -0.5466  0.0289  11.00000  0.05    0.35
Q9    1   0.4202  0.0589 -0.4328  11.00000  0.05    0.33
Q10   1   0.4197 -0.2936 -0.3054  11.00000  0.05    0.33
Q11   1  -0.4501 -0.5191 -0.0269  11.00000  0.05    0.33
Q12   1  -0.3926 -0.5159 -0.1033  11.00000  0.05    0.32
Q13   1   0.0186 -0.4821 -0.4792  11.00000  0.05    0.32
  REM The information below was added by Olex2.
  REM
  REM R1 = 0.0498 for 5769 Fo > 4sig(Fo) and 0.0852 for all 12223 data
  REM n/a parameters refined using n/a restraints
  REM Highest difference peak 0.51, deepest hole -0.44
  REM Mean Shift 0, Max Shift 0.002.
  REM +++ Tabular Listing of Refinement Information +++
  REM R1_all = 0.0852
  REM R1_gt = 0.0498
  REM wR_ref = 0.1149
  REM GOOF = 1.013
  REM Shift_max = 0.002
  REM Shift_mean = 0
  REM Reflections_all = 12223
  REM Reflections_gt = 5769
  REM Parameters = n/a
  REM Hole = -0.44
  REM Peak = 0.51
  REM Flack = n/a
;
