# Supplementary material for: Syntheses and crystal structures of the one-dimensional coordination polymers formed by [Ni(cyclam)]2+ cations and 1,3-bis­(3-carb­oxy­prop­yl)tetra­methyl­disiloxane anions in different degrees of deprotonation
Source: Acta Crystallogr E Crystallogr Commun. 2020 Feb 25;76(Pt 3):446–51. doi: 10.1107/S2056989020002327 (PMC7057376; doi:10.1107/S2056989020002327)
Supplement: Supplementary file 2 [file e-76-00446-Isup2.hkl]

#
# h,k,l, Fc-squared, Fo-squared, sigma(Fo-squared), status flag
#
data_I
_shelx_title ' II'
_shelx_refln_list_code          4
_shelx_F_calc_maximum      161.67
_exptl_crystal_F_000       608.00
_reflns_d_resolution_high  0.8400

loop_
 _space_group_symop_operation_xyz
 'x, y, z'
 '-x, y+1/2, -z+1/2'
 '-x, -y, -z'
 'x, -y-1/2, z-1/2'

_cell_length_a    13.0329
_cell_length_b    12.8774
_cell_length_c     9.0276
_cell_angle_alpha  90.000
_cell_angle_beta  101.314
_cell_angle_gamma  90.000

_shelx_F_squared_multiplier     1.000

loop_
 _refln_index_h
 _refln_index_k
 _refln_index_l
 _refln_F_squared_calc
 _refln_F_squared_meas
 _refln_F_squared_sigma
 _refln_observed_status
   0   0  -2       3635.69       3518.81        50.79 o
   0   0  -2       7196.85       6602.40        98.09 o
   0   0  -4         97.03         98.36        21.96 o
   0   0  -4        505.45        405.39        51.79 o
   0   0  -6       1156.71       1155.90        52.33 o
   0   0  -8         21.10         22.65        42.42 o
   0   0 -10        185.96        200.57        59.55 o
   0  -1   1       3953.67       4537.48        31.90 o
   0  -1  -2        492.24        531.00        22.32 o
   0  -1   2       3064.16       2882.18        40.88 o
   0   1  -3       1890.61       1982.88        23.16 o
   0  -1  -4         34.21         36.68        10.63 o
   0  -1   4        145.19        162.93        27.94 o
   0   1  -5        804.02        827.67        28.34 o
   0  -1  -6          6.98         14.79        13.17 o
   0   1  -7        414.13        526.58        24.43 o
   0   1  -8          4.44         23.84        42.05 o
   0   1  -9        334.98        399.81        72.57 o
   0   1 -10          0.54          0.68        36.99 o
   0   1 -10          1.22        -65.34        77.31 o
   0   2   0      10220.71      10922.33        69.60 o
   0  -2   1       1402.34       1444.05        15.41 o
   0  -2  -2        873.16        769.14        30.78 o
   0  -2   2        894.64       1075.68        24.45 o
   0  -2  -3       1458.90       1539.95        31.22 o
   0   2  -3       1857.57       1893.98        51.12 o
   0   2   4       1558.01       1487.26        32.87 o
   0   2  -4       2063.37       2488.65        95.93 o
   0   2  -5        264.44        382.87        28.32 o
   0   2  -6        233.06        231.79        23.08 o
   0   2  -7         83.42         77.73        29.43 o
   0   2  -8         66.26         70.80        30.35 o
   0   2  -9         38.08         86.60        46.28 o
   0   2 -10        252.59        398.68        76.11 o
   0   2 -10        394.90        474.55        83.94 o
   0   3   1         54.43         56.00        11.82 o
   0   3  -2       1005.10        906.14        17.53 o
   0  -3   2       1605.07       1475.09        35.34 o
   0   3  -3       2663.31       2195.86        43.17 o
   0   3  -3       4790.25       4810.76        69.08 o
   0   3  -4       2696.60       2528.04        49.53 o
   0  -3   4       4008.33       4015.85       123.75 o
   0   3  -5        484.58        483.72        32.17 o
   0   3  -6         26.40         37.03        21.67 o
   0  -3   7        471.84        576.09        39.26 o
   0   3  -8        130.59        132.59        32.97 o
   0   3  -9        382.76        329.81        49.10 o
   0   3 -10          0.01         42.45        59.86 o
   0   3 -10          4.90        -24.87        70.67 o
   0   4   0        387.80        400.47        27.28 o
   0  -4  -1        158.49        160.81        15.15 o
   0   4  -2         95.41         97.21        14.26 o
   0  -4   2        256.39        312.38        22.81 o
   0  -4   3        631.37        595.42        12.79 o
   0   4  -3        959.07       1011.02        50.20 o
   0   4  -4        832.35        698.43        37.48 o
   0  -4   4       1788.22       1691.92        92.35 o
   0   4  -5        287.98        360.05        35.97 o
   0   4  -6        953.44        925.76        52.40 o
   0   4  -7         76.91         27.28        30.64 o
   0   4  -8        164.28        144.75        44.24 o
   0   4  -9         70.39        119.56        56.49 o
   0   4 -10        104.39         74.42        76.80 o
   0  -5  -1        268.70        259.91        18.18 o
   0   5  -2         32.32         31.22        15.26 o
   0   5   2        375.53        310.53        26.76 o
   0  -5   3          2.16         24.27        10.34 o
   0  -5   3       1893.60       1965.24        59.93 o
   0  -5   4          8.03          2.55        29.32 o
   0  -5   4         91.08         68.21        39.86 o
   0   5  -5       1158.49       1408.38        63.87 o
   0  -5   6         67.42         87.83        26.67 o
   0  -5   7        859.97        837.60        55.89 o
   0   5  -8         11.08         24.94        33.07 o
   0   5  -9        147.97        221.63        62.44 o
   0  -6   0         12.31         22.90        22.74 o
   0   6  -1        279.58        291.82        20.54 o
   0  -6   2        652.81        757.59        42.52 o
   0   6   2       1208.14       1103.70        43.98 o
   0   6  -3        301.52        301.50        18.37 o
   0  -6   3        399.58        359.15        40.41 o
   0  -6   4       1629.79       1744.69        36.82 o
   0   6   5         61.52         60.98        40.13 o
   0  -6   6        771.66        805.20        80.08 o
   0  -6   7         19.44         28.76        29.39 o
   0   6  -8        227.44        142.41        38.54 o
   0  -6   9         51.52         44.68        50.82 o
   0  -7   1        326.97        279.32        24.50 o
   0  -7   2        295.51        264.78        27.19 o
   0   7   3       1509.24       1372.66        36.10 o
   0  -7   3       2319.93       2333.73       111.93 o
   0   7   4         40.00         66.35        45.37 o
   0  -7   4         56.60        105.88        22.58 o
   0  -7   5        191.82        246.01        43.43 o
   0  -7   6         54.96         19.82        48.92 o
   0  -7   7        760.19        768.36        92.15 o
   0  -7   8         15.02         14.83        56.57 o
   0  -7   9        210.72        226.61        82.08 o
   0   8   0        493.00        480.68        57.57 o
   0   8   1         11.00         15.23        27.28 o
   0  -8   2       1093.20       1450.55        51.14 o
   0   8   3        298.92        294.99        32.82 o
   0  -8   3        372.46        403.92        35.56 o
   0  -8   4       1769.04       1699.32        46.97 o
   0  -8   5         90.99         56.15        53.72 o
   0  -8   6         81.76         57.80        53.73 o
   0  -8   7         37.98         65.02        60.77 o
   0  -8   8        101.11        111.85        73.64 o
  -5   8   9         24.68         -2.96       199.74 o
   0   9  -1       1213.91       1018.40        53.33 o
   0   9   2         33.04         32.68        33.41 o
   0   9   3        430.03        314.83        64.88 o
   0  -9   3        456.90        422.32        39.38 o
   0  -9   4        134.57         79.96        48.61 o
   0   9   4        142.47         99.48        78.84 o
   0  -9   5        491.70        524.32        76.32 o
   0  -9   6         34.65         82.93        60.03 o
   0  -9   7        370.07        294.16        76.15 o
   0  -9   8          0.00         76.06        73.74 o
   0  10   0       1087.98       1039.54        84.13 o
   0  10   1         22.10         43.32        32.29 o
   0  10   2        859.26        939.68        60.66 o
   0  10   3        220.80        299.50        54.90 o
   0 -10   4        343.17        343.39        68.63 o
   0 -10   5          7.88         -5.98        77.35 o
   0 -10   6          4.50         15.75        60.37 o
   0 -10   7         23.15         60.86        59.49 o
   0  11   1       1093.84       1098.23        64.75 o
   0  11   2         43.31        114.07        59.22 o
   0  11   3          6.44         11.20        60.53 o
   0 -11   3        259.51        229.68        78.69 o
   0 -11   4         14.97         -0.65        56.81 o
   0 -11   5        350.46        299.58        72.15 o
   0 -11   6         32.94         21.06        67.71 o
   0 -11   7        257.59        140.40        78.80 o
   0  12   0        661.52        684.69        82.81 o
   0  12   1          9.04         77.66        60.48 o
   0 -12   3         57.17         76.30        78.91 o
   0 -12   4          3.09         33.87        57.13 o
   0 -12   5         17.26         82.51        68.44 o
   0 -12   6        115.65        169.67        77.74 o
   0 -13   3         87.90        226.67        87.77 o
   0 -13   4          0.01        -36.19        61.02 o
   0 -13   5        402.96        475.35        90.31 o
   0 -14   3         32.04         12.67        88.83 o
   0 -14   4        225.47        276.90        75.58 o
   1   0 -10        242.63        246.93        68.56 o
   1   0  -6          1.76         25.91        24.62 o
   1   0  -4       1514.10       1404.62        49.92 o
   1   0  -4       2741.85       2786.46        94.01 o
  -1   0   2       7339.84       6213.61        66.01 o
  -1   0  -2       1121.32       1068.56        22.01 o
  -1   0  -2       1261.73       1439.04        51.29 o
   1   0   4       1583.85       1590.11        34.36 o
  -1   0  -4       2439.23       2678.38        96.11 o
  -1   0  -6        140.47        160.37        28.46 o
  -1   0  -8         18.87         14.78        38.68 o
  -1   0 -10        336.97        302.66        60.07 o
  -1   0 -10        473.12        469.33        93.82 o
   1   1 -10          0.56         91.43        43.90 o
   1   1 -10          2.71         77.24        72.23 o
   1   1  -9        294.62        379.64        77.69 o
   1   1  -8          0.78         18.64        48.27 o
   1  -1  -7        732.77        766.74        33.50 o
   1  -1  -6         45.45         57.93        16.32 o
   1   1  -5       1181.32       1193.54        33.06 o
   1   1  -4        114.01        127.86        15.52 o
   1   1  -4        206.47        193.44        26.12 o
   1  -1  -3        249.39        253.75        19.89 o
   1   1  -3        451.61        517.23        37.85 o
   1   1  -2       3570.92       3619.86        65.27 o
  -1  -1   1      14235.08      17476.20        94.26 o
   1   1   0        513.16        536.34        14.66 o
   1  -1   1       5636.33       5873.91        41.27 o
  -1  -1  -2        537.40        503.64        22.71 o
  -1   1  -2        929.20        948.03        22.46 o
   1  -1   3          5.92         16.25         5.68 o
  -1   1  -3        491.30        481.66        50.60 o
   1   1   4        503.68        504.46        15.09 o
  -1   1  -4        597.93        710.49        60.19 o
  -1  -1  -5       1975.35       1930.57        29.78 o
  -1   1  -6         30.41         49.64        11.90 o
  -1   1  -7        708.13        667.14        24.16 o
  -1   1  -8         43.65         40.98        27.70 o
  -1   1  -9        195.61        278.65        34.65 o
  -1  -1 -10          0.92          2.55        33.48 o
  -1   1 -10          0.94          0.14        80.41 o
   1   2 -10        236.64        223.12        70.24 o
   1   2 -10        361.73        439.36        84.10 o
   1   2  -9        120.34        135.54        43.83 o
   1   2  -8         74.41         83.64        31.14 o
   1   2  -7         92.67         77.82        14.47 o
  -1  -2   6        151.41        145.11        15.50 o
   1   2  -4       3194.11       3847.14        78.94 o
  -1  -2   4       5768.34       5842.90       141.30 o
   1   2  -3       1262.45       1247.62        25.42 o
   1  -2  -2         26.49         41.91        26.20 o
   1   2  -2        734.52        775.65        17.46 o
   1  -2  -1        879.35        862.94        18.03 o
  -1  -2   0        356.95        410.51        19.95 o
   1  -2   1       2396.30       2259.33        25.00 o
   1   2   2       5931.55       5671.95        68.98 o
   1   2   3        216.19        206.84        16.82 o
   1  -2   3        558.17        519.25        29.25 o
   1   2   4        147.37        140.64        16.57 o
  -1   2  -4        933.52       1205.14        68.80 o
  -1  -2  -5        111.76        118.15        16.33 o
  -1   2  -6        122.16        137.01        21.84 o
  -1   2  -7         91.48         82.73        28.32 o
  -1   2  -8        197.34        179.07        34.58 o
  -1   2  -9          7.73         47.67        46.10 o
  -1  -2 -10        235.59        244.15        42.88 o
  -1   2 -10        409.21        501.59        91.88 o
   1   3 -10         13.59         65.04        65.61 o
   1   3 -10         26.99         80.54        69.02 o
   1   3  -9        240.28        272.99        47.74 o
   1   3  -8          0.37         29.40        29.12 o
  -1  -3   7        735.15        694.40        41.17 o
   1   3  -6         58.51         92.55        22.85 o
   1   3  -5       1063.17       1331.33        60.07 o
   1   3  -4        170.98        194.07        10.29 o
   1   3  -3       2580.25       2470.79        32.96 o
   1   3  -3       4672.52       5135.91        72.74 o
   1   3  -2        739.91        727.23        25.59 o
  -1  -3   2       1554.92       1647.92        26.60 o
   1   3  -1        736.68        763.23        21.62 o
  -1  -3   0       3514.97       4055.47        45.12 o
  -1  -3  -1       4520.04       4591.96        41.15 o
   1  -3   2       2553.39       2569.94        36.26 o
   1  -3   2       3946.86       3680.13        51.77 o
  -1  -3  -3       1696.51       1602.61        48.45 o
  -1   3  -3       3305.97       3509.30        45.01 o
  -1  -3  -4          5.89         11.90        16.39 o
   1  -3   4        103.22        111.00        54.88 o
   1   3   5        320.19        329.43        27.88 o
   1   3   6        191.12        215.48        22.57 o
  -1   3  -7        837.78        952.74        55.17 o
  -1   3  -8         24.67         55.92        32.80 o
  -1   3  -9        411.42        504.18        78.45 o
  -1   3 -10          2.01         61.74        75.99 o
   1   4 -10        175.74        200.09        76.26 o
   1   4  -9         76.01         65.41        43.01 o
   1   4  -8        183.30        202.36        31.05 o
   1   4  -7         49.58         41.56        24.33 o
   1   4  -6        672.33        776.97        54.33 o
  -1  -4   5        392.55        426.89        35.40 o
   1   4  -4        290.47        251.25        14.60 o
  -1  -4   4        526.01        621.61        67.51 o
  -1  -4   3         71.78         81.32        12.94 o
  -1  -4   3        129.99        208.91        38.54 o
   1   4  -2        198.53        177.50        24.59 o
  -1  -4   2        275.90        321.03        17.10 o
   1  -4  -1         68.35         75.82        16.07 o
  -1  -4   0       1526.05       1657.69        35.18 o
   1   4   1        507.22        508.46        23.69 o
   1  -4   2         14.23         10.57        18.25 o
   1   4   2        989.35        915.81        45.32 o
  -1  -4  -3       1068.59       1022.92        21.18 o
  -1   4  -3       1549.88       1744.93        40.52 o
   1   4   4       1561.71       1206.01        47.54 o
   1  -4   4       2068.83       2135.83        96.16 o
   1   4   5        197.23        250.28        28.35 o
   1  -4   6        662.66        577.02        36.70 o
  -1   4  -7         79.63         93.04        34.60 o
  -1   4  -8        138.78        124.18        49.37 o
  -1   4  -9         29.38         59.04        52.09 o
  -1   4 -10         93.10        295.94        84.04 o
   1   5 -10          5.82          7.57        68.57 o
  -1  -5   9        340.23        411.59        56.25 o
  -1  -5   8          9.27         29.49        33.35 o
  -1  -5   7        747.51        630.96        49.77 o
  -1  -5   6         11.91         13.73        25.58 o
  -1  -5   5        186.55        161.45        33.55 o
   1   5  -4        233.30        188.35        20.08 o
  -1  -5   4        422.48        394.30        68.01 o
   1   5  -3       1574.33       1480.21        37.52 o
  -1  -5   3       2850.92       3031.11        53.83 o
   1   5  -2        423.26        351.38        32.85 o
  -1  -5   2        449.47        409.30        32.10 o
   1  -5  -1        168.56        171.95        17.33 o
   1   5   0        382.53        466.22        22.00 o
   1   5   1        109.41         92.13        20.19 o
  -1  -5  -2        816.27        845.12        24.30 o
   1   5   3        896.09        892.01        28.84 o
   1  -5   3       3128.97       3417.65        65.45 o
   1  -5   4        262.54        248.22        42.41 o
   1   5   4        444.46        432.05        64.55 o
   1   5   5       1657.94       1404.06        66.17 o
  -1   5  -6          3.29         20.06        23.37 o
   1  -5   7        360.91        333.02        42.96 o
   1  -5   8          6.19         16.33        34.92 o
  -1   5  -9        152.97        198.23        63.21 o
  -1  -6   9         36.01         78.19        45.87 o
   1   6  -8        420.74        360.39        44.92 o
   1   6  -7         54.14         63.64        28.58 o
  -1  -6   6        571.85        641.66        69.49 o
  -1  -6   5         63.92         12.42        64.76 o
  -1  -6   4        303.84        268.18        21.52 o
  -1  -6   4        550.21        587.49        78.81 o
   1   6  -3        284.79        294.69        31.92 o
  -1  -6   3        515.72        546.68        27.18 o
  -1  -6   2       1214.20       1186.21        40.51 o
   1  -6  -1         30.37         38.38        16.57 o
   1   6   0        259.16        276.83        20.82 o
   1   6   1        114.83        117.85        25.97 o
   1  -6   2       1270.16       1238.84        37.29 o
   1   6   3        177.48        214.67        19.03 o
   1  -6   4        522.96        475.73        19.87 o
   1  -6   4        684.50        710.34        55.83 o
   1  -6   5        405.56        436.16        46.57 o
   1  -6   6        671.12        574.16        49.29 o
  -1   6  -7         22.82         20.60        30.67 o
  -1   6  -8        218.40        201.41        40.34 o
  -1   6  -9          1.42         54.80        58.93 o
  -1  -7   9        160.39        145.59        86.86 o
  -1  -7   8          0.04          4.61        60.36 o
  -1  -7   7        499.53        660.25        83.69 o
  -1  -7   6          0.41         -6.11        45.48 o
  -1  -7   5        507.47        518.39        70.77 o
  -1  -7   4        493.73        422.81        27.15 o
  -1  -7   4        894.09        950.16        39.47 o
   1   7  -3       1931.46       1694.85        66.93 o
  -1  -7   3       3497.64       3565.21        58.79 o
   1   7  -2        246.26        231.42        31.78 o
  -1  -7   1         23.27          9.00        19.75 o
   1   7   0         29.74         38.48        26.48 o
   1  -7   1        401.83        331.58        32.22 o
   1  -7   2         32.64         38.44        23.45 o
   1  -7   3       3074.42       3079.14        58.01 o
   1  -7   4        132.69         91.65        16.46 o
   1   7   4        175.16        215.55        44.70 o
   1  -7   5        188.62        252.99        42.00 o
   1  -7   6          8.30         15.86        45.68 o
   1   7   6         17.94         24.56        72.54 o
   1  -7   7        365.64        378.48        71.33 o
   1  -7   8         25.24          2.93        66.84 o
   1  -7   9        201.36        365.73       100.81 o
  -1  -8   9         37.50         93.49        77.33 o
  -1  -8   8        113.10        202.92        77.36 o
  -1  -8   7         42.91         98.82        60.67 o
  -1  -8   6        325.07        363.39        72.07 o
  -1  -8   5         20.15         15.11        75.27 o
   1   8  -4        720.37        652.84        46.59 o
  -1  -8   4       1304.51       1425.32        51.63 o
   1   8  -3        150.66        158.35        35.97 o
  -1  -8   3        272.83        263.12        32.93 o
   1   8  -2       1006.03       1089.90        65.10 o
   1   8  -1        104.20         92.07        28.84 o
   1   8   0       2541.30       2657.82       106.89 o
   1   8   1        231.59        208.80        51.28 o
   1  -8   2        875.66        928.19        45.66 o
   1   8   3          1.63          7.28        48.13 o
   1  -8   3         77.10         69.30        29.51 o
   1   8   4        191.01        208.24        25.94 o
   1  -8   5         16.07         57.64        40.58 o
   1   8   6        241.15        285.39        46.74 o
   1  -8   7         31.63         98.02        65.36 o
   1  -8   8        147.09        194.87        72.01 o
  -1  -9   8          2.76         21.64        72.39 o
  -1  -9   7        109.97        147.75        65.52 o
  -1  -9   6         75.07         70.84        58.87 o
  -1  -9   5        880.35        751.95        89.01 o
   1   9  -4        318.05        302.58        40.67 o
  -1  -9   4        575.94        516.79        40.49 o
   1   9  -3        678.30        679.29        56.86 o
  -1  -9   3       1228.31       1079.94        95.52 o
   1   9  -2         29.82         27.11        50.80 o
   1   9  -1        574.73        525.02        59.08 o
   1   9   0         18.33        103.89        44.84 o
   1   9   1        386.02        325.92        57.67 o
   1   9   2          2.57         40.91        44.14 o
   1   9   3        866.81        681.19        76.21 o
   1  -9   3       1114.80        963.60        51.07 o
   1   9   4        633.16        572.38        63.93 o
   1  -9   5        396.78        387.27        58.33 o
   1  -9   6        140.26        167.85        58.32 o
   1  -9   7        311.85        357.42        77.36 o
   1  -9   8          4.02         34.62        73.45 o
  -1 -10   8         61.31         81.10        72.98 o
  -1 -10   7         15.83         -1.24        61.72 o
  -1 -10   6        102.55        141.14        64.58 o
  -1 -10   5         15.19         65.94        79.63 o
  -1 -10   4        296.95        348.30        46.06 o
   1  10  -3         11.70         21.09        38.42 o
  -1 -10   3         21.19         39.76        66.97 o
   1  10  -2        802.12        569.98        77.77 o
   1  10  -1         57.25         73.61        45.26 o
   1  10   0       3714.49       3810.77       142.06 o
   1  10   1          6.99         81.79        49.44 o
   1  10   2        548.54        561.80        74.66 o
   1 -10   3         19.82         46.65        47.63 o
   1 -10   4        126.67        163.57        51.65 o
   1  10   4        270.42        400.96        82.17 o
   1  10   5         38.12         92.12        50.86 o
   1 -10   6        131.62        149.83        63.20 o
   1 -10   7          4.35          1.77        68.74 o
  -1 -11   7        168.30        192.97        80.44 o
  -1 -11   6        119.00        213.97        73.66 o
  -1 -11   5         99.67        105.82        59.06 o
  -1 -11   4          7.72        -22.38        54.77 o
   1  11  -3        940.27        873.23        62.91 o
   1  11  -2         35.32         54.68        43.57 o
   1  11  -1        640.15        569.13        70.74 o
   1  11   0         22.17         22.32        51.62 o
   1  11   1        266.24        195.47        62.39 o
   1  11   2         17.71         13.52        75.58 o
   1  11   3        703.28        706.39        65.70 o
   1 -11   4         57.62         58.35        50.33 o
   1  11   4         57.65        190.75        76.37 o
   1 -11   5        488.99        478.92        59.39 o
   1 -11   6         51.72         65.65        65.10 o
   1 -11   7        112.18        132.37        74.95 o
  -1 -12   6        186.71        147.42        74.12 o
  -1 -12   5         77.99         47.97        95.24 o
  -1 -12   4          2.11         53.06        60.07 o
  -1 -12   3        187.93        225.31        81.05 o
   1  12  -2        590.64        570.99        71.46 o
   1  12  -1          1.08         90.44        53.77 o
   1  12   0       1426.66       1322.28       102.64 o
   1  12   1          9.64         -5.54        58.05 o
   1  12   2        385.83        388.88        77.32 o
   1 -12   3         68.44         99.61        55.26 o
   1 -12   4        208.01        247.89        69.80 o
   1  12   4        445.55        586.51       100.73 o
   1 -12   5         21.42         99.58        66.06 o
   1 -12   6        194.53        105.13        73.55 o
  -1 -13   5        371.93        414.59        87.20 o
  -1 -13   4         82.51         58.54        62.28 o
  -1 -13   3         70.96        148.52        83.90 o
   1  13  -2        221.34        124.10        78.39 o
   1  13  -1        126.84         84.16        59.99 o
   1  13   0         22.02         92.65        62.99 o
   1  13   1        345.03        315.46        77.72 o
   1  13   2         26.31         21.80        92.80 o
   1 -13   3        220.75        237.34        63.27 o
   1 -13   4          7.87         -0.14        57.50 o
   1 -13   5        355.78        334.53        82.10 o
  -1 -14   4        240.15        254.51        81.61 o
  -1 -14   3         10.46        103.06        92.90 o
   1  14  -1         12.72          1.44        63.28 o
   1  14   0        169.95        154.07        72.96 o
   1  14   1         59.61        144.37        90.83 o
   1  14   2        309.73        410.18        91.93 o
   1 -14   3         43.63         96.95        91.03 o
   1 -14   4        177.29        259.02        75.53 o
   2   0 -10        176.46        216.36        68.09 o
   2   0  -6        702.22        640.12        44.54 o
   2   0  -4        582.35        558.49        54.67 o
   2   0  -2       1082.41       1066.38        32.40 o
   2   0   0      19922.69      19199.02       338.99 o
   2   0   2       1039.09       1090.06        27.42 o
  -2   0  -4       1183.48       1175.02        31.02 o
  -2   0  -6        513.13        511.91        22.95 o
  -2   0  -8         17.10         39.12        33.61 o
  -2   0 -10        247.06        281.07        57.70 o
  -2   0 -10        328.89        467.44        96.48 o
   2   1 -10          1.88          8.56        60.58 o
   2   1  -9        462.78        415.88        78.71 o
   2   1  -8          9.76         12.36        47.88 o
   2   1  -7         88.03        130.26        25.74 o
   2  -1  -6         72.99         79.32        19.62 o
   2  -1  -5       1199.58       1235.69        47.34 o
   2  -1  -4        136.86        201.48        32.80 o
  -2  -1   4        164.60        190.96        35.50 o
   2   1  -3       2193.56       2540.23        52.86 o
  -2  -1   3       3726.62       3956.96        99.90 o
   2  -1  -2        918.95       1005.65        27.30 o
  -2  -1   1         35.96         37.08        14.45 o
  -2  -1   0        512.76        387.94        16.50 o
   2   1   1        120.44        103.47         8.33 o
  -2  -1  -2        170.27        150.31        23.67 o
   2  -1   2        188.70        193.49        12.06 o
   2   1   3        941.16        846.78        21.26 o
  -2   1  -3       1803.38       1751.29        54.09 o
   2  -1   4         45.04         67.87        10.34 o
  -2   1  -4        118.86        119.68        46.75 o
  -2  -1  -5       1428.85       1326.71        26.13 o
  -2   1  -6          0.83          9.81         9.59 o
  -2   1  -7        480.99        481.28        29.34 o
  -2   1  -8          4.94         14.99        21.20 o
  -2  -1  -9        251.44        138.40        35.11 o
  -2  -1 -10          1.71          2.15        35.30 o
  -2   1 -10          1.97         24.17        83.12 o
   2   2 -10         68.73         66.44        59.45 o
   2   2 -10        139.51        202.14        71.49 o
   2   2  -9         46.42         93.23        45.18 o
   2   2  -8        170.08        227.20        61.14 o
  -2  -2   7          0.05         23.38        17.75 o
   2   2  -6        944.29        976.66        33.65 o
   2   2  -5        428.62        384.10        37.17 o
   2   2  -4        623.23        685.62        38.89 o
   2  -2  -4       1886.58       1701.50        46.50 o
   2   2  -3        491.66        592.28        50.55 o
  -2  -2   3       1674.64       1529.87        51.67 o
   2   2  -2       4812.35       4054.84        59.22 o
  -2  -2   1         47.60         39.35        11.61 o
  -2  -2   0      26137.57      27458.17       126.52 o
   2  -2   1        106.47        105.19        10.87 o
  -2  -2  -2        849.19        857.25        45.71 o
  -2   2  -2       1737.16       1756.80        25.82 o
   2  -2   3         25.18         27.60         8.26 o
  -2   2  -3        417.44        365.73        30.18 o
   2   2   4         54.88         41.54         8.38 o
  -2   2  -4        204.17        191.94        35.59 o
   2   2   5         19.53         59.24        16.35 o
  -2   2  -6       1091.11        912.21        46.11 o
  -2   2  -7         53.98         74.90        30.48 o
  -2   2  -8         64.74         70.09        32.10 o
  -2   2  -9         31.99         17.49        42.54 o
  -2   2 -10        215.12        386.86        95.07 o
   2   3 -10          0.89         34.40        67.99 o
   2   3 -10          8.02         -8.28        63.89 o
   2   3  -9        194.96        221.45        45.79 o
   2   3  -8          6.18         16.20        29.70 o
   2   3  -7       1133.64       1174.84        21.79 o
  -2  -3   6          2.25         14.61        20.53 o
   2   3  -5        921.75        668.69        53.45 o
   2  -3  -4       1617.67       1635.16        33.48 o
  -2  -3   4       3804.29       3634.74       116.37 o
  -2  -3   3       2623.00       2279.00        34.32 o
  -2  -3   3       4782.62       4588.25        71.53 o
  -2  -3   2       3788.96       3995.53        51.43 o
   2   3  -1        100.65         93.02        15.04 o
  -2  -3   0       2651.93       2830.15        50.24 o
   2  -3   1       5156.69       5339.33        55.83 o
  -2  -3  -2         68.04         72.92        31.41 o
  -2   3  -2       1072.72       1050.31        37.59 o
  -2  -3  -3       1058.34       1057.56        42.25 o
   2  -3   3       2975.71       2914.18        42.31 o
   2  -3   4        119.69        104.17        17.87 o
  -2   3  -5        346.89        303.42        27.98 o
  -2   3  -6         24.98         16.88        26.20 o
  -2   3  -7        308.00        328.39        36.67 o
  -2   3  -8          8.95         36.41        48.69 o
  -2   3  -9        365.60        435.14        76.15 o
   2   4 -10        214.05        314.86        61.71 o
   2   4  -9         81.84        153.60        46.97 o
   2   4  -8        148.48        159.44        30.76 o
   2   4  -7         30.17         53.67        24.21 o
   2   4  -6        440.73        356.20        16.54 o
   2   4  -5        358.51        379.99        19.48 o
   2   4  -4       1178.80       1024.18        29.45 o
  -2  -4   4       1853.74       1904.11        98.37 o
   2  -4  -3        404.13        402.90        25.64 o
  -2  -4   3        916.09       1001.02        52.84 o
   2   4  -2       1214.08       1141.91        28.59 o
   2   4  -1        358.22        381.47        21.57 o
   2  -4   0       5167.71       5534.91        61.79 o
   2   4   1         49.83         75.87        17.69 o
   2   4   2       2644.83       2724.36        38.68 o
   2   4   3        137.54        131.05        13.05 o
  -2   4  -3        356.62        446.66        27.20 o
  -2   4  -4       1456.54       1203.05        50.30 o
   2  -4   4       1499.00       1809.75        93.70 o
  -2   4  -5        262.31        258.59        38.02 o
   2  -4   6        506.42        445.06        34.28 o
  -2   4  -7         59.46         66.95        29.92 o
  -2   4  -8        109.92        100.85        54.32 o
  -2   4  -9          8.21         13.82        75.74 o
   2   5 -10          2.50        -35.01        67.27 o
   2   5  -9        320.73        331.76        52.57 o
   2   5  -8          9.54         23.26        31.35 o
   2   5  -7        887.73        871.91        53.36 o
   2   5  -6          1.51          9.00         8.04 o
   2   5  -5        155.13        175.57        19.09 o
   2   5  -4        102.43        100.35        22.49 o
  -2  -5   4        108.94        106.03        54.82 o
  -2  -5   3       2332.57       2129.98        43.78 o
  -2  -5   3       2334.33       2292.33        51.24 o
  -2  -5   2        770.42        856.43        27.97 o
  -2  -5   1        574.78        505.11        24.90 o
   2   5   0        119.36        180.49        21.73 o
  -2  -5  -1        775.18        664.87        29.03 o
   2  -5   2        463.61        438.36        32.11 o
   2   5   2        781.07        864.55        42.41 o
   2  -5   3       1430.70       1362.62        37.13 o
   2  -5   3       3573.82       3257.20       109.85 o
   2  -5   4        299.69        312.20        45.27 o
   2   5   4        322.12        233.97        53.09 o
  -2   5  -5        585.02        650.99        38.21 o
  -2   5  -6         45.22         40.19        23.89 o
   2  -5   7        362.59        359.95        36.91 o
  -2   5  -8          9.18         -9.37        43.85 o
  -2   5  -9        246.62        265.48        71.41 o
  -2  -6   9          2.43         10.85        49.65 o
   2   6  -8        277.46        234.44        39.11 o
  -2  -6   7         73.52         53.73        28.07 o
   2   6  -6        174.58        154.17        13.85 o
  -2  -6   5         67.48         77.05        21.55 o
  -2  -6   4        890.59        732.00        30.74 o
  -2  -6   4       1626.57       1546.93        98.31 o
   2   6  -3        120.94        126.76        18.69 o
  -2  -6   3        365.43        404.38        32.63 o
  -2  -6   2       1352.58       1483.97        45.65 o
   2  -6  -1        132.57        163.81        20.88 o
  -2  -6   0        253.48        183.76        22.50 o
   2   6   1        144.78        137.70        26.18 o
   2  -6   2       2895.09       3259.49        65.63 o
   2  -6   3          2.56         10.05        18.60 o
   2  -6   3        805.52        735.28        48.31 o
   2  -6   4        616.67        585.75        24.35 o
   2  -6   4       1435.60       1375.50        64.25 o
   2  -6   5        183.56        196.81        39.60 o
   2   6   6        264.19        260.55        42.64 o
   2   6   7         51.92         81.91        29.12 o
  -2   6  -8        138.97        110.23        40.36 o
  -2   6  -9          3.17         37.92        61.69 o
  -2  -7   9        204.38        242.88        87.56 o
  -2  -7   8         16.90          7.82        55.32 o
  -2  -7   7        804.05        765.30        86.73 o
   2   7  -6          2.02          3.60        11.98 o
  -2  -7   5        433.83        561.91        37.10 o
  -2  -7   4         20.48         22.39        16.67 o
  -2  -7   4         52.91         62.06        64.57 o
   2   7  -3        999.77        911.48        54.83 o
  -2  -7   3       2223.58       2233.59        47.92 o
   2   7  -2         36.75         54.31        24.86 o
   2   7  -1        297.90        259.99        42.88 o
   2   7   0         69.12         97.15        41.96 o
   2   7   1        800.32        777.19        42.39 o
   2   7   2        710.61        742.25        35.30 o
   2   7   3        215.54        189.41        49.96 o
   2  -7   3        743.95        762.40        39.94 o
   2  -7   4        120.89         96.24        18.39 o
   2   7   4        781.47        802.08        57.48 o
   2  -7   5        145.65        120.96        41.43 o
   2  -7   6          0.33          8.63        46.37 o
   2   7   6         87.74        167.13        75.81 o
   2   7   7        684.71        679.71        60.38 o
   2  -7   8          2.75         42.93        60.71 o
  -2  -8   9          4.93         -0.05       114.16 o
  -2  -8   8         85.22         93.76        69.17 o
  -2  -8   7         21.77         64.34        59.97 o
  -2  -8   6        299.57        288.69        23.93 o
  -2  -8   5         16.36         38.28        27.59 o
   2   8  -4        576.39        573.48        33.60 o
  -2  -8   4       1631.88       1841.43        58.92 o
  -2  -8   3        333.08        354.20        25.37 o
   2   8  -2        886.56        711.58        57.00 o
   2   8  -1         19.42         25.22        37.84 o
   2   8   0        115.72        139.20        46.27 o
   2   8   1         20.49         54.06        41.83 o
   2   8   2        692.94        725.28        37.67 o
   2   8   3         23.19         43.96        46.51 o
   2  -8   3        149.44        127.11        30.40 o
   2  -8   4        419.06        474.33        62.00 o
   2   8   4        550.33        526.01        35.57 o
   2  -8   5        157.44        158.62        40.42 o
   2  -8   6         54.96         81.42        52.64 o
   2   8   6        471.78        508.69        92.23 o
   2   8   7         79.47         93.76        46.16 o
   2  -8   8        108.71         95.29        75.66 o
  -2  -9   8          0.42          4.73        69.76 o
  -2  -9   7        236.42        222.67        71.76 o
  -2  -9   6         13.42         83.90        60.08 o
  -2  -9   5        887.00        815.01        46.08 o
   2   9  -4          9.74         29.99        33.29 o
  -2  -9   4        118.86        132.44        73.81 o
   2   9  -3         33.13         94.28        41.12 o
  -2  -9   3        381.83        385.73        73.12 o
   2   9  -2          2.08        -10.17        58.49 o
   2   9  -1       1297.92       1245.80        82.49 o
   2   9   0          3.13         34.59        46.17 o
   2   9   1        394.18        354.15        60.30 o
   2   9   2         10.82         25.22        40.90 o
   2   9   3         57.49         35.00        52.18 o
   2  -9   3         64.58         88.58        35.37 o
   2  -9   4         62.28         98.93        48.53 o
   2  -9   5        277.51        284.00        48.34 o
   2  -9   6         73.92        105.26        57.24 o
   2   9   6         89.69        188.61        87.57 o
   2  -9   7        535.95        531.01        64.05 o
   2  -9   8          6.95         71.82        72.33 o
  -2 -10   8         60.37         73.39        62.99 o
  -2 -10   7         35.25        103.00        67.38 o
  -2 -10   6         86.10         94.84        52.32 o
  -2 -10   5         14.39         34.07        30.76 o
   2  10  -4        450.49        460.68        52.53 o
  -2 -10   4        728.76        605.50        94.67 o
  -2 -10   3        180.05        176.30        44.53 o
   2  10  -2        617.94        645.47        67.05 o
   2  10  -1         10.95         20.17        43.07 o
   2  10   0        384.20        316.60        56.75 o
   2  10   1         24.00         65.68        52.26 o
   2 -10   2        425.24        397.74        48.55 o
   2  10   3        131.60        149.21        48.90 o
   2 -10   4        261.90        366.22        62.02 o
   2  10   4        663.30        537.51        89.99 o
   2  10   5        131.64        144.12        51.81 o
   2 -10   6        118.45        134.07        58.41 o
   2  10   6        592.09        543.34       108.58 o
   2 -10   7          0.26         -2.29        62.67 o
  -2 -11   7        204.12        213.21        76.48 o
  -2 -11   6          8.80         59.89        63.98 o
  -2 -11   5        119.27        133.32        40.79 o
   2  11  -4          0.65          7.73        38.22 o
  -2 -11   4         12.79         45.49        76.36 o
   2  11  -3        312.10        282.91        54.09 o
  -2 -11   3        317.32        391.85        80.68 o
   2  11  -2         20.86         82.30        68.00 o
   2  11  -1        557.02        533.08        70.71 o
   2  11   0          8.18        -12.16        53.54 o
   2  11   1        332.18        332.49        69.38 o
   2  11   2        173.62        177.37        52.72 o
   2 -11   3        352.43        343.56        56.80 o
   2 -11   4         93.09        141.15        59.57 o
   2  11   4        104.12        156.25        79.06 o
   2 -11   5        843.47        926.57        71.96 o
   2 -11   6          0.93          8.55        62.80 o
   2  11   6         12.88         70.16        94.81 o
  -2 -12   6         82.91        143.49        62.85 o
  -2 -12   5         92.51        183.21        72.69 o
  -2 -12   4        161.76        206.96        66.19 o
   2  12  -4        164.26        241.47        63.55 o
   2  12  -3         51.18         98.37        47.71 o
   2  12  -2        452.47        516.15        71.30 o
   2  12  -1         65.52         48.30        51.35 o
   2  12   0        335.17        332.97        68.84 o
   2  12   1         54.30        154.55        74.91 o
   2  12   2        395.33        382.74        54.46 o
   2  12   3         74.96         99.22        51.47 o
   2 -12   4        367.49        333.45        67.97 o
   2  12   4        649.44        692.74       105.95 o
   2 -12   5          7.15        -10.14        59.56 o
   2 -12   6         76.81         83.75        65.29 o
  -2 -13   5        391.28        499.27        95.25 o
  -2 -13   4          6.25        -18.85        60.64 o
   2  13  -4          6.26         31.47        64.17 o
  -2 -13   3         73.75        174.53        51.24 o
   2  13  -2         24.33         63.65        56.34 o
   2  13  -1        652.89        605.32        94.66 o
   2  13   0          0.76         76.64        62.37 o
   2  13   1        358.72        355.45        80.97 o
   2 -13   2        106.83        142.15        48.81 o
   2 -13   3        172.74        169.99        63.99 o
   2 -13   4          9.37         73.11        63.24 o
   2  13   4         12.93         49.48        82.67 o
   2  13   5        380.98        468.23        65.08 o
  -2 -14   4         33.03         -1.42        62.99 o
  -2 -14   3         27.12         67.11        55.71 o
   2  14  -2        259.44        346.69        75.88 o
   2  14  -1         15.71        -19.27        61.49 o
   2  14   0        764.16        779.45       101.30 o
   2  14   1         20.86         83.70        91.31 o
   2  14   2        223.68        307.05        60.33 o
   2 -14   3         17.65         26.31        69.16 o
   2  15  -1         59.96         39.35        67.10 o
   2  15   0          5.09         42.59        70.75 o
   2  15   1        249.22        153.23        99.98 o
   3   0 -10        224.48        219.65        70.79 o
   3   0  -4       1054.89       1231.27        61.13 o
  -3   0   4       2339.20       2268.54        87.85 o
   3   0  -2        916.18       1022.51        32.30 o
   3   0   0       2217.70       2409.73        39.58 o
  -3   0  -2       1087.69       1086.89        34.21 o
  -3   0  -4       1513.98       1477.45        36.36 o
  -3   0  -6        464.47        367.89        20.67 o
  -3   0  -8         49.37         16.83        27.13 o
   3   1 -10          0.08         38.59        65.03 o
   3   1  -9        417.46        372.10        86.00 o
   3   1  -8         61.39         72.87        54.08 o
   3   1  -7        786.98        744.33        49.30 o
  -3  -1   6         48.29         28.78        23.61 o
  -3  -1   5        923.99        995.24        72.78 o
   3   1  -4        116.23        167.53        31.93 o
  -3  -1   4        524.65        469.93        38.87 o
   3  -1  -3        598.59        701.43        31.86 o
  -3  -1   3        603.39        748.53        57.33 o
   3   1  -2        160.80        169.38        18.48 o
   3  -1  -1        786.39        787.13        14.77 o
   3   1   0          0.01         10.32        10.52 o
  -3   1  -1        307.01        320.55        13.51 o
  -3   1  -2          2.89         20.03         8.80 o
  -3  -1  -3        852.59        822.82        31.97 o
   3  -1   3       1211.39       1188.51        32.24 o
  -3   1  -4          5.74          4.67         9.77 o
  -3  -1  -5       1842.24       2132.07        33.33 o
   3  -1   6          0.65         26.61        11.49 o
  -3   1  -7        498.34        540.86        26.72 o
  -3   1  -8         12.49         10.84        20.58 o
  -3  -1  -9        208.84        161.97        32.57 o
   3   2 -10        104.05        153.17        71.95 o
   3   2 -10        188.43        215.74        72.97 o
   3   2  -9         50.98         17.18        75.10 o
   3   2  -8        290.19        303.55        62.54 o
   3   2  -7         76.10         81.01        22.10 o
   3   2  -6        370.12        335.86        40.53 o
  -3  -2   5        218.49        150.87        45.28 o
   3   2  -4        969.50       1144.93        68.71 o
  -3  -2   4       1089.00       1165.14        49.93 o
   3  -2  -3        424.32        390.51        34.73 o
   3   2  -3        597.93        590.69        34.00 o
   3   2  -2       1783.66       1755.85        49.19 o
   3   2  -1         51.44         91.39        16.81 o
  -3  -2   0         20.80         42.96        14.00 o
  -3   2  -1        201.67        261.26        12.58 o
   3  -2   2       2465.82       2419.05        37.84 o
   3   2   3         37.61         48.87        20.67 o
   3  -2   3        762.90        740.98        23.47 o
  -3  -2  -4        414.59        445.86        21.44 o
   3   2   4       1112.78       1118.82        49.80 o
   3   2   5         38.18         52.56        15.39 o
   3   2   6        419.07        365.00        34.09 o
   3   2   7         14.33         19.10        23.42 o
  -3   2  -8        136.52         97.30        55.74 o
  -3  -2  -9         49.69         59.22        36.89 o
   3   3 -10          7.90         37.17        64.82 o
   3   3 -10         14.31         16.19        57.49 o
   3   3  -9        196.46        250.49        47.11 o
   3   3  -8        105.10         99.50        28.50 o
   3   3  -7        806.36        725.02        40.60 o
  -3  -3   6        313.27        302.43        26.79 o
  -3  -3   5        473.33        508.29        30.87 o
   3   3  -4        120.03        104.87        18.58 o
  -3  -3   4        124.81        211.99        57.38 o
   3   3  -3       1984.85       1697.73        30.99 o
  -3  -3   3       3360.51       3328.93        77.81 o
   3   3  -1       1308.17       1215.80        30.24 o
  -3  -3   0        194.77        303.51        25.32 o
  -3  -3  -1       4886.44       4681.44        58.90 o
  -3   3  -2       3088.11       2758.81        42.97 o
  -3  -3  -3        320.33        322.17        23.53 o
  -3   3  -3        712.56        719.95        32.19 o
   3  -3   4        133.79        109.94        11.72 o
  -3   3  -4        355.43        337.29        59.89 o
   3   3   5        819.37        770.83        45.60 o
  -3   3  -6         41.67         76.92        28.67 o
  -3   3  -7        379.53        324.66        36.72 o
  -3   3  -8         76.11         56.93        50.73 o
  -3   3  -9        248.51        358.21        81.01 o
   3   4 -10        103.75         94.35        75.27 o
   3   4 -10        187.89        263.81        69.11 o
   3   4  -9         85.01         89.21        38.05 o
  -3  -4   8        249.75        236.87        32.56 o
   3   4  -7         51.29         52.27        13.88 o
   3   4  -6        276.29        245.30        18.79 o
  -3  -4   5        347.73        326.24        21.24 o
   3   4  -4        625.41        582.50        24.21 o
  -3  -4   4       1891.76       1704.29        93.58 o
   3   4  -3        593.54        510.40        36.21 o
  -3  -4   3       1460.03       1334.48        80.67 o
  -3  -4   2       2837.57       2659.28        36.22 o
  -3  -4   1        943.95        903.40        29.78 o
  -3  -4   0       1666.78       1687.04        47.81 o
  -3  -4  -1       3594.40       3844.44        54.16 o
   3  -4   2       2901.10       3338.74        55.90 o
   3  -4   3        480.69        490.44        27.28 o
   3  -4   4        694.94        667.74        21.45 o
   3  -4   4        759.30        857.97        34.69 o
  -3   4  -5         52.85         84.26        26.39 o
   3   4   6         14.17          9.76        31.37 o
   3   4   7         24.70         24.44        32.83 o
   3   4   8        283.05        282.13        40.03 o
  -3   4  -9         29.85         36.02        69.28 o
   3   5 -10          3.26         50.73        65.28 o
   3   5  -9        309.41        329.72        44.22 o
   3   5  -8          3.64         30.65        26.50 o
  -3  -5   7        684.07        664.47        24.30 o
   3   5  -6          6.98         18.22        13.67 o
   3   5  -5        978.26       1068.24        41.85 o
   3   5  -4        224.35        225.02        29.18 o
  -3  -5   4        437.24        405.64        63.95 o
   3   5  -3       2753.65       2502.90        44.40 o
  -3  -5   3       3480.27       3596.98       123.10 o
  -3  -5   2        767.44        889.72        37.51 o
  -3  -5   1       1361.68       1349.68        43.86 o
   3   5   0          5.12         18.31        23.89 o
   3  -5   1       1593.12       1589.57        47.54 o
   3   5   2        148.15        141.80        28.22 o
   3   5   3       1132.96       1022.73        35.26 o
   3  -5   3       1773.25       1878.43        86.52 o
   3  -5   4        114.06        115.27        13.96 o
   3  -5   4        144.63        199.93        31.20 o
   3   5   5        420.13        429.53        37.79 o
   3  -5   6         26.48         42.24        29.62 o
   3   5   6         28.37         30.79        62.47 o
   3   5   7        390.97        376.77        45.42 o
  -3   5  -8          3.14         11.80        47.38 o
   3   5   8          6.20         73.09        64.18 o
  -3   5  -9        255.58        397.26        81.45 o
   3   6  -9          2.33         -4.08        74.16 o
   3   6  -8        285.99        281.16        39.06 o
   3   6  -7         50.03         70.41        14.35 o
   3   6  -6         64.83         79.51        19.79 o
  -3  -6   5         56.05         87.41        25.40 o
   3   6  -4        199.22        243.61        34.11 o
  -3  -6   4        623.27        570.92        75.56 o
  -3  -6   3        132.80         91.90        16.39 o
  -3  -6   3        276.72        290.00        32.85 o
   3   6  -2       2950.21       3389.73        67.04 o
   3   6  -1         92.77        106.94        24.32 o
   3   6   0       2552.64       2620.83        65.75 o
   3   6   1        451.14        446.62        33.78 o
   3  -6   2       2111.59       2210.24        49.01 o
   3  -6   3        119.96        128.37        23.49 o
   3   6   3        160.45        166.51        38.55 o
   3  -6   4        105.96        101.98        15.35 o
   3   6   4        584.79        492.34        68.16 o
   3   6   5        223.22        186.47        39.68 o
   3  -6   6        196.28        236.06        57.03 o
   3   6   6        535.81        505.95        82.08 o
   3   6   7          4.34         43.50        28.23 o
  -3   6  -8        104.68        128.03        49.86 o
   3   6   8        310.28        345.15        89.33 o
  -3   6  -9         12.08         21.77        81.13 o
  -3  -7   9        207.37        247.31        96.95 o
  -3  -7   8         13.14         55.81        64.50 o
  -3  -7   7        472.13        429.31        76.92 o
  -3  -7   6          1.23          2.18        19.64 o
   3   7  -5        160.89        176.52        28.11 o
   3   7  -4         52.38         43.43        16.91 o
  -3  -7   4        159.98        149.42        64.62 o
  -3  -7   3       3206.42       3174.65        48.27 o
   3   7  -2        875.76        985.21        66.12 o
   3   7  -1          3.01         66.25        38.94 o
   3   7   0        109.34        102.72        41.91 o
   3  -7   1       1046.67        921.85        45.19 o
   3  -7   2        318.42        389.62        30.38 o
   3   7   3       2451.20       2327.80        53.20 o
   3  -7   4        279.47        271.39        22.08 o
   3   7   4        280.42        247.02        70.82 o
   3   7   5         90.51        108.84        37.32 o
   3  -7   6         11.74         14.16        54.61 o
   3   7   6         79.24        115.19        71.70 o
   3  -7   7        300.03        316.12        49.81 o
   3   7   8          0.46        -11.38        42.45 o
  -3  -8   9          4.02         16.90        92.49 o
  -3  -8   8         69.08         21.47        62.73 o
  -3  -8   7         50.52         49.26        60.68 o
   3   8  -6        462.74        426.34        33.81 o
  -3  -8   5         96.78         79.46        28.41 o
   3   8  -4         77.94         67.42        19.23 o
  -3  -8   4        181.58        209.84        70.82 o
  -3  -8   3         94.40        100.48        24.53 o
   3   8  -2        634.66        682.56        62.45 o
   3   8  -1          0.61         68.65        41.02 o
   3   8   0       2135.13       2292.79       104.07 o
   3   8   1          4.79         18.34        44.31 o
   3  -8   2        692.65        698.27        36.74 o
   3  -8   3        459.15        451.79        34.66 o
   3   8   4         48.59         35.39        44.97 o
   3   8   5         17.65         55.01        38.72 o
   3  -8   6        396.82        638.95        83.04 o
   3   8   6        432.87        290.36        81.11 o
   3  -8   7          6.98          9.31        41.41 o
   3  -8   8        114.66        153.30        71.59 o
   3   8   8        171.28        150.49        94.34 o
  -3  -9   8          0.01        -16.90        67.41 o
  -3  -9   7        125.48        119.44        68.32 o
   3   9  -6         13.98         16.05        24.07 o
  -3  -9   5        543.39        584.42        50.52 o
  -3  -9   4          6.22         30.54        20.18 o
  -3  -9   4        515.55        386.15        79.51 o
   3   9  -3       1008.71       1057.26        47.74 o
   3   9  -2          9.70          9.61        55.83 o
   3   9  -1        263.93        238.59        52.77 o
   3   9   0         13.17         51.37        43.94 o
   3   9   1         19.48         33.27        50.36 o
   3  -9   2        302.14        289.59        42.29 o
   3  -9   3       1052.85       1025.30        44.90 o
   3  -9   4          5.61         73.81        45.66 o
   3   9   4         14.88         28.30        65.42 o
   3  -9   5        153.09        153.11        42.18 o
   3  -9   6         29.65         49.22        53.05 o
   3   9   6         33.72         65.17        82.74 o
   3  -9   7        238.46        255.60        54.21 o
  -3 -10   8         88.25         91.62        75.86 o
  -3 -10   7         12.91         66.89        71.27 o
  -3 -10   6        418.40        411.27        81.92 o
   3  10  -5          9.16         33.68        36.13 o
   3  10  -4        177.27        201.15        46.33 o
  -3 -10   4        279.99        326.51        86.63 o
   3  10  -3         17.76         80.41        49.01 o
   3  10  -2        423.88        415.20        63.99 o
   3  10  -1          0.03        -20.80        48.65 o
   3  10   0        996.74       1042.22        88.42 o
   3  10   1         89.79        111.95        54.06 o
   3 -10   2        236.31        268.22        43.20 o
   3 -10   3        176.35        157.60        49.27 o
   3 -10   4        348.13        424.99        66.74 o
   3  10   4        544.43        430.92        83.94 o
   3 -10   5          9.30         30.01        47.31 o
   3 -10   6        433.36        431.56        74.31 o
   3  10   6        733.74        786.26       113.29 o
   3  10   7          6.51         52.01        47.90 o
  -3 -11   7        169.36        185.74        79.75 o
  -3 -11   6          0.20         88.85        66.06 o
  -3 -11   5        409.05        432.24        52.70 o
   3  11  -4         46.76         90.92        46.81 o
   3  11  -3        745.39        830.83        84.47 o
   3  11  -2        147.02        179.27        72.80 o
   3  11  -1         59.58         85.81        53.56 o
   3  11   0         87.73         83.93        55.81 o
   3  11   1        168.89        168.62        73.64 o
   3  11   2          2.83         35.29        42.83 o
   3 -11   3        415.50        467.86        60.02 o
   3 -11   4         14.34         50.62        50.56 o
   3  11   4        116.78        164.97        78.29 o
   3  11   5        713.20        677.24        66.07 o
   3 -11   6         10.51         42.72        59.30 o
   3  11   6         10.86        -36.56        96.96 o
  -3 -12   6        323.49        277.86        82.00 o
   3  12  -5         14.01         35.92        39.30 o
   3  12  -4        461.61        484.01        63.15 o
   3  12  -3         56.80         40.21        63.99 o
   3  12  -2        352.26        251.05        80.97 o
   3  12  -1          8.98         58.50        54.25 o
   3  12   0        716.85        716.62        88.51 o
   3  12   1          0.16         24.74        61.88 o
   3 -12   2        163.73        279.64        52.27 o
   3 -12   3         60.79        128.58        49.59 o
   3 -12   4        404.28        476.84        75.02 o
   3  12   4        571.32        547.74       100.57 o
   3 -12   5         68.65        107.68        60.17 o
  -3 -13   5        400.76        308.46        78.85 o
   3  13  -4         10.64         51.26        53.47 o
   3  13  -3        198.62        301.64        58.14 o
   3  13  -2        117.41        109.54        58.50 o
   3  13  -1        274.95        337.89        75.43 o
   3  13   0         53.81         28.24        66.42 o
   3  13   1        332.96        303.27        77.69 o
   3  13   2         18.54         38.73        48.95 o
   3 -13   3        194.18        196.42        61.25 o
   3 -13   4         13.84         16.62        59.14 o
   3  13   4         18.30         34.47        89.49 o
  -3 -14   4         49.86         25.36        62.93 o
   3  14  -4        193.62        241.03        76.51 o
   3  14  -3         35.60         42.93        55.13 o
   3  14  -2        207.10        264.58        69.54 o
   3  14  -1          9.46         76.88        62.31 o
   3  14   0        942.57        916.35       106.28 o
   3  14   1         57.01        131.82        93.19 o
   3  14   2        154.04        238.79        59.96 o
   3 -14   3          2.63         38.30        62.13 o
   3  15  -1        258.84        252.55        95.66 o
   3  15   0          2.08         15.96        77.02 o
   4   0 -10        109.35        120.11        66.77 o
  -4   0   4       1149.23       1050.78        46.97 o
   4   0  -2       1226.73       1223.44        38.22 o
   4   0   0        675.12        598.59        26.50 o
  -4   0  -2       1555.47       1470.31        42.92 o
  -4   0  -4       2204.49       2551.34        50.99 o
   4   0   4       2211.80       2130.11        72.66 o
   4   0   6        806.57        793.60        31.91 o
  -4   0  -8         82.76        115.18        32.49 o
   4   1 -10          0.94         10.39        67.58 o
   4   1  -9        295.72        724.80       100.99 o
   4   1  -8         25.36         46.43        53.48 o
  -4  -1   6         33.52         52.05        44.29 o
  -4  -1   5       2096.44       2073.15        94.65 o
   4  -1  -4         91.04         98.81        20.99 o
  -4  -1   4        127.56        172.53        50.24 o
   4   1  -3       1063.32       1076.35        37.08 o
  -4  -1   3       1826.48       1784.10        71.82 o
  -4  -1   2          2.88         -0.49        21.08 o
   4   1  -1         50.76         41.92         7.88 o
   4   1   0       2917.66       3218.21        40.43 o
   4  -1   1         49.73         51.26        10.56 o
  -4   1  -2       1017.04        980.18        31.21 o
  -4  -1  -3       2177.38       2036.18        48.41 o
  -4   1  -3       2585.20       2536.69        46.59 o
  -4  -1  -4         23.57         40.20        16.42 o
  -4   1  -4         29.31         62.09        30.43 o
  -4  -1  -5       1112.18       1139.20        30.36 o
  -4  -1  -6         29.72         35.55        13.81 o
  -4  -1  -7        151.15        175.10        17.57 o
  -4  -1  -8          4.15         32.78        27.30 o
  -4   1  -9        240.01        224.74        55.64 o
   4   2 -10         87.28        115.24        64.64 o
   4   2 -10        143.02        143.62        64.95 o
   4   2  -9        148.41         90.94        91.47 o
   4   2  -8        175.70        189.60        56.08 o
   4   2  -7         97.21        103.34        36.42 o
  -4  -2   6       1210.50       1194.25        60.47 o
  -4  -2   5        123.49        133.81        34.21 o
   4   2  -4        184.11        163.31        25.19 o
  -4  -2   4        228.61        224.69        52.43 o
   4   2  -3        483.74        656.60        31.68 o
   4   2  -3        504.16        600.51        44.20 o
   4   2  -2       2319.57       2213.62        38.59 o
   4   2  -1       2313.79       2043.73        22.75 o
   4   2   0       7951.58       7622.88        80.60 o
  -4  -2  -1        584.90        607.79        16.50 o
   4  -2   2        685.13        716.39        22.60 o
  -4  -2  -3        222.70        194.60        33.60 o
  -4   2  -3        222.77        246.85        15.80 o
  -4  -2  -4        461.04        447.32        24.22 o
  -4   2  -4        754.61        714.21        45.61 o
   4   2   5        126.32        131.71        19.65 o
   4  -2   6        939.34        781.49        29.26 o
  -4   2  -7          3.29          8.78        27.58 o
   4   2   8         53.33        100.39        22.44 o
  -4   2  -9         54.32         46.63        72.74 o
   4   3 -10          9.51         47.58        50.60 o
   4   3  -9        246.51        332.98        50.36 o
   4   3  -8         33.82         36.13        24.69 o
   4   3  -7        534.81        525.25        34.80 o
   4   3  -6          6.63         13.69        20.06 o
   4   3  -5        277.94        256.76        23.33 o
   4   3  -4         18.77         38.26        11.78 o
  -4  -3   4        115.83        169.37        53.82 o
   4   3  -3       3222.75       3050.67        55.12 o
   4   3  -2       3761.19       4963.83        88.19 o
  -4  -3   1          9.87         23.87        20.30 o
  -4  -3   0        155.52        156.08        12.45 o
  -4  -3  -1       1630.65       1623.59        30.11 o
   4  -3   2       1202.92       1501.29        31.95 o
   4  -3   3        544.51        557.49        44.46 o
  -4   3  -3       1986.73       1892.14        42.75 o
  -4   3  -4         79.34         91.20        17.96 o
  -4   3  -5        690.68        786.25        29.37 o
  -4   3  -6          0.90          4.74         7.72 o
   4   3   6          8.49         78.79        52.71 o
  -4   3  -7        464.31        479.39        44.52 o
   4   3   8         67.81         48.86        29.94 o
  -4   3  -9        246.17        298.72        87.09 o
   4   4 -10        205.82        232.05        56.97 o
   4   4  -9         93.29        133.80        39.12 o
   4   4  -8         76.62         63.52        16.38 o
  -4  -4   7         62.89         50.63        16.63 o
   4   4  -6        593.04        567.15        24.52 o
  -4  -4   5        219.32        226.40        18.69 o
   4   4  -4         52.37        107.92        46.35 o
  -4  -4   4       1233.44       1334.16        50.74 o
   4   4  -3        381.70        459.62        31.74 o
   4   4  -2       2805.88       2835.76        63.23 o
  -4  -4   1         77.19         61.89        18.27 o
  -4  -4   0      11772.11      12852.95       126.07 o
  -4  -4  -1         86.14        147.91        16.32 o
   4  -4   2       1829.09       1794.55        50.38 o
   4  -4   3         40.06         61.31        29.12 o
   4   4   3         92.63        129.92        33.23 o
   4  -4   4        486.93        606.21        55.76 o
  -4   4  -4        540.47        580.85        24.22 o
   4   4   5        654.34        676.77        23.21 o
  -4   4  -6         49.55         87.44        44.93 o
   4   4   6        417.59        332.45        67.34 o
   4   4   7         73.75        100.83        33.68 o
  -4   4  -8         99.40        132.23        63.22 o
   4   4   8        373.29        349.67        72.18 o
  -4   4  -9         57.30         51.90        88.08 o
   4   5 -10          2.69         45.40        78.44 o
   4   5  -9        332.66        449.01        48.31 o
   4   5  -8         27.51         20.22        25.44 o
   4   5  -7        754.66        834.03        29.94 o
   4   5  -6          2.82          6.89        14.00 o
   4   5  -5       1349.49       1055.08        70.69 o
   4   5  -4         27.67         64.41        27.42 o
  -4  -5   4        270.68        196.44        58.33 o
   4   5  -3       3803.09       3603.02        76.12 o
   4   5  -2        177.26        167.80        39.17 o
  -4  -5   1       1209.48       1322.39        48.20 o
   4   5   0        454.11        498.26        51.53 o
   4  -5   1        627.21        660.50        33.97 o
   4  -5   2       1550.40       1454.03        50.61 o
   4  -5   3       1229.37       1402.43        69.76 o
   4   5   3       1420.17       1564.95        89.08 o
   4  -5   4        405.88        444.98        53.69 o
   4  -5   4        508.38        528.03        43.14 o
   4  -5   5        407.50        426.38        16.92 o
  -4   5  -6         43.79         71.79        34.19 o
   4   5   6         70.05        122.23        65.07 o
   4   5   7        457.39        469.84        49.38 o
  -4   5  -8         11.38         28.33        55.91 o
   4   5   8         15.08          7.07        70.92 o
  -4   5  -9        234.65        285.74        81.52 o
  -4  -6   9         31.66         10.30       103.96 o
  -4  -6   8        123.35        143.15        62.53 o
   4   6  -7         23.44         25.52        19.40 o
   4   6  -6          1.51         31.42        22.58 o
  -4  -6   5        371.48        366.48        35.16 o
  -4  -6   4       1509.98       1571.91        60.44 o
  -4  -6   3        990.23        826.49        30.61 o
  -4  -6   3        992.31        944.93        49.36 o
   4   6  -2       2301.02       2433.97        89.98 o
   4   6  -1          8.57         36.62        36.99 o
   4   6   0        343.41        360.91        49.59 o
   4  -6   1         28.64         22.85        21.12 o
   4  -6   2       2248.50       2325.65        71.75 o
   4  -6   3         15.47         40.76        32.73 o
   4   6   3        105.60        120.92        55.33 o
   4  -6   4        362.23        326.21        27.61 o
   4  -6   4        765.56        689.12        52.84 o
   4  -6   5         38.17         30.85         8.15 o
   4   6   6          2.72         25.05        33.49 o
  -4   6  -7         27.94         30.66        35.08 o
  -4   6  -8        102.94        142.96        55.21 o
   4   6   8        294.87        420.91        86.01 o
  -4  -7   9        166.61        189.18        87.64 o
  -4  -7   8         49.71         76.10        60.62 o
   4   7  -7        703.09        696.47        38.69 o
   4   7  -6         11.88         37.60        23.92 o
   4   7  -5        154.63        184.44        31.35 o
  -4  -7   4        912.68        931.18        54.52 o
   4   7  -3        651.66        576.02        27.39 o
  -4  -7   3        826.43        809.60        79.51 o
   4   7  -2        258.33        257.84        58.66 o
   4   7  -1       1168.96       1068.57        72.60 o
   4   7   0        128.38        122.29        44.65 o
   4   7   1       1849.11       1619.60        57.09 o
   4  -7   2        146.20        178.66        25.64 o
   4   7   3         23.28         63.48        43.37 o
   4  -7   3        475.21        527.34        37.69 o
   4  -7   4        193.12        198.92        26.47 o
   4  -7   4        255.29        291.44        46.09 o
   4  -7   5        512.05        488.01        47.09 o
   4  -7   6         19.39         41.23        52.51 o
   4   7   6         43.92         59.39        74.62 o
   4   7   7        454.67        451.78        54.92 o
   4   7   8         75.20        129.48        87.97 o
  -4  -8   9         35.58         35.97       108.53 o
  -4  -8   8        103.13        144.87        61.79 o
  -4  -8   7         33.91         45.30        49.41 o
   4   8  -6        385.74        517.10        40.03 o
  -4  -8   5         17.71         41.19        32.08 o
  -4  -8   4        161.90        153.67        23.94 o
   4   8  -4        501.70        459.30        47.79 o
  -4  -8   3        174.49        128.61        25.15 o
   4   8  -2        769.66        705.78        65.65 o
   4   8  -1          7.28         43.84        43.39 o
   4   8   0        300.19        244.36        51.90 o
   4   8   1         54.19         66.22        50.45 o
   4  -8   2       2268.90       2387.07        78.22 o
   4  -8   3        111.27         87.69        29.13 o
   4  -8   4        105.19        182.53        49.22 o
   4   8   4        566.98        633.78        83.03 o
   4   8   5          7.82         21.68        38.66 o
   4  -8   6        300.66        333.32        49.08 o
   4   8   7          4.90         56.42        45.01 o
   4  -8   8        150.69        202.33        76.59 o
   4   8   8        150.69        322.45       101.34 o
  -4  -9   8          0.90        -16.96        61.32 o
  -4  -9   7        412.89        450.81        78.46 o
   4   9  -6          0.93         42.22        28.06 o
   4   9  -5        472.00        493.58        51.17 o
   4   9  -4         10.20         12.12        19.00 o
  -4  -9   4         54.00        -11.74        66.89 o
   4   9  -3         55.36         95.51        26.49 o
   4   9  -2        347.98        366.41        59.45 o
   4   9  -1        981.99        813.84        72.93 o
   4   9   0         62.98         77.73        46.40 o
   4   9   1        140.15        171.06        52.98 o
   4   9   2        817.08        814.14        60.85 o
   4   9   3        354.95        254.78        50.65 o
   4  -9   4          5.04         18.07        46.15 o
   4   9   4         39.09         81.31        64.94 o
   4  -9   5        632.93        659.61        56.80 o
   4  -9   6          3.23         70.42        57.76 o
   4   9   6         47.06         11.85        83.52 o
   4  -9   7        304.46        291.48        55.96 o
  -4 -10   8        100.25         27.93        73.56 o
  -4 -10   7         18.84         37.57        73.06 o
   4  10  -6        295.18        283.68        38.81 o
  -4 -10   5         35.55         60.16        34.44 o
   4  10  -4        707.38        728.60        60.27 o
   4  10  -3        111.24        121.43        57.64 o
   4  10  -2        289.11        298.56        58.43 o
   4  10  -1          2.30          1.02        48.33 o
   4  10   0         48.78         77.81        53.58 o
   4  10   1         14.53         23.51        55.99 o
   4 -10   2        344.60        430.90        57.31 o
   4 -10   3         64.50        125.69        47.00 o
   4 -10   4        668.07        720.10        77.87 o
   4  10   4        793.56        634.86        92.63 o
   4  10   5          6.28         17.58        42.35 o
   4 -10   6        126.88         85.27        62.97 o
   4  10   6        312.68        281.06        94.99 o
  -4 -11   7        258.43        329.00        89.66 o
  -4 -11   6          5.67         37.34        65.40 o
   4  11  -5        565.79        611.04        52.86 o
  -4 -11   4         89.09         94.26        47.80 o
   4  11  -3        369.25        466.18        75.99 o
   4  11  -2          2.30         69.64        48.54 o
   4  11  -1         14.42         77.77        52.84 o
   4  11   0        106.54        131.04        59.66 o
   4  11   1        157.49        214.32        80.55 o
   4 -11   2          0.62         23.59        47.24 o
   4  11   3        216.80        324.65        57.16 o
   4 -11   4          0.41         68.66        51.39 o
   4  11   4         81.21         61.54        76.72 o
   4  11   5        486.64        450.64        67.18 o
   4 -11   6          0.06          1.62        61.57 o
   4  11   6         15.37        125.55        97.98 o
  -4 -12   6        242.59        212.76        81.98 o
  -4 -12   5         21.51         39.53        38.71 o
  -4 -12   4        645.70        547.95        65.94 o
   4  12  -3         84.89        138.23        67.99 o
   4  12  -2        139.61        143.16        57.70 o
   4  12  -1         82.76         36.23        56.71 o
   4  12   0        325.94        377.24        77.92 o
   4  12   1         89.39        104.36        80.24 o
   4 -12   2         98.96         99.37        47.30 o
   4 -12   3        120.00        122.70        60.34 o
   4 -12   4        216.60        228.42        64.62 o
   4  12   4        347.41        266.55        84.27 o
   4  12   5          0.64         59.56        58.33 o
  -4 -13   5        389.72        401.55        87.49 o
  -4 -13   4         11.99         64.66        55.16 o
   4  13  -3        147.23        187.17        69.06 o
   4  13  -2         18.09        -13.65        75.07 o
   4  13  -1        570.22        459.65        92.66 o
   4  13   0         14.27        110.24        69.73 o
   4  13   1        403.84        470.94       101.43 o
   4 -13   2         44.41         65.97        54.88 o
   4 -13   3        176.21        169.30        57.00 o
   4 -13   4         41.80         76.50        59.06 o
   4  13   4         50.51        424.26       110.53 o
   4  14  -3         16.17        -22.98        76.99 o
   4  14  -2        171.21        217.62        66.31 o
   4  14  -1         50.92         16.47        88.47 o
   4  14   0        607.69        638.40        98.25 o
   4  14   1        152.59        334.13       104.27 o
   4 -14   2        187.31        208.95        59.22 o
   5   0 -10        263.54        311.68        81.39 o
   5   0  -4        355.72        379.63        42.42 o
  -5   0   4       1583.37       1555.88        75.74 o
  -5   0   2       1543.67       1364.60        46.04 o
  -5   0   0          5.05          4.68        16.67 o
  -5   0  -2       1948.27       1917.36        51.33 o
  -5   0  -4       2185.22       1987.78        99.71 o
   5   0   4       2389.45       2116.68        77.49 o
  -5   0  -6         68.75        163.52        27.78 o
  -5   0  -8        224.45        191.98        64.34 o
   5   1 -10          3.10        113.40        97.19 o
   5   1  -9        315.15        341.59        88.24 o
   5   1  -8          0.38          2.20        47.26 o
  -5  -1   6         22.92         84.67        44.24 o
  -5  -1   5       1668.19       1909.76        91.84 o
   5  -1  -4         39.07         55.41        28.79 o
  -5  -1   4         43.72         28.45        31.18 o
   5   1  -3        442.49        511.94        28.52 o
  -5  -1   3       1133.83       1095.67        61.22 o
  -5  -1   2        878.99        913.39        30.90 o
   5   1  -1        743.94        717.31        27.71 o
   5   1   0         68.52         78.47        15.05 o
   5  -1   1       1213.76       1226.04        23.50 o
  -5   1  -2       1033.11       1182.27        30.82 o
  -5   1  -3        891.03        892.56        27.09 o
  -5  -1  -4         40.94         36.68         8.61 o
   5  -1   4         77.04         91.64        22.30 o
   5   1   5       1263.15       1450.77        31.05 o
  -5  -1  -6         34.86         49.75        13.60 o
  -5  -1  -7        289.99        295.00        19.81 o
  -5   1  -8         22.83         43.33        41.92 o
  -5  -1  -9        156.51        251.17        61.08 o
   5   2 -10        346.15        377.75       104.36 o
   5   2  -9         39.54         91.12        79.50 o
   5   2  -8        132.97        170.49        59.61 o
   5   2  -7         76.34         72.33        36.58 o
   5   2  -6        670.29        695.55        51.28 o
   5   2  -5         16.07         50.38        34.83 o
   5  -2  -4        861.03       1005.75        56.21 o
  -5  -2   4       1197.21       1289.86        58.36 o
   5  -2  -3        894.45        981.89        46.88 o
  -5  -2   3        924.94       1114.79        50.21 o
  -5  -2   2        802.95        762.93        24.65 o
   5   2  -1        100.66         88.44        13.03 o
   5  -2   0          3.93         14.64        14.33 o
  -5   2  -1       1650.79       1913.58        30.76 o
  -5  -2  -2        516.46        588.92        25.54 o
  -5   2  -2        741.95        747.29        24.82 o
  -5   2  -3        118.20        141.43        19.36 o
  -5   2  -4       1647.30       1700.88        43.01 o
   5   2   5        126.64        164.93        22.48 o
  -5   2  -6        192.06        153.27        19.56 o
  -5   2  -7         22.24         38.68        20.61 o
   5   2   8         93.63         82.75        30.64 o
  -5   2  -9         19.67         47.23        55.22 o
   5   3 -10         27.55         20.30       109.69 o
   5   3  -9        349.03        354.93        50.00 o
   5   3  -8         14.08         27.23        23.76 o
   5   3  -7        836.89        790.42        39.43 o
   5   3  -6         81.45         78.76        20.22 o
   5   3  -5        303.74        310.03        23.03 o
   5  -3  -4        273.34        226.50        13.15 o
  -5  -3   4        381.83        382.07        44.95 o
   5  -3  -3        483.71        502.80        35.77 o
  -5  -3   3        743.46        704.43        47.54 o
   5   3  -2       1069.92       1152.75        44.12 o
   5   3  -1       4911.67       4387.00        55.07 o
  -5  -3   0        507.08        618.69        32.29 o
   5  -3   1        104.47        117.03        13.94 o
  -5   3  -2        125.08        162.17        25.01 o
  -5   3  -3        449.92        434.22        23.70 o
  -5   3  -4        131.48        148.74        22.03 o
   5   3   5       1240.28       1284.19        37.96 o
  -5   3  -6         33.22         32.71        15.20 o
   5   3   6        114.74         89.03        55.33 o
   5   3   7        215.84        184.81        37.86 o
  -5   3  -8        109.35         88.16        58.71 o
   5   3   8        115.79         72.13        56.87 o
  -5   3  -9         92.65        201.84        88.41 o
   5   4 -10        168.79        220.50       112.42 o
   5   4  -9         86.35         38.45        36.67 o
   5   4  -8        150.49        125.51        19.31 o
   5   4  -7         71.18         76.80        18.48 o
  -5  -4   6        107.06         92.33        16.47 o
   5   4  -5        218.34        213.70        29.32 o
   5   4  -4        642.88        491.07        50.71 o
  -5  -4   3        506.91        491.83        34.37 o
   5   4  -2       2245.63       2471.49        83.19 o
   5   4  -1         54.15         58.75        24.26 o
  -5  -4   0        662.30        693.01        23.48 o
   5   4   1        636.68        746.33        30.10 o
   5   4   2       1890.59       1742.25        52.13 o
   5  -4   3        107.52        107.74        25.60 o
  -5   4  -4        565.63        543.37        24.55 o
   5   4   5         33.67         49.10        16.34 o
   5   4   6         40.82         53.18        34.37 o
  -5   4  -7         55.10         52.05        34.36 o
  -5   4  -8        167.16        207.42        71.63 o
   5   4   8        337.19        244.72        71.52 o
   5   5 -10          6.64         71.62        77.11 o
   5   5  -9        142.31        141.47        63.23 o
   5   5  -8        126.30        109.85        19.07 o
   5   5  -7        307.00        297.32        22.14 o
   5   5  -6        172.11        168.61        25.14 o
   5   5  -5        558.42        629.27        36.13 o
  -5  -5   4        130.19        170.06        34.89 o
  -5  -5   3       1708.32       1726.67        59.86 o
   5   5  -2       1735.88       1682.01        74.30 o
   5   5  -1        729.88        731.81        56.30 o
   5   5   0       1648.97       1522.56        78.61 o
   5  -5   1        796.74        812.24        36.06 o
   5  -5   2        443.60        418.11        33.55 o
   5  -5   3       1103.36       1308.40        68.48 o
   5   5   3       1578.98       1588.19        91.50 o
   5  -5   4        325.53        385.25        50.49 o
   5   5   4        325.63        354.41        39.14 o
   5   5   5        416.77        353.82        23.67 o
  -5   5  -6          6.21         47.62        55.87 o
   5   5   6          9.42         49.00        65.16 o
  -5   5  -7        481.23        538.12        52.28 o
  -5   5  -8          9.42         96.57        63.65 o
   5   5   8          9.78        -18.72        69.99 o
  -5  -6   9         48.23         69.80       101.21 o
  -5  -6   8         64.61         57.61        60.29 o
   5   6  -7         24.84         27.04        24.33 o
   5   6  -6         50.04         83.86        25.58 o
   5   6  -5        197.21        173.99        29.80 o
   5   6  -4        676.43        641.82        48.78 o
   5   6  -3        147.21        252.04        38.75 o
   5   6  -2       1983.54       1748.00       105.23 o
   5   6  -1        482.54        355.58        49.97 o
   5   6   0       2341.15       2317.32       101.15 o
   5   6   1        651.84        732.16        38.74 o
   5  -6   2       1491.30       1788.41        64.93 o
   5  -6   3        527.35        539.72        46.50 o
   5  -6   4          7.64         27.25        37.48 o
   5   6   4        105.48        136.20        58.31 o
   5   6   5         53.93         53.28        14.71 o
   5   6   6        327.09        361.01        81.83 o
   5   6   7         36.24         24.89        53.70 o
   5   6   8        319.18        250.32        81.23 o
  -5  -7   9        234.56        180.73        92.55 o
  -5  -7   8          3.24         14.41        57.17 o
   5   7  -7        324.34        301.20        34.58 o
   5   7  -6        107.80        122.24        29.43 o
   5   7  -5        156.31        189.78        34.35 o
   5   7  -4        227.79        222.97        42.70 o
  -5  -7   3       1850.75       1505.80        37.74 o
  -5  -7   3       2621.46       2322.77        76.05 o
   5   7  -2        149.72        151.07        44.19 o
   5   7  -1         45.12         69.17        43.99 o
   5   7   0         56.52         67.55        44.68 o
   5  -7   1       1564.36       1647.31        57.26 o
   5   7   2         72.95         98.06        36.57 o
   5   7   3        883.79        868.72        55.07 o
   5  -7   4        205.93        206.34        45.43 o
   5  -7   5        258.94        272.00        41.07 o
   5  -7   6          9.25         44.79        52.33 o
   5   7   6         11.23         50.53        78.83 o
   5   7   7        241.14        337.55        72.25 o
   5   7   8         84.90        118.36        81.47 o
  -5  -8   9         30.44         -2.47       138.28 o
  -5  -8   8        286.81        186.36        66.65 o
  -5  -8   7         26.95         28.68        62.06 o
   5   8  -6        514.03        471.06        42.20 o
   5   8  -5        151.96        110.60        33.96 o
   5   8  -4         54.42         89.44        42.47 o
  -5  -8   3        104.55         72.47        16.39 o
   5   8  -3        408.12        523.15        67.09 o
   5   8  -2       2385.77       2443.55       105.90 o
   5   8  -1          0.04         12.77        41.04 o
   5   8   0       2612.94       2513.52       116.35 o
   5   8   1         44.37         31.82        26.17 o
   5   8   2        829.78        749.92        51.68 o
   5   8   3        291.03        321.99        47.72 o
   5  -8   4        389.72        546.40        63.19 o
   5   8   4        574.68        676.38        85.82 o
   5   8   5         35.95         45.97        46.40 o
   5  -8   6        438.18        712.08        83.26 o
   5   8   6        552.93        511.51        93.10 o
   5   8   7         22.95         57.03        43.47 o
  -5  -9   8          0.60         28.76        60.22 o
  -5  -9   7        354.18        320.68        76.21 o
   5   9  -6         19.44         29.25        30.21 o
  -5  -9   5        292.90        269.11        39.13 o
  -5  -9   4         15.98         52.76        45.44 o
   5   9  -3       1046.30       1070.24        43.01 o
   5   9  -2        812.61        645.62        64.11 o
   5   9  -1        147.47        106.93        43.90 o
   5   9   0        516.53        517.45        69.38 o
   5  -9   1        147.77        197.81        34.31 o
   5   9   2        146.40        170.28        38.91 o
   5   9   3       1087.86       1182.03        67.59 o
   5  -9   4         41.22        125.98        48.85 o
   5   9   4        148.19        175.88        71.11 o
   5  -9   5        301.53        339.46        59.30 o
   5  -9   6          8.17         33.62        57.91 o
   5   9   6          9.44        -13.52        85.73 o
   5   9   7        109.54        191.68        53.09 o
  -5 -10   7          4.08         47.08        74.41 o
   5  10  -6        584.11        520.65        48.98 o
   5  10  -5        156.44        136.14        37.57 o
  -5 -10   4        524.38        555.52        59.65 o
   5  10  -3        209.67        257.44        65.63 o
   5  10  -2        294.75        330.20        79.81 o
   5  10  -1         21.15         76.62        64.78 o
   5  10   0        280.47        374.00        70.08 o
   5 -10   1        183.59        154.45        43.24 o
   5  10   1        183.61        129.44        73.41 o
   5 -10   2        382.90        552.19        53.87 o
   5 -10   3         53.58        148.19        49.43 o
   5 -10   4        285.43        315.43        60.74 o
   5  10   4        286.85        127.07        81.45 o
   5 -10   5          5.89          0.35        50.06 o
   5 -10   6        143.28        197.59        67.06 o
   5  10   6        167.08        206.62        93.83 o
  -5 -11   7        108.70        178.92        79.81 o
  -5 -11   6         14.73         17.78        65.13 o
  -5 -11   5        878.91        798.54        58.14 o
  -5 -11   4        137.97        140.26        52.05 o
   5  11  -3        392.57        509.05        76.92 o
   5  11  -2          0.53         33.05        52.24 o
   5  11  -1        137.83        155.50        72.14 o
   5  11   0          0.48        -13.66        56.76 o
   5 -11   1        307.73        271.11        42.10 o
   5 -11   2        295.11        254.71        48.81 o
   5 -11   3        359.87        405.09        58.73 o
   5 -11   4         36.30         64.46        52.96 o
   5  11   4         96.80        123.26        82.47 o
   5  11   5        198.17        205.10        55.64 o
  -5 -12   6        188.36        194.76        77.00 o
   5  12  -5          6.70         39.67        50.92 o
   5  12  -4        533.81        588.47        66.31 o
   5  12  -3         74.20         25.90        69.12 o
   5  12  -2         84.42        104.97        80.07 o
   5  12  -1          0.01         38.28        58.56 o
   5  12   0        438.03        357.69        78.36 o
   5 -12   1         46.05         72.29        45.51 o
   5  12   1         89.03        199.26        87.16 o
   5 -12   2        134.25        183.49        51.16 o
   5  12   3          1.85         45.80        57.48 o
   5 -12   4        185.62        259.70        67.50 o
   5  12   4        280.74        249.39        91.81 o
  -5 -13   5        349.08        345.07        54.77 o
   5  13  -4         16.72         23.66        55.77 o
   5  13  -3        181.15        122.53        75.80 o
   5  13  -2         48.94         78.71        63.76 o
   5  13  -1        430.23        332.95        95.10 o
   5  13   0          0.90         20.24        68.28 o
   5 -13   1         12.83         29.76        47.73 o
   5  13   1        167.53        209.30        98.07 o
   5 -13   2         76.78         96.28        56.79 o
   5 -13   3        243.65        288.50        62.07 o
   5  14  -3          2.71        -22.11        83.50 o
   5  14  -2        208.57        151.20        63.87 o
   5  14  -1         27.41          7.16        68.21 o
   5  14   0        359.00        302.53        87.17 o
   5 -14   1         15.81          4.67        53.07 o
   5  14   1         89.83         84.11        96.39 o
   6   0 -10        556.70        338.53       106.87 o
   6   0  -4          9.02         25.91        29.23 o
  -6   0   4       1796.59       1664.10        76.35 o
  -6   0   2       1888.07       1856.08        53.46 o
   6   0   0       7766.61       7465.90       131.91 o
   6   0   2        600.22        555.14        37.05 o
   6   0   4        786.21        757.81        44.80 o
   6   0   6        371.30        298.02        35.11 o
  -6   0  -8         47.47         97.62        68.11 o
   6   1 -10          1.28         52.90       103.05 o
   6   1  -9        201.94        239.23        81.61 o
   6   1  -8          7.70         82.41        55.91 o
  -6  -1   6          0.88         41.79        42.86 o
  -6  -1   5       1839.84       1927.75        91.25 o
   6  -1  -4          7.08          2.53        20.12 o
  -6  -1   4         26.19         19.42        42.59 o
   6  -1  -3        502.94        567.54        38.35 o
  -6  -1   3       2268.53       1949.17        74.37 o
   6   1  -2        838.17        896.84        23.57 o
   6   1  -1         20.42         30.18        14.12 o
   6  -1   0         19.08         70.37        15.51 o
  -6   1  -1        943.66        840.26        21.57 o
  -6   1  -2        868.73        950.64        29.35 o
  -6  -1  -3        877.11        702.47        61.67 o
  -6   1  -3       1679.17       1626.35        37.82 o
  -6   1  -4        216.89        176.64        44.01 o
   6   1   4        264.51        274.12        28.14 o
  -6  -1  -5        276.11        266.37        24.12 o
  -6   1  -6         16.47         30.00        18.34 o
   6   1   7         96.96        126.37        28.92 o
  -6   1  -8          1.67          6.60        49.00 o
   6   2 -10        380.32        479.51       122.43 o
   6   2  -9          9.44         21.22       100.70 o
   6   2  -8         69.43         91.05        41.38 o
   6   2  -7         44.44         47.54        36.91 o
  -6  -2   6        805.86        785.11        54.67 o
  -6  -2   5         35.63         20.40        32.16 o
   6  -2  -4        362.05        315.83        36.97 o
  -6  -2   4        735.89        721.26        50.31 o
   6  -2  -3          0.08          2.94         7.95 o
   6   2  -3        180.66        125.56        33.04 o
  -6  -2   2        696.87        680.90        24.37 o
   6   2  -1        131.15        162.48        25.93 o
   6  -2   0       7259.49       6927.20        89.73 o
  -6  -2  -1        291.73        305.83        16.61 o
  -6  -2  -2        109.30         84.11        16.69 o
  -6   2  -3        338.05        294.57        22.17 o
  -6   2  -4       1066.38       1019.66        39.22 o
  -6  -2  -5        105.70         78.71        10.42 o
   6  -2   5        183.43        225.04        24.59 o
   6  -2   6        258.93        239.17        17.03 o
   6   2   6        351.89        288.27        59.03 o
  -6   2  -7         83.56        106.20        30.42 o
  -6  -2  -8         45.90         64.12        44.31 o
   6   3 -10          6.04         34.47       112.09 o
   6   3  -9        450.09        435.56        44.19 o
   6   3  -8          1.22         10.74        22.90 o
   6   3  -7        256.17        201.99        40.12 o
   6   3  -6         26.11         83.44        34.87 o
   6   3  -5        790.24        725.11        26.41 o
   6  -3  -4          7.63         20.93        25.69 o
  -6  -3   4         66.95         84.96        36.84 o
   6  -3  -3       1778.59       1793.99        59.41 o
  -6  -3   3       2220.12       2337.91        72.41 o
   6  -3  -2        115.69        108.28        15.89 o
   6   3  -1        101.01         60.34        15.69 o
  -6  -3   0        657.71        643.41        26.39 o
   6   3   1         83.09         97.06        19.84 o
  -6   3  -2        880.22        935.26        28.29 o
  -6   3  -3       1203.11       1352.93        33.56 o
  -6   3  -4        376.26        354.75        29.50 o
   6   3   5        510.45        553.57        29.99 o
   6   3   6          8.96         12.89        17.29 o
  -6   3  -7        230.91        239.49        40.34 o
   6   3   8         11.30         -3.43        34.76 o
   6   4 -10        103.87         78.67       106.62 o
  -6  -4   9         34.51         56.98        68.78 o
   6   4  -8         97.36         84.78        19.30 o
   6   4  -7         72.93         87.10        17.85 o
   6   4  -6        368.63        379.31        20.21 o
  -6  -4   5         44.75         67.19        26.37 o
   6   4  -4        460.87        467.52        29.27 o
   6  -4  -3         64.82         41.64        19.86 o
   6   4  -3         97.31        125.59        29.49 o
   6   4  -2       2218.78       2180.33        84.80 o
  -6  -4   1          0.86         17.56        12.45 o
   6  -4   0        842.75        754.09        20.05 o
   6  -4   1        149.64        182.00        16.07 o
   6   4   2        806.58        946.50        68.31 o
  -6   4  -3        139.31        132.47        33.06 o
   6   4   4       1052.14       1043.56        32.27 o
   6   4   5        384.95        386.48        33.53 o
  -6   4  -6         88.22         71.73        59.83 o
   6   4   6        392.20        300.23        68.75 o
  -6   4  -7         31.66         40.78        37.61 o
  -6   4  -8        110.95         32.73        58.90 o
   6   4   8        222.41        176.15        73.57 o
   6   5  -9        159.28        104.71        50.43 o
   6   5  -8          0.44          1.89        23.46 o
   6   5  -7        336.60        348.26        31.88 o
   6   5  -6          2.33         14.14        22.53 o
   6   5  -5        440.89        447.33        34.67 o
  -6  -5   4        455.53        487.34        39.25 o
   6   5  -3       1232.17       1157.75        54.02 o
   6   5  -2        509.70        470.76        51.31 o
   6   5  -1        988.22        839.58        61.76 o
  -6  -5   0        280.30        293.12        19.69 o
   6  -5   1        674.70        695.70        31.58 o
   6   5   2        253.63        302.01        34.97 o
   6  -5   3        610.66        623.67        44.56 o
   6   5   4        173.61        196.75        34.45 o
   6   5   5        229.98        194.16        32.09 o
   6   5   6         11.10         33.85        35.84 o
  -6   5  -7        690.01        716.60        61.73 o
  -6   5  -8          0.00         46.86        57.52 o
   6   5   8          3.47         60.26        70.69 o
  -6  -6   9          1.51        -31.99        96.87 o
  -6  -6   8         55.53         57.06        55.84 o
   6   6  -7         57.24         83.38        28.54 o
   6   6  -6        418.72        417.11        38.39 o
   6   6  -5        264.65        224.01        34.00 o
   6   6  -4        791.13        805.91        52.74 o
  -6  -6   3        123.70        132.91        36.74 o
   6   6  -2       1247.72       1129.60        91.37 o
   6   6  -1        598.66        668.30        67.38 o
   6  -6   0       1927.78       1929.43        52.77 o
   6   6   1        212.43        271.07        26.82 o
   6   6   2       1239.95       1312.73        56.78 o
   6  -6   3          3.37        -10.95        30.79 o
   6   6   3         14.24         88.18        56.56 o
   6  -6   4         20.13         38.29        36.18 o
   6   6   4        410.68        577.36        74.97 o
   6   6   5          6.25          3.51        49.16 o
   6   6   6        407.79        407.97        86.35 o
   6   6   7         48.79         -8.82        56.05 o
  -6  -7   9        225.50        269.17        91.38 o
  -6  -7   8          1.67         24.53        62.89 o
   6   7  -7        628.62        616.40        46.26 o
   6   7  -6         83.24         36.81        27.52 o
   6   7  -5        107.28        170.72        34.94 o
   6   7  -4        233.26        228.25        45.80 o
   6   7  -3        576.21        541.10        48.56 o
   6   7  -2         67.20         43.17        44.97 o
   6   7  -1        723.24        628.46        64.00 o
   6  -7   0         25.64         18.29        20.54 o
   6  -7   1        793.85        843.24        51.65 o
   6   7   1        795.31        720.20        83.33 o
   6  -7   2        217.75        300.43        41.68 o
   6  -7   3        194.54        179.95        39.29 o
   6  -7   4         34.61         79.39        41.10 o
   6   7   4        132.35        215.05        65.97 o
   6  -7   5        498.53        517.40        50.16 o
   6   7   6         14.46        -12.12        78.80 o
   6   7   7        178.14        164.68        68.20 o
  -6  -8   8        214.62        166.10        64.94 o
   6   8  -7         71.06         91.61        32.56 o
   6   8  -6         44.46         38.01        30.06 o
  -6  -8   5         16.52         36.76        31.45 o
   6   8  -4        654.80        707.26        56.29 o
  -6  -8   3          4.88          5.70         8.35 o
   6   8  -3         91.90        125.70        57.36 o
   6   8  -2       1020.45       1194.82        84.53 o
   6   8  -1         54.06         41.26        58.95 o
   6   8   0          6.95         19.91        46.07 o
   6  -8   1        110.04        113.08        27.18 o
   6  -8   2        876.80       1164.67        63.86 o
   6  -8   3        168.76        151.61        42.79 o
   6  -8   4        628.87        739.20        69.39 o
   6   8   4        853.51        774.43        89.66 o
   6   8   5          2.20         -2.80        69.05 o
   6  -8   6         11.03         82.57        53.45 o
   6   8   6         54.42         33.92        83.64 o
   6   8   7          5.52         -4.76        66.65 o
  -6  -9   8         11.18         12.73        67.85 o
  -6  -9   7        558.24        466.25        89.57 o
   6   9  -6          5.02          3.16        31.01 o
  -6  -9   5        137.86        196.96        39.79 o
   6   9  -4         46.07         64.53        44.46 o
   6   9  -3        399.51        372.31        72.62 o
   6   9  -2        166.60        127.74        47.38 o
   6   9  -1        618.95        577.73        68.31 o
   6   9   0        390.58        374.01        66.04 o
   6  -9   1        127.11        146.53        32.59 o
   6  -9   2         97.98        183.35        39.16 o
   6  -9   3        504.38        517.08        54.52 o
   6  -9   4          0.33         25.72        45.15 o
   6   9   4         45.66         47.54        52.03 o
   6  -9   5        282.60        348.65        50.66 o
   6  -9   6         15.47         11.72        57.30 o
   6   9   6         21.14         29.54        87.08 o
  -6 -10   7          0.21         -7.86        61.59 o
   6  10  -6        370.44        342.06        45.16 o
  -6 -10   5          9.64         30.58        52.39 o
   6  10  -4        696.48        645.52        64.18 o
   6  10  -3         67.44         70.45        61.74 o
   6  10  -2        333.93        321.94        84.31 o
   6  10  -1        148.89        136.69        70.41 o
   6  10   0        306.48        299.04        68.07 o
   6 -10   1          5.43          7.53        38.08 o
   6  10   1          6.25         28.29        76.71 o
   6 -10   2        901.14       1003.53        62.92 o
   6 -10   3         40.96         94.93        48.29 o
   6 -10   4         99.47        103.95        47.24 o
   6  10   4        222.44        333.67        87.69 o
   6 -10   5         17.19          9.97        66.50 o
   6 -10   6         50.47         78.08        60.91 o
   6  10   6        115.36        202.49        97.54 o
   6  11  -6          0.43         15.43        35.44 o
   6  11  -5        721.52        673.28        59.74 o
   6  11  -4         99.98         90.63        53.30 o
   6  11  -3        176.42        273.58        73.15 o
   6  11  -2        333.92        282.36        60.79 o
   6  11  -1        457.01        583.02        93.15 o
   6  11   0         12.60         26.12        58.40 o
   6 -11   1        423.76        405.55        46.47 o
   6 -11   2        134.38        129.58        41.84 o
   6 -11   3         78.31         73.56        50.96 o
   6 -11   4          0.77         14.41        49.31 o
   6  11   4          1.72         -7.20       100.21 o
   6 -11   5        318.52        321.99        55.18 o
   6  12  -5         56.50         77.52        41.92 o
   6  12  -4        336.96        328.76        62.70 o
   6  12  -3        139.64        138.47        66.67 o
   6  12  -2        162.39        136.21        61.45 o
   6  12  -1         90.34        127.64        81.22 o
   6  12   0        148.16        142.95        71.51 o
   6 -12   1         28.88         67.49        46.51 o
   6  12   1         68.43        170.15        89.27 o
   6 -12   2        236.94        289.34        53.26 o
   6 -12   3         44.28         80.30        56.44 o
   6 -12   4        194.04        128.48        57.95 o
   6  12   4        297.96        229.19        97.61 o
   6  13  -4         44.63         83.59        58.25 o
   6  13  -3        197.96        186.40        76.48 o
   6  13  -2         62.72        113.08        89.08 o
   6  13  -1        201.18        196.84        93.15 o
   6  13   0          6.21         60.33        73.45 o
   6 -13   1          7.80         41.22        49.71 o
   6  13   1        125.19        156.11        98.64 o
   6 -13   2          7.82         14.35        50.94 o
   6 -13   3        151.39        310.33        62.61 o
   6  14  -2        222.92        259.74        78.44 o
   6  14  -1        104.11        102.13        95.22 o
   6  14   0         72.98        144.40        83.15 o
   7   0 -10        441.14        442.39       115.86 o
   7   0  -4        251.87        375.25        42.70 o
  -7   0   4       2023.82       2081.77        82.26 o
  -7   0   2        738.12        703.56        33.12 o
   7   0   0        135.88        200.42        38.08 o
   7   0   2       1504.37       1355.59        50.86 o
  -7   0  -4        497.54        525.06        67.58 o
   7   0   4        972.44        956.88        64.93 o
  -7   0  -6         22.35          8.76        29.63 o
  -7   0  -8        169.58        158.48        76.33 o
   7   1 -10          0.78         19.51       100.28 o
   7   1  -9        250.85        211.83        82.96 o
   7   1  -8          0.17         -5.39        53.62 o
  -7  -1   7        463.56        356.03        63.71 o
  -7  -1   6          0.00         -4.62        40.18 o
  -7  -1   5       1014.70        921.77        69.09 o
   7  -1  -4         44.52         41.54        27.81 o
  -7  -1   4         77.72         71.90        40.64 o
   7  -1  -3         73.21         58.87        23.05 o
  -7  -1   3        747.58        680.15        53.08 o
   7   1  -2        721.20        715.25        22.20 o
   7   1  -1       3357.25       3182.59        63.08 o
   7   1   0         38.51         57.31        15.61 o
  -7   1  -1        491.21        507.49        19.67 o
  -7   1  -2         91.74         77.29        15.13 o
  -7   1  -3        227.30        207.19        20.75 o
  -7   1  -4        104.28         99.76        25.10 o
   7   1   5        826.12        899.95        36.50 o
  -7   1  -6         14.45         48.57        24.17 o
   7   1   6         38.52         74.56        49.04 o
   7   1   7        216.03        212.15        32.40 o
  -7  -1  -8          0.06         16.13        46.00 o
   7   2 -10        405.14        384.40       112.47 o
   7   2  -9         27.31        112.37        86.87 o
   7   2  -8         25.11         29.42        41.26 o
   7   2  -7         13.75         36.45        36.23 o
  -7  -2   6        328.26        363.06        42.56 o
  -7  -2   5        155.69        180.36        36.11 o
   7  -2  -4        894.15       1003.92        56.43 o
  -7  -2   4       1641.98       1619.83        64.41 o
   7  -2  -3         29.85         43.92        20.35 o
   7   2  -3        106.07        107.97        15.44 o
  -7  -2   2        134.07        141.72        28.14 o
   7   2  -1         17.31         31.50        18.52 o
  -7  -2   0       1548.21       1424.15        48.40 o
  -7  -2  -1        618.87        683.41        22.12 o
  -7   2  -2        757.55        754.00        27.00 o
  -7  -2  -3        542.62        553.44        61.43 o
  -7   2  -3        544.88        589.24        27.85 o
  -7   2  -4       1105.58       1182.75        39.93 o
  -7  -2  -5          7.77         27.22        25.19 o
  -7   2  -6         38.11         48.58        19.66 o
  -7   2  -7         11.12         30.29        29.84 o
  -7  -2  -8        104.78        214.77        53.68 o
   7   3 -10          2.45         -6.72       111.35 o
   7   3  -9        377.46        386.56        62.36 o
   7   3  -8         23.70         15.24        23.34 o
   7   3  -7        330.65        271.93        46.37 o
   7   3  -6          9.36         20.13        33.99 o
   7   3  -5        839.71       1114.86        60.03 o
   7  -3  -4          5.70         14.63        24.41 o
  -7  -3   4        108.57         98.01        38.74 o
   7  -3  -3        455.85        475.53        33.33 o
  -7  -3   3        520.95        598.03        47.54 o
   7  -3  -2        741.00        715.28        25.36 o
   7   3  -2        967.52        889.28        44.94 o
   7   3  -1        550.27        512.61        27.60 o
  -7  -3   0        235.54        206.58        24.79 o
  -7  -3  -1        860.60        724.47        41.33 o
  -7   3  -2        432.21        433.10        31.72 o
  -7  -3  -3        510.47        531.61        22.11 o
  -7   3  -3        776.76        788.50        26.53 o
  -7   3  -4        234.70        180.09        30.77 o
   7   3   5        506.51        487.75        31.11 o
  -7   3  -6          0.04         -3.55        52.50 o
   7   3   6         43.93         96.20        59.34 o
  -7   3  -7        295.28        395.66        42.64 o
  -7  -3  -8          5.62         40.23        45.74 o
   7   4  -9         83.65         68.18        64.72 o
   7   4  -8        104.61         93.55        27.04 o
   7   4  -7         27.14         35.81        14.34 o
  -7  -4   6        453.88        396.81        32.50 o
  -7  -4   5        628.06        593.41        37.59 o
   7  -4  -4        559.04        488.26        42.76 o
   7   4  -4        650.12        613.39        41.33 o
   7  -4  -3        109.22        128.05        23.56 o
   7   4  -3        124.59        137.26        29.71 o
   7   4  -2        909.98        784.16        27.47 o
  -7  -4   1          0.01         12.99        14.77 o
  -7  -4   0         55.52         40.19        15.92 o
  -7  -4  -1         76.21        122.22        24.01 o
   7   4   2       1174.22       1245.32        48.91 o
  -7  -4  -3        123.70        190.16        27.96 o
  -7   4  -3        212.58        255.01        35.81 o
   7   4   4        357.45        369.24        35.63 o
   7   4   5          9.72         31.56        20.78 o
  -7   4  -6        225.72        223.68        64.53 o
   7   4   6        316.63        317.32        75.72 o
  -7   4  -7          0.41         20.45        38.51 o
  -7   4  -8         99.15         75.00        67.18 o
   7   4   8         99.15         79.01        72.86 o
  -7  -5   9        263.88        227.43        66.41 o
   7   5  -8          0.00         24.76        26.71 o
   7   5  -7        422.68        353.98        35.00 o
   7   5  -6         32.38         37.96        24.85 o
   7   5  -5        467.82        516.24        42.16 o
   7  -5  -4          0.12         34.59        26.39 o
   7   5  -4        264.08        279.02        36.45 o
   7  -5  -3        586.55        539.86        36.98 o
   7   5  -3       1481.25       1342.99        59.32 o
   7   5  -2        205.67        155.44        54.21 o
   7   5  -1        396.07        377.02        15.28 o
  -7  -5   0        145.15        143.92        12.58 o
   7  -5   1        274.64        251.98        18.56 o
   7   5   2         51.37         48.35        30.57 o
   7   5   3       1030.38       1093.47        90.32 o
   7   5   4         76.21        115.95        60.20 o
   7   5   5        188.32        185.62        26.32 o
   7   5   6          0.52         25.14        69.22 o
   7   5   7        269.91        310.92        50.87 o
   7   6  -9          3.05         20.07        85.30 o
   7   6  -8        326.76        314.83        35.53 o
   7   6  -7          3.62         28.98        26.45 o
   7   6  -6        347.07        292.51        36.77 o
   7   6  -5         30.96         46.32        44.13 o
   7   6  -4        126.86        180.40        42.03 o
  -7  -6   3        472.08        490.52        46.58 o
   7   6  -2       1167.89       1175.12        26.71 o
   7   6  -1         47.84         45.35        42.14 o
   7  -6   0       1193.96       1193.57        39.14 o
   7  -6   1         22.04         10.29        18.64 o
   7   6   1         37.06         33.87        59.99 o
   7  -6   2        188.56        187.70        33.98 o
   7  -6   3          9.90         14.91        29.31 o
   7   6   3         20.80         86.14        62.34 o
   7   6   4        315.59        402.90        73.99 o
   7   6   5         16.82         52.70        55.98 o
   7   6   6        524.32        399.82        92.38 o
   7   6   7         38.91        117.28        62.40 o
  -7  -7   9        180.54        188.46        81.13 o
  -7  -7   8         26.06         37.66        63.67 o
  -7  -7   7        267.24        297.94        40.15 o
   7   7  -6         30.25         43.97        30.89 o
   7   7  -5        594.49        609.84        56.74 o
   7   7  -4        252.99        272.94        48.48 o
   7   7  -3        883.57        967.61        80.68 o
   7   7  -2        209.87        300.41        55.61 o
   7   7  -1        645.52        625.62        73.63 o
   7  -7   0        196.73        231.80        27.51 o
   7   7   1        435.26        439.07        33.03 o
   7  -7   2         22.16         30.04        30.03 o
   7  -7   3        441.40        450.56        47.45 o
   7  -7   4        147.74        159.15        45.10 o
   7   7   4        243.31        285.25        74.26 o
   7   7   5        391.30        262.24        91.84 o
   7   7   6         31.66         87.62        77.16 o
   7   7   7        107.43         93.56        66.51 o
  -7  -8   8        157.36        139.46        73.64 o
   7   8  -7          6.12         31.54        33.62 o
   7   8  -6        100.15        111.20        36.46 o
  -7  -8   5          7.36         47.84        40.03 o
   7   8  -4        544.11        609.63        56.79 o
   7   8  -3        294.99        299.79        68.63 o
   7   8  -2        801.25        818.93        72.76 o
   7   8  -1        139.39        173.79        66.79 o
   7   8   0        307.43        287.97        32.18 o
   7  -8   1          8.97         20.18        23.30 o
   7  -8   2        342.97        485.60        49.14 o
   7  -8   3        158.99         89.23        42.12 o
   7  -8   4        149.96        196.80        48.32 o
   7   8   4        300.87        483.02        85.67 o
   7  -8   5         27.61         40.26        39.10 o
   7   8   6        110.20        176.75        85.01 o
  -7  -9   8          0.11        -15.37        68.66 o
   7   9  -7        217.21        264.63        44.21 o
   7   9  -6         54.06         59.39        35.62 o
  -7  -9   5        551.11        559.70        51.96 o
   7   9  -4        165.34        193.12        51.55 o
   7   9  -3       1053.41       1033.77        94.10 o
   7   9  -2         97.02        149.11        56.67 o
   7   9  -1          9.58         38.13        47.73 o
   7  -9   0         65.22         70.54        29.46 o
   7   9   1        407.03        413.87        39.18 o
   7  -9   2         89.40        127.03        38.78 o
   7  -9   3        705.56        674.74        58.19 o
   7  -9   4          9.11         21.02        44.86 o
   7   9   4         99.28         82.59        72.01 o
   7  -9   5        110.25        106.20        43.94 o
   7   9   6         41.78         40.71        84.10 o
  -7 -10   7          5.30         71.76        72.22 o
   7  10  -6        229.13        178.38        42.78 o
   7  10  -5          5.26        -12.84        64.27 o
   7  10  -4        233.20        219.04        54.61 o
   7  10  -3         63.48         83.40        60.79 o
   7  10  -2        886.23        765.91        79.64 o
   7  10  -1          5.42         31.16        72.19 o
   7  10   0       1360.39       1347.07        63.35 o
   7 -10   1          1.99         10.72        36.43 o
   7  10   1         20.54         69.85        78.27 o
   7  10   2        366.44        383.55        48.52 o
   7 -10   3         70.58         51.93        47.80 o
   7 -10   4        101.54        101.36        53.57 o
   7  10   4        141.57        210.21        82.44 o
   7 -10   5          2.91         25.38        55.66 o
   7  11  -6         18.88         -9.87        39.84 o
   7  11  -5        428.50        488.68        56.35 o
  -7 -11   4        104.04        108.99        56.70 o
   7  11  -3        348.02        464.07        83.65 o
   7  11  -2        165.48        127.81        61.58 o
   7  11  -1        681.19        658.55        98.53 o
   7 -11   0         24.54         12.93        32.19 o
   7 -11   1        264.90        297.21        52.91 o
   7  11   1        993.50       1084.68       114.67 o
   7 -11   2         10.57         80.08        44.27 o
   7 -11   3        198.01        163.02        49.40 o
   7 -11   4          0.84        -47.45        47.45 o
   7  11   4         10.95         61.68        87.33 o
  -7 -12   5          0.55        -10.76        48.47 o
  -7 -12   4        267.82        337.18        66.69 o
   7  12  -3          1.58         21.92        83.07 o
   7  12  -2        269.07        274.74        71.10 o
   7  12  -1         72.19        146.72        88.10 o
   7 -12   0        586.21        541.51        54.29 o
   7 -12   1         46.60         -2.76        44.47 o
   7  12   1         78.89        133.91        93.75 o
   7 -12   2        289.28        352.83        56.71 o
   7  12   3         19.10        110.03        79.41 o
   7  13  -3        276.64        293.92        86.45 o
   7  13  -2          9.63          6.28        62.36 o
   7  13  -1        151.09        102.25        93.30 o
   7 -13   0          5.00         18.36        39.24 o
   7 -13   1         48.54         27.57        41.22 o
   8   0 -10        348.46        289.40       113.48 o
  -8   0   4        638.01        564.68        52.16 o
   8   0  -2       1647.91       1612.33        46.74 o
  -8   0  -2        591.49        511.68        42.71 o
  -8   0  -4        316.85        297.43        44.33 o
  -8   0  -6         52.35         45.19        31.43 o
   8   1 -10          1.71        116.71       103.19 o
   8   1  -9        231.14        135.38        73.74 o
   8   1  -8          1.58         -8.80        61.62 o
  -8  -1   7        123.00        143.25        51.40 o
  -8  -1   6          4.70          6.57        39.75 o
  -8  -1   5       1114.18        950.23        68.20 o
   8  -1  -4         58.73         45.77        29.32 o
  -8  -1   4        234.60        255.66        45.37 o
   8   1  -3       1700.36       1758.91        46.09 o
  -8  -1   2        110.10        104.46        15.30 o
   8   1  -1         44.43         39.03        19.08 o
   8   1   0        447.34        435.54        28.85 o
  -8  -1  -1        997.65       1026.61        29.32 o
  -8   1  -2        304.40        316.90        19.71 o
  -8  -1  -3        328.12        319.21        57.80 o
  -8   1  -3        967.44       1016.14        36.02 o
  -8  -1  -4        192.71        165.35        53.70 o
  -8   1  -4        396.56        426.98        36.24 o
  -8  -1  -5        119.70        124.80        31.44 o
  -8   1  -6         83.98         39.13        25.92 o
   8   1   6         85.17        102.81        52.50 o
   8   1   7        214.75        196.42        39.06 o
   8   2 -10        217.46        248.88       106.43 o
   8   2  -9         43.25        101.65        92.10 o
   8   2  -8         62.08         52.17        42.23 o
   8   2  -7          2.88         19.94        37.22 o
  -8  -2   6        298.26        320.75        40.70 o
  -8  -2   5        103.15         82.75        31.73 o
   8  -2  -4        227.46        211.26        17.43 o
  -8  -2   4        942.60       1027.96        56.20 o
   8  -2  -3        413.48        439.78        32.33 o
   8   2  -3        415.72        361.53        23.10 o
  -8  -2   2        815.70        801.86        39.53 o
   8   2  -1         13.59         23.05        21.13 o
  -8  -2   0       4341.20       4152.11        82.46 o
  -8  -2  -2        192.47        212.94        21.66 o
  -8   2  -3        390.75        373.47        25.64 o
  -8   2  -4        581.74        610.79        35.27 o
   8   2   5        140.78        170.40        26.65 o
  -8   2  -6        108.66        133.39        23.10 o
  -8   2  -7          6.98         27.10        30.26 o
   8   3  -9        285.85        363.14        75.22 o
   8   3  -8        101.64        106.33        47.01 o
   8   3  -7        407.34        400.28        50.68 o
   8   3  -6        100.54         73.04        11.36 o
   8   3  -5       1264.54       1230.06        63.01 o
   8  -3  -4        202.20        243.83        34.11 o
  -8  -3   4        374.34        373.50        47.39 o
   8  -3  -3        335.22        413.96        30.21 o
  -8  -3   3       1090.38       1018.47        54.74 o
  -8  -3   2        387.12        297.33        25.87 o
   8   3  -1        304.96        214.96        44.94 o
   8   3   0          0.49          9.92        21.61 o
  -8  -3  -1        596.33        481.70        38.26 o
  -8  -3  -2         85.24        102.96        19.86 o
  -8  -3  -3        233.84        235.25        51.12 o
  -8   3  -3        372.99        435.40        38.45 o
  -8   3  -4        142.19        169.14        28.01 o
   8   3   5        275.00        265.21        27.27 o
  -8  -3  -6          0.42         30.98        41.35 o
   8   3   6         51.30         73.04        65.27 o
  -8   3  -7        113.37        143.13        36.05 o
   8   4  -9         24.60         15.96        70.96 o
   8   4  -8        274.33        233.23        32.83 o
   8   4  -7         81.35        103.41        27.98 o
   8   4  -6        615.36        511.52        36.89 o
   8   4  -5         41.16         80.18        27.36 o
   8  -4  -4        467.70        454.46        39.59 o
  -8  -4   4       1013.34        969.88        48.09 o
   8  -4  -3         91.64         78.30        19.75 o
  -8  -4   3        144.35        154.92        32.51 o
   8   4  -2       1044.92        895.71        65.15 o
   8   4  -1          3.89         22.47        16.59 o
   8   4   0        339.16        333.11        30.06 o
  -8  -4  -1        342.87        340.45        35.05 o
  -8  -4  -2       1251.17       1321.86        42.43 o
  -8  -4  -3         15.58         46.79        16.20 o
   8   4   3         16.25         67.39        57.36 o
   8   4   4        294.18        361.82        37.49 o
   8   4   5         15.35          8.24        33.63 o
  -8  -4  -6        267.25        198.89        45.83 o
   8   4   6        271.78        418.29        83.57 o
  -8   4  -7         11.56         57.86        34.64 o
   8   5  -9        302.77        292.10        71.11 o
   8   5  -8          3.77          1.04        28.13 o
   8   5  -7        481.55        462.52        39.49 o
   8   5  -6          3.95         15.62        25.25 o
   8   5  -5        490.02        348.44        44.82 o
   8  -5  -4         13.77         -3.40        24.42 o
   8   5  -4        145.49        134.93        35.78 o
   8  -5  -3        505.05        497.35        34.41 o
   8   5  -3        668.14        673.07        50.93 o
   8  -5  -2         57.35         31.98         9.63 o
   8   5  -2         61.30         40.71        53.21 o
   8   5  -1         79.19         65.98        18.46 o
   8   5   0         18.54          2.86        22.34 o
   8   5   1        254.41        331.51        34.03 o
   8   5   2         40.27         53.86        33.13 o
  -8  -5  -3        249.98        249.48        33.84 o
   8   5   3        636.75        688.60        79.98 o
   8   5   4        111.35        240.17        68.93 o
   8   5   5        359.05        418.17        69.27 o
   8   5   6         32.00        124.27        78.06 o
   8   5   7        192.01        145.85        62.04 o
   8   6  -9         14.36         67.18        79.49 o
   8   6  -8        253.55        159.47        32.21 o
   8   6  -7         31.51         20.58        29.26 o
   8   6  -6        323.99        291.64        37.80 o
  -8  -6   5         48.68         81.41        36.97 o
   8  -6  -4        481.64        358.02        38.55 o
   8   6  -4        497.96        501.55        50.88 o
   8  -6  -3         13.41         82.27        23.35 o
  -8  -6   3         16.14         40.61        39.42 o
   8   6  -2        204.37        243.86        53.17 o
   8   6  -1         18.51         16.29         7.96 o
   8  -6   0         44.06         47.61        14.94 o
   8   6   1          0.93         68.57        49.25 o
   8   6   2        366.81        357.06        41.49 o
   8   6   3         35.24         55.30        59.76 o
   8   6   4        680.11        492.63        79.86 o
   8   6   5         82.94         61.41        88.93 o
   8   6   6        216.81        149.43        86.09 o
  -8  -7   8          0.98        -24.30        68.52 o
   8   7  -7        412.20        348.83        45.42 o
   8   7  -6          2.44         45.86        31.99 o
  -8  -7   5        289.10        297.84        43.16 o
  -8  -7   4        148.60        183.07        46.48 o
   8   7  -3        218.85        295.43        47.55 o
   8   7  -2         21.87         87.68        45.37 o
   8  -7  -1         78.46         75.88        18.03 o
   8  -7   0         70.44        115.19        20.16 o
   8  -7   1        238.36        204.05        24.69 o
   8   7   2        150.98        161.56        33.29 o
   8   7   3        241.67        197.05        73.27 o
   8   7   4          2.99         85.07        67.10 o
   8   7   5        365.71        309.76        74.83 o
   8   7   6         12.88         19.01        85.85 o
  -8  -8   8         69.82         75.35        71.14 o
   8   8  -7          5.67        -16.95        38.28 o
   8   8  -6        141.52        155.02        38.39 o
  -8  -8   5         42.05         57.70        37.22 o
  -8  -8   4        786.97        790.88        64.92 o
   8   8  -3        200.46        180.32        62.64 o
   8   8  -2        290.53        328.80        21.50 o
   8   8  -1        102.61         93.22        50.19 o
   8  -8   0        252.02        202.39        27.07 o
   8  -8   1         29.17         26.68        22.58 o
   8  -8   2        498.45        679.41        52.89 o
   8  -8   3        209.43        225.52        45.04 o
   8   8   4        466.98        501.67        88.58 o
   8   8   5          4.80         20.92        67.34 o
   8   8   6        114.39        156.51        91.20 o
   8   9  -7        288.07        314.11        47.64 o
   8   9  -6          1.56         11.01        37.76 o
  -8  -9   5        248.64        287.96        47.11 o
   8   9  -4         56.17         73.86        49.03 o
   8   9  -3        482.60        538.49        82.29 o
   8   9  -2         77.47         62.66        81.86 o
   8   9  -1        814.96        827.85       100.19 o
   8  -9   0          0.84          1.16        25.18 o
   8  -9   1        195.58        190.51        37.52 o
   8   9   1        283.29        266.56        82.11 o
   8  -9   2         27.91         31.66        36.10 o
   8  -9   3        222.83        243.74        50.93 o
   8  -9   4          0.39        -14.78        41.28 o
   8   9   4         14.54         28.75        85.82 o
   8   9   5        135.84        188.28        76.86 o
   8  10  -6         29.35         30.89        39.39 o
   8  10  -5          7.23         45.73        59.85 o
   8  10  -4        232.31        256.55        60.43 o
   8  10  -3         36.99         63.57        73.41 o
   8  10  -2        444.82        362.52        68.71 o
   8  10  -1         22.88         17.74        56.62 o
   8 -10   0        376.96        341.38        40.60 o
   8 -10   1          2.91          3.04        32.92 o
   8  10   1         40.76        157.78        88.12 o
   8 -10   2        575.14        618.68        55.37 o
   8  10   3         84.95        103.33        93.00 o
   8  10   4        199.62        118.73        95.08 o
   8  11  -6          0.01         20.49        41.57 o
  -8 -11   5        195.48        241.55        51.05 o
   8  11  -4          1.80          0.00        57.83 o
   8  11  -3         93.60        129.37        79.18 o
   8  11  -2         11.98        102.45        64.23 o
   8  11  -1        898.54        826.65        97.01 o
   8 -11   0         77.02        106.21        35.83 o
   8  11   1        384.61        325.34        94.94 o
   8  11   2         26.09        100.90        98.81 o
   8  11   3         61.07         70.46        86.71 o
  -8 -12   4        286.16        324.79        65.58 o
   8  12  -3         47.22         40.19        79.86 o
   8  12  -2        338.48        361.55        81.89 o
   8  12  -1         77.61        152.16        87.64 o
   8  12   0        332.51        416.85        90.25 o
   8  12   1         23.08         16.22        99.85 o
   8  12   2        360.51        429.93        96.58 o
   8  13  -2        180.98         58.96        72.50 o
   8  13  -1        246.72        283.27       102.52 o
   8  13   0          6.25          7.57        74.61 o
  -9   0   4        989.10       1070.09        63.09 o
   9   0  -2        699.89        663.56        34.23 o
   9   0   0        873.67        975.81        51.88 o
  -9   0  -2       2648.54       2504.46        73.26 o
  -9   0  -4        659.90        748.69        56.38 o
  -9   0  -6         41.24        179.81        78.87 o
   9   0   6        351.53        285.25        61.14 o
   9   1  -9        224.61        253.27       104.78 o
   9   1  -8          6.07         -0.69        64.67 o
   9   1  -7        258.09        263.51        45.49 o
  -9  -1   6        105.71        358.96        55.09 o
  -9  -1   5        257.03        280.12        49.83 o
  -9  -1   4        115.26        117.18        26.07 o
   9   1  -3        277.33        324.86        29.24 o
   9   1  -2        298.82        317.21        21.95 o
   9   1  -1       2958.65       3499.27       107.86 o
   9   1   0        436.54        429.91        32.22 o
  -9  -1  -1        260.56        256.53        18.14 o
  -9   1  -2        466.20        492.79        24.64 o
  -9   1  -3        209.31        226.40        30.09 o
  -9   1  -4        221.35        219.16        31.96 o
   9   1   5        504.61        488.09        36.22 o
  -9   1  -6          2.03          4.50        27.12 o
   9   1   6          8.96         23.29        60.29 o
  -9   1  -7        172.54        216.96        58.63 o
   9   2  -9         46.74        -51.33       115.75 o
   9   2  -8         53.94         70.97        42.37 o
   9   2  -7         25.19         94.71        37.80 o
  -9  -2   6        114.64        156.73        37.64 o
   9   2  -5        181.57        221.59        20.07 o
   9  -2  -4        813.08        865.38        52.56 o
  -9  -2   4       1174.95       1226.94        35.72 o
  -9  -2   3        442.78        375.93        39.48 o
  -9  -2   2        234.45        216.22        35.94 o
   9   2  -1         30.89         27.22        23.59 o
   9   2   0        390.89        413.65        35.69 o
  -9  -2  -1          0.00          2.91         6.53 o
  -9  -2  -2        658.74        864.53        37.68 o
  -9   2  -3        549.62        609.70        37.22 o
  -9   2  -4        235.78        245.40        31.50 o
   9   2   5         70.06         93.37        26.99 o
  -9   2  -6          3.33         29.81        46.98 o
   9   2   6        222.41        232.25        68.25 o
  -9   2  -7          1.45          6.09        32.77 o
   9   3  -9        286.50        217.11        76.50 o
   9   3  -8         40.21         32.70        45.68 o
   9   3  -7        209.06        152.60        41.27 o
  -9  -3   6          1.98         -1.65        33.90 o
  -9  -3   5        571.44        657.23        53.23 o
   9  -3  -4         73.42         67.83        27.86 o
  -9  -3   4        215.45        251.95        44.28 o
   9   3  -3        742.32        699.63        41.14 o
   9   3  -2         77.56         86.87        23.06 o
   9   3  -1        147.75        186.21        47.97 o
   9   3   0        375.12        315.64        31.99 o
  -9  -3  -1        564.92        575.84        42.32 o
  -9  -3  -2        285.57        284.43        24.44 o
  -9  -3  -3        167.00        182.86        33.51 o
  -9  -3  -4         21.22         53.64        48.56 o
  -9   3  -4         22.76         53.36        31.19 o
   9   3   5        296.96        342.02        29.70 o
  -9  -3  -6          0.06         18.73        33.83 o
  -9   3  -7        111.75        177.00        41.13 o
   9   4  -9         50.55         25.33        43.28 o
   9   4  -8        337.78        256.41        35.53 o
   9   4  -7         56.23         23.99        28.63 o
  -9  -4   6        374.89        358.09        45.48 o
   9   4  -5        447.42        439.55        37.40 o
   9  -4  -4        121.68        116.11        28.20 o
  -9  -4   4        331.52        387.86        39.83 o
   9  -4  -3        109.60         96.85        16.29 o
  -9  -4   3        209.91        190.66        35.69 o
   9   4  -2       1140.77        964.72        69.38 o
   9   4  -1         13.85         23.21        17.81 o
   9   4   0         72.13         48.04        24.66 o
  -9  -4  -1        155.98        141.30        32.01 o
  -9  -4  -2        383.76        409.36        42.14 o
  -9  -4  -3        282.64        347.12        51.07 o
  -9  -4  -4        336.91        398.72        37.40 o
  -9  -4  -5         67.04         60.06        26.19 o
  -9  -4  -6        142.18        137.81        45.95 o
   9   4   6        208.75        276.95        83.54 o
   9   5  -9        265.29        239.29        73.89 o
   9   5  -8          4.57         22.30        30.37 o
   9   5  -7        502.77        448.76        41.35 o
   9   5  -6         13.85          2.56        28.61 o
   9   5  -5        282.38        324.37        37.17 o
   9  -5  -4         56.55         51.99        23.34 o
  -9  -5   4         81.16        112.46        37.00 o
   9  -5  -3        432.55        378.22        25.64 o
  -9  -5   3        983.65        935.06        58.37 o
   9   5  -2         33.63         46.06        59.13 o
   9   5  -1         39.73         31.98        19.10 o
   9   5   0          4.07         17.84        23.06 o
  -9  -5  -1        438.14        390.54        40.02 o
  -9  -5  -2         89.79         92.01        32.44 o
  -9  -5  -3        194.40        172.53        52.63 o
   9   5   3        561.80        495.29        78.68 o
   9   5   4         18.19         58.91        35.31 o
   9   5   5        357.85        408.42        54.92 o
  -9  -5  -6          8.80          1.19        68.68 o
   9   5   6          8.96         27.20        82.44 o
   9   6  -8        236.69        217.02        35.75 o
   9   6  -7         35.56         74.65        30.86 o
   9   6  -6        269.15        252.06        38.33 o
  -9  -6   5          7.63         62.13        33.31 o
  -9  -6   4        338.93        321.94        50.47 o
   9   6  -3         21.47         35.53        40.93 o
   9   6  -2        325.08        251.57        77.54 o
   9   6  -1         36.09         45.00        20.27 o
   9   6   0        113.96        155.55        27.96 o
  -9  -6  -1         73.92         94.95        31.68 o
   9   6   2        277.75        273.86        62.26 o
   9   6   3         29.84         93.67        66.28 o
   9   6   4        301.61        359.88        82.19 o
   9   6   5          9.74         94.43        61.27 o
   9   6   6        232.68        270.16        93.84 o
   9   7  -8         17.66         29.18        36.53 o
   9   7  -7        222.16        187.38        42.61 o
   9   7  -6         15.87         -4.43        34.06 o
   9   7  -5        537.66        553.59        51.57 o
   9   7  -4        237.66        281.66        51.17 o
   9   7  -3        427.40        367.30        49.99 o
   9   7  -2        166.68        216.94        56.97 o
  -9  -7   1         17.58          8.18        20.93 o
   9   7  -1        210.86        210.98        71.94 o
  -9  -7   0          0.72         21.75        23.54 o
   9   7   1        229.82        186.39        59.87 o
   9   7   2          7.92         15.73        55.93 o
   9   7   3        579.87        674.10        94.06 o
   9   7   4        103.97        143.91        74.40 o
   9   7   5        122.62        155.18        63.69 o
   9   8  -7         19.06         26.33        36.33 o
  -9  -8   6         53.52         47.06        36.59 o
  -9  -8   5          2.32         20.18        70.34 o
  -9  -8   4        307.71        296.54        56.93 o
   9   8  -3        189.47        125.54        59.82 o
   9   8  -2        486.84        507.68        69.95 o
   9  -8  -1         62.17         39.47        13.03 o
   9   8  -1         85.82        165.26        72.15 o
   9   8   0        569.61        654.87        82.84 o
   9   8   1          1.72         -3.35        55.80 o
   9   8   2        290.65        250.81        98.40 o
   9   8   3         30.20        108.14        76.20 o
   9   8   4        144.98        281.95        85.95 o
   9   8   5          8.42         37.87        68.71 o
   9   9  -7        102.61        157.02        46.19 o
   9   9  -6          7.00         98.13        40.42 o
  -9  -9   5        269.13        296.69        49.89 o
   9   9  -4        118.59        126.50        57.32 o
   9   9  -3        709.78        590.31        88.03 o
   9   9  -2         23.84         21.69        78.43 o
   9   9  -1        266.76        365.01        89.63 o
   9   9   0         32.97         85.47        60.97 o
   9   9   1        535.92        548.52        97.49 o
   9   9   2        100.05         85.42        61.91 o
   9   9   3        415.24        439.19        95.32 o
   9   9   4          1.14         54.54        77.95 o
   9  10  -6         80.02         68.65        43.08 o
   9  10  -5         17.27         61.56        43.05 o
   9  10  -4        131.70        119.53        58.82 o
   9  10  -3         86.95         54.34        74.69 o
   9  10  -2        632.58        511.77        79.26 o
   9  10  -1         49.04         65.13        82.81 o
   9  10   0        780.16        676.85        90.37 o
   9  10   1         25.39        134.07        89.46 o
   9  10   2        164.87        193.62        78.14 o
   9  10   3         17.99         25.80        98.48 o
   9  11  -5        327.64        321.60        57.50 o
  -9 -11   4         13.15         13.19        63.55 o
   9  11  -3        207.90        254.51        86.43 o
   9  11  -2         27.86         51.86        98.69 o
   9  11  -1        422.05        394.13        96.05 o
   9  11   0          2.08         15.07        70.57 o
   9  11   1        472.60        614.22       109.76 o
   9  11   2         13.61        -32.90       160.74 o
   9  12  -3         18.97         33.42        88.64 o
   9  12  -2        376.49        508.95        94.01 o
   9  12  -1         24.20         27.10        93.35 o
   9  12   0        538.26        635.75       104.33 o
   9  12   1        183.98        238.71       109.89 o
 -10   0   4        272.56        295.90        31.29 o
 -10   0   2       3003.04       2780.46        79.30 o
  10   0   0       1140.69       1139.67        58.62 o
 -10   0  -2        127.82        130.66        37.05 o
 -10   0  -4        388.45        365.98        52.98 o
 -10   0  -6         87.28        169.69        79.21 o
  10   0   6        327.88        315.03        69.42 o
  10   1  -9        171.14        215.20        75.32 o
  10   1  -8         10.39        149.54        76.63 o
  10   1  -7         91.00        118.97        69.43 o
  10   1  -6         29.68         35.85        32.74 o
 -10  -1   5        786.33        820.19        65.41 o
 -10  -1   4        407.65        476.80        32.71 o
 -10  -1   3       1054.49       1201.79        39.88 o
 -10  -1   2        431.26        440.72        25.64 o
 -10  -1   1         88.47         79.87        18.56 o
  10   1   0         21.51         19.95        23.04 o
 -10  -1  -1        490.57        572.96        19.40 o
 -10  -1  -2        190.77        195.01        27.22 o
 -10   1  -3        296.44        337.28        35.03 o
 -10  -1  -4         21.71         76.82        52.27 o
 -10   1  -4         32.56         33.00        35.80 o
  10   1   5        108.27         90.89        29.59 o
 -10   1  -6          8.78         47.16        51.03 o
  10   1   6          9.30        -20.66        64.10 o
  10   2  -9         17.57         13.53       104.23 o
  10   2  -8         60.23         22.40        42.13 o
  10   2  -7         97.74        118.71        40.68 o
 -10  -2   6        414.70        401.68        46.71 o
  10   2  -5          7.78          9.86        15.59 o
 -10  -2   4        500.79        542.35        29.38 o
 -10  -2   3        403.16        392.60        41.07 o
 -10  -2   2        622.81        569.30        38.36 o
  10   2  -1        135.91        154.95        30.13 o
  10   2   0       1945.29       1813.83        99.81 o
 -10  -2  -1        163.19        175.09        34.00 o
 -10  -2  -2        176.48        200.35        35.56 o
 -10  -2  -3         86.86         80.36        35.13 o
 -10   2  -4        137.27        192.86        32.98 o
  10   2   5         24.12         51.76        28.24 o
 -10   2  -6         90.93         72.23        45.30 o
  10   2   6        275.18        269.50        75.53 o
  10   3  -9        108.21        109.08        56.77 o
  10   3  -8          7.94          3.81        43.65 o
  10   3  -7        225.51        225.66        48.41 o
 -10  -3   6         54.12         77.15        37.06 o
  10   3  -5        501.02        518.91        50.39 o
 -10  -3   4        116.02        128.37        41.94 o
 -10  -3   3        361.22        372.09        36.49 o
  10   3  -2        268.95        247.36        28.71 o
  10   3  -1         26.27         43.89        40.07 o
  10   3   0        311.11        323.81        35.07 o
 -10  -3  -1        532.27        473.72        43.09 o
 -10  -3  -2        120.12        131.58        45.02 o
 -10  -3  -3        333.12        370.60        39.19 o
 -10  -3  -4         34.55         -8.88        52.94 o
  10   3   4         45.67         49.43        37.53 o
 -10  -3  -5        149.89        144.57        39.02 o
 -10  -3  -6         29.87         37.40        37.26 o
  10   4  -8        209.68        139.68        34.80 o
  10   4  -7         25.72         33.54        29.90 o
  10   4  -6        112.10        138.06        30.43 o
  10   4  -5          8.99         41.74        33.73 o
 -10  -4   4        285.68        223.98        44.24 o
  10   4  -3         13.46         46.14        33.12 o
  10   4  -2        361.13        360.47        54.28 o
  10   4  -1         39.67         33.52        42.35 o
  10   4   0        151.48        164.64        29.81 o
 -10  -4  -1         41.58         52.82        31.47 o
 -10  -4  -2        366.06        374.53        44.35 o
 -10  -4  -3         60.78         78.18        49.52 o
 -10  -4  -4        299.77        234.05        37.23 o
  10   4   5         50.48         74.44        60.27 o
 -10  -4  -6        101.23        133.86        77.78 o
  10   4   6        140.42        173.81        81.76 o
  10   5  -8          0.44         59.21        33.31 o
  10   5  -7        636.41        593.34        46.60 o
  10   5  -6          0.04        -14.64        30.30 o
  10   5  -5        154.63        170.55        33.34 o
 -10  -5   4        107.28         95.42        37.50 o
  10   5  -3        679.68        703.82        56.32 o
  10   5  -2        107.59         84.65        48.14 o
  10   5  -1          4.62         14.67        18.74 o
  10   5   0        178.92        235.39        33.11 o
 -10  -5  -1        195.12        206.41        36.84 o
 -10  -5  -2          3.47         16.39        32.99 o
 -10  -5  -3        448.16        472.02        56.46 o
 -10  -5  -4        154.58        177.60        35.44 o
  10   5   5        235.46        304.46        52.00 o
  10   6  -8        179.37        127.21        34.97 o
  10   6  -7         58.26         27.72        33.44 o
  10   6  -6        167.05        175.50        40.24 o
 -10  -6   5         14.14         38.35        36.80 o
 -10  -6   4        638.41        609.95        58.73 o
 -10  -6   3         36.52         48.82        42.17 o
  10   6  -2        246.14        254.94        55.58 o
 -10  -6   1          0.61          3.90        21.22 o
  10   6  -1         60.55        153.54        64.48 o
  10   6   0        142.88        169.27        30.22 o
 -10  -6  -1          8.27         34.45        29.26 o
 -10  -6  -2        585.61        452.97        48.17 o
 -10  -6  -3         22.59          8.99        53.68 o
  10   6   4        292.12        275.55        56.43 o
  10   6   5         21.26         54.11        59.17 o
  10   7  -7        170.82        203.00        43.83 o
  10   7  -6         26.51         48.40        35.53 o
  10   7  -5        417.16        344.17        56.64 o
 -10  -7   4          2.98         13.57        49.94 o
 -10  -7   3        247.83        320.64        51.48 o
  10   7  -2          6.54         16.28        75.17 o
 -10  -7   1        259.39        263.60        33.56 o
  10   7  -1        445.74        411.68        83.05 o
  10   7   0         20.59         52.23        27.12 o
 -10  -7  -1        209.08        156.82        35.60 o
  10   7   2         72.01         95.50        97.44 o
  10   7   3        165.65        226.89        88.90 o
  10   7   4         35.22         50.47        77.34 o
  10   7   5        110.54        150.99        76.53 o
 -10  -8   7          5.09         22.56        40.32 o
 -10  -8   6        121.71        138.66        40.84 o
 -10  -8   5         31.09         42.80        57.63 o
 -10  -8   4        500.93        445.07        62.97 o
  10   8  -3        171.20        174.15        51.80 o
  10   8  -2        301.37        371.34        71.08 o
  10   8  -1          3.06         81.74        76.98 o
 -10  -8   0        206.91        238.81        36.53 o
  10   8   1          7.61         25.55        66.10 o
  10   8   2        602.17        583.94        89.24 o
  10   8   3         96.91         72.15        90.84 o
  10   8   4        216.93        200.46        86.26 o
  10   9  -6          1.45          5.92        39.43 o
 -10  -9   5        134.43        101.74        53.61 o
 -10  -9   4         17.77         36.62        57.28 o
  10   9  -3        250.43        292.09        81.59 o
  10   9  -2         93.43         72.30        80.76 o
  10   9  -1        563.85        631.43        99.36 o
  10   9   0         20.38         85.29        68.48 o
  10   9   1        135.76        111.38        72.61 o
  10   9   2         12.61         36.51        96.53 o
  10   9   3         83.48        218.60       101.68 o
 -10 -10   5         19.77         28.59        58.32 o
  10  10  -4        217.93        284.29        65.76 o
  10  10  -3         99.48        112.54        77.76 o
  10  10  -2        198.77        198.09        78.31 o
  10  10  -1         20.60         58.36        88.96 o
  10  10   0        149.88        227.57        77.12 o
  10  10   1         47.47         87.60        90.37 o
  10  10   2        226.15        225.14        76.52 o
 -10 -11   4          0.80         23.39        63.29 o
  10  11  -3         64.67         50.50        79.86 o
  10  11  -2         14.75        -17.14        95.75 o
  10  11  -1        521.63        486.79       107.37 o
  10  11   0          0.34          1.90        73.60 o
  10  11   1          6.08        128.05       100.98 o
 -11   0   4        944.68        763.40        55.22 o
 -11   0   2        157.22        174.89        20.17 o
  11   0   0         47.51         31.68        25.24 o
  11   0   2        745.07        714.00        95.42 o
 -11   0  -4        100.15        104.97        46.48 o
  11   1  -8          9.73          9.37        75.55 o
  11   1  -7        253.47        196.05        75.73 o
  11   1  -6          1.47         18.97        31.09 o
  11   1  -5        146.16        236.23        37.76 o
 -11  -1   4        231.93        258.89        39.62 o
 -11  -1   3        249.67        254.26        26.97 o
 -11  -1   2        235.07        206.93        33.01 o
 -11  -1   1        578.07        684.39        33.62 o
  11   1   0         57.78         71.37        18.42 o
  11   1   1         65.59        105.72        19.23 o
 -11  -1  -2         89.88        116.90        29.89 o
 -11  -1  -3        114.38        140.30        37.92 o
 -11   1  -4         16.47         41.03        34.06 o
  11   1   5        283.91        271.31        36.85 o
  11   2  -8         94.73        159.43        79.39 o
  11   2  -7         10.49         34.69        37.80 o
 -11  -2   6        365.68        331.82        44.55 o
  11   2  -5        139.62        156.64        38.39 o
 -11  -2   4        211.48        227.66        40.83 o
 -11  -2   3        472.47        424.11        41.35 o
 -11  -2   2        204.05        257.85        26.55 o
  11   2  -1          4.75         48.56        27.39 o
  11   2   0        391.13        411.50        63.68 o
 -11  -2  -1        166.60        202.44        36.53 o
 -11  -2  -2        704.34        724.02        41.83 o
 -11  -2  -3         57.67         74.15        34.92 o
 -11  -2  -4         92.18         94.86        60.22 o
  11   2   4        171.96        171.09        45.85 o
  11   2   5          7.08         -7.75        42.36 o
  11   3  -8        171.06         22.85        44.65 o
  11   3  -7        303.93        254.67        49.40 o
  11   3  -6         62.75         52.59        38.67 o
  11   3  -5        251.30        245.12        43.10 o
 -11  -3   4         19.11         63.71        41.41 o
 -11  -3   3        154.97        179.08        33.25 o
  11   3  -2        122.41        113.92        26.31 o
  11   3  -1        595.19        522.45        69.95 o
  11   3   0         34.88         48.82        49.71 o
 -11  -3  -1        116.75        153.71        34.71 o
 -11  -3  -2          6.29         37.15        35.32 o
 -11  -3  -3        128.34        106.81        36.16 o
 -11  -3  -4         79.01         78.66        35.30 o
  11   3   5        364.14        350.78        54.81 o
  11   4  -8        137.46        201.43        51.18 o
  11   4  -8        227.43        145.45        64.77 o
  11   4  -7          0.45         61.06        31.54 o
  11   4  -6          5.59         32.45        30.45 o
  11   4  -5         13.05          5.51        40.41 o
 -11  -4   4        353.76        407.42        44.12 o
 -11  -4   3        250.00        239.08        38.55 o
  11   4  -2        375.53        327.75        38.67 o
  11   4  -1         47.18         73.47        50.53 o
  11   4   0         76.29         80.22        28.44 o
 -11  -4  -1         32.65         41.70        31.81 o
 -11  -4  -2        612.62        603.79        54.03 o
 -11  -4  -3        145.61        202.93        47.77 o
 -11  -4  -4        310.18        426.60        44.82 o
  11   4   5         20.29         71.23        57.03 o
  11   5  -8          4.28        -14.75        34.19 o
  11   5  -7        228.34        194.22        38.62 o
  11   5  -6         33.87         21.90        32.26 o
 -11  -5   5        319.20        340.42        40.79 o
 -11  -5   4         15.66         58.14        45.26 o
 -11  -5   3        610.73        593.40        56.21 o
  11   5  -2          3.95         39.76        65.41 o
  11   5  -1          3.95         20.52        47.61 o
  11   5   0         70.92         79.11        29.60 o
 -11  -5  -1        462.78        422.68        44.33 o
 -11  -5  -2         98.95        112.36        38.68 o
 -11  -5  -3        329.00        396.47        60.66 o
 -11  -5  -4          9.58         35.85        35.10 o
  11   5   5         39.47        165.44        48.26 o
  11   6  -7         44.81         51.70        33.68 o
  11   6  -6         71.38         85.66        38.68 o
 -11  -6   5         86.43        108.31        46.01 o
 -11  -6   4        283.54        351.00        55.53 o
 -11  -6   3         34.60         96.45        48.18 o
  11   6  -2        580.85        470.08        67.07 o
  11   6  -1         50.80         19.91        21.28 o
  11   6   0        324.53        359.68        41.24 o
 -11  -6  -1         96.41         80.40        36.41 o
 -11  -6  -2        292.40        287.18        46.37 o
 -11  -6  -3        188.14        311.28        60.25 o
  11   6   4        100.53        162.45        57.32 o
  11   7  -7        109.28         73.81        40.91 o
  11   7  -6         14.94        -14.15        39.25 o
 -11  -7   5        375.49        336.75        49.07 o
 -11  -7   4         84.33        115.70        54.37 o
 -11  -7   3        540.70        523.82        59.51 o
  11   7  -2         65.75         31.94        60.27 o
  11   7  -1        236.41        191.15        80.15 o
  11   7   0        246.12        251.45        37.69 o
 -11  -7  -1        232.33        198.84        39.29 o
 -11  -7  -2         16.64         21.61        53.91 o
 -11  -7  -3        119.21         88.88        55.73 o
  11   7   3        201.31        220.16        92.59 o
  11   7   4         17.56         49.05        54.05 o
  11   8  -6        133.20        103.52        42.44 o
 -11  -8   5          3.94          5.62        67.08 o
 -11  -8   4        148.98        177.15        58.00 o
 -11  -8   3         25.83         77.18        51.38 o
  11   8  -2        608.25        571.37        83.24 o
  11   8  -1         19.38         -1.23        81.52 o
  11   8   0        218.18        182.03        72.39 o
 -11  -8  -1          0.00         40.31        33.46 o
 -11  -8  -2         56.94         40.36        51.64 o
 -11  -8  -3         35.67         33.75        60.44 o
 -11  -9   5        155.07        226.67        51.94 o
 -11  -9   4          1.41         63.99        59.25 o
 -11  -9   3        416.51        364.60        63.43 o
  11   9  -2         14.64         49.08        67.95 o
  11   9  -1        127.92        138.58        88.72 o
  11   9   0          2.10         19.69        73.49 o
  11   9   1        154.27        273.48       100.59 o
  11   9   2         15.25        107.27        78.80 o
  11  10  -4         38.18         96.77        63.39 o
  11  10  -3         14.61         29.43        57.98 o
  11  10  -2        226.34        302.74        80.86 o
  11  10  -1         44.63         23.27        90.96 o
  11  10   0        177.47        379.84        92.63 o
  11  10   1         16.73        194.41       104.32 o
  12   0  -8        122.04         76.58        73.17 o
  12   0  -2        620.58        420.98        59.42 o
  12   0   0        191.11        184.48        29.36 o
  12   0   2        104.43        157.69        73.09 o
 -12   0  -4         92.79        106.53        54.10 o
  12   1  -8          3.87         61.54        76.59 o
  12   1  -7        237.49        283.92        76.00 o
 -12  -1   6          8.56          1.32        31.95 o
  12   1  -5        514.10        504.47        47.06 o
 -12  -1   4         30.99          9.56        33.61 o
 -12  -1   3        256.54        269.37        35.49 o
  12   1  -2         91.29         45.28        44.46 o
  12   1  -1          3.69          8.91        27.92 o
  12  -1   0        267.20        250.97        32.19 o
  12   1   1        134.88        180.42        41.73 o
 -12  -1  -2         13.21         24.73        34.59 o
 -12  -1  -3        201.21        241.84        42.96 o
 -12   1  -4         28.09         56.39        36.62 o
 -12  -1  -5         56.43        138.81        31.66 o
  12   2  -8        116.12        137.32        81.28 o
  12   2  -7          7.96         57.14        40.23 o
 -12  -2   6        270.17        310.45        44.75 o
  12   2  -5         58.16         62.54        35.32 o
 -12  -2   4        112.31         89.59        38.45 o
 -12  -2   3         85.20         88.04        35.27 o
  12   2  -2        797.49        818.65        38.74 o
  12   2  -1         28.17         46.20        20.31 o
  12   2   0        215.22        231.55        59.07 o
  12   2   1         25.48         49.81        54.71 o
 -12  -2  -2         70.52         80.04        29.10 o
 -12  -2  -3         69.07        104.73        47.94 o
 -12  -2  -4        290.50        341.06        44.57 o
  12   3  -7        111.76         79.47        45.27 o
 -12  -3   6         11.87          2.87        35.33 o
  12   3  -5        279.43        261.17        43.31 o
 -12  -3   4         41.74         59.77        35.44 o
 -12  -3   3        373.46        432.82        40.54 o
  12   3  -2          6.39         15.07        29.28 o
  12   3  -1         73.12         57.24        54.56 o
  12   3   0         32.74         12.16        55.25 o
 -12  -3  -1        237.35        308.19        43.55 o
 -12  -3  -2         62.99         87.68        44.25 o
 -12  -3  -3        209.85        336.78        46.45 o
 -12  -3  -4         35.86         57.89        41.14 o
  12   4  -7         13.62         44.73        34.25 o
  12   4  -6         82.09        115.54        33.50 o
  12   4  -5         70.75         90.94        32.49 o
 -12  -4   4        301.80        310.42        43.44 o
 -12  -4   3         60.55         80.75        36.29 o
 -12  -4   2        592.97        531.66        44.93 o
  12   4  -1          6.27         55.36        51.95 o
  12   4   0        623.81        549.03        78.81 o
 -12  -4  -1         22.82         36.72        33.56 o
 -12  -4  -2        207.32        193.84        46.33 o
 -12  -4  -3         66.84        100.28        41.69 o
 -12  -4  -4        144.14        165.56        43.33 o
  12   5  -7        161.25        124.63        37.89 o
  12   5  -6          0.20         -6.19        32.55 o
 -12  -5   5        315.64        324.70        42.22 o
 -12  -5   4        128.08        121.79        47.72 o
 -12  -5   3        503.14        541.20        56.14 o
  12   5  -2        117.66        110.28        38.68 o
  12   5  -1        159.35        180.23        60.96 o
  12   5   0        247.31        271.22        39.66 o
 -12  -5  -1        440.04        406.73        46.79 o
 -12  -5  -2         36.73         79.70        43.26 o
 -12  -5  -3        115.36        177.07        61.36 o
 -12  -5  -4         36.95         70.84        62.85 o
  12   6  -6         61.12         71.07        40.06 o
 -12  -6   5         11.59          1.31        55.06 o
 -12  -6   4        282.61        304.25        56.68 o
 -12  -6   3         23.37         45.24        49.00 o
  12   6  -2        308.51        381.15        73.59 o
  12   6  -1        113.49        215.18        83.01 o
  12   6   0        454.14        368.67        76.96 o
 -12  -6  -1         26.86         34.30        35.44 o
 -12  -6  -2        493.51        631.43        58.56 o
 -12  -6  -3          5.03         77.04        53.11 o
  12   7  -6          0.14        -30.60        40.89 o
 -12  -7   5        112.67         95.76        43.34 o
 -12  -7   4         35.94         40.72        54.88 o
 -12  -7   3        178.80        209.77        52.08 o
  12   7  -2         18.91         36.07        87.57 o
  12   7  -1        548.03        488.10        98.85 o
  12   7   0         21.34         19.20        66.95 o
  12   7   1         16.45         36.40        69.05 o
 -12  -7  -2          8.18         -1.97        49.38 o
 -12  -7  -3         16.35         88.05        58.77 o
 -12  -8   5          8.38         69.81        56.39 o
 -12  -8   4        239.25        283.16        63.71 o
 -12  -8   3         97.20        132.40        57.48 o
  12   8  -2         60.09         73.09        88.25 o
  12   8  -1          9.20         72.44        89.30 o
  12   8   0          4.52         89.20        64.72 o
  12   8   1         19.73         63.05        68.74 o
  12   8   2        353.62        357.15        93.82 o
 -12  -9   4         20.99         93.37        63.87 o
 -12  -9   3         89.94        129.83        60.42 o
  12   9  -2         18.59          4.62       135.01 o
  12   9  -1        143.71        223.44        99.52 o
  12   9   0         55.24         68.02        70.72 o
 -11 -10  -1         13.57        109.54       101.01 o
  13   0  -6        296.71        208.41        69.56 o
  13   0  -4         86.08         64.65        76.38 o
  13   0  -2         89.13         59.21        57.68 o
  13   0   0         13.57         37.36        55.30 o
  13   0   2        218.88        236.35        65.21 o
  13   1  -7        321.86        225.43        82.47 o
  13   1  -6          0.64        -15.45        65.62 o
  13   1  -5        121.24        167.67        73.23 o
  13   1  -4         20.25         12.04        78.34 o
  13   1  -3         97.43         25.09        63.59 o
  13   1  -2         12.50        -17.99        58.70 o
  13   1  -1        138.30        199.70        28.24 o
  13   1   0         88.96         24.50        57.45 o
  13   1   1         28.51         27.85        40.83 o
  13  -1   2         10.19         47.05        46.27 o
  13   1   3         96.79        123.94        50.83 o
  13   2  -7         15.88         14.26        77.71 o
  13   2  -6        227.22        287.28        77.64 o
  13   2  -5         22.66         66.00        71.80 o
  13   2  -4        173.13        183.66        83.94 o
  13   2  -3         70.63        120.32        68.03 o
  13   2  -2         85.48         56.49        38.80 o
  13   2  -1          2.86          6.84        58.81 o
  13   2   0         14.64        123.52        59.01 o
  13   2   1         62.18         67.82        59.78 o
 -13  -2  -2        430.77        455.98        43.59 o
 -13  -2  -3         15.74         45.06        43.35 o
  13   3  -7        175.45        118.36        47.55 o
 -13  -3   6         23.10         34.95        37.29 o
  13   3  -5        168.98        190.15        34.47 o
  13   3  -4         67.76         92.75        57.15 o
  13   3  -3        141.62        162.68        54.12 o
  13   3  -2         51.53         16.33        83.01 o
  13   3  -1        419.65        484.43        81.04 o
  13   3   0          5.41        -10.30        51.91 o
  13   3   1         37.84         28.74        56.91 o
 -13  -3  -2         39.54         64.98        34.75 o
 -13  -3  -3        149.37        217.52        46.69 o
  13   4  -6         48.33         36.23        33.19 o
  13   4  -5         45.54         85.87        37.75 o
 -13  -4   4        360.59        443.84        48.29 o
 -13  -4   3        136.60        164.79        43.14 o
  13   4  -2        208.94        189.80        36.52 o
  13   4  -1          8.16        -40.40        60.67 o
  13   4   0        500.58        490.56        80.41 o
 -13  -4  -1         48.09         17.43        37.22 o
 -13  -4  -2        301.26        414.92        50.80 o
 -13  -4  -3         13.40         69.51        43.13 o
  13   5  -6         29.91         45.68        34.47 o
 -13  -5   5        225.54        278.05        47.85 o
 -13  -5   4          7.77          7.51        47.82 o
 -13  -5   3        353.80        338.55        53.46 o
  13   5  -2         39.27         74.17        37.83 o
  13   5  -1        280.12        303.07        76.20 o
  13   5   0         84.51        151.86        68.65 o
 -13  -5  -1        108.95        118.94        39.79 o
 -13  -5  -2          6.19          5.88        88.87 o
 -13  -6   5         24.07         45.38        46.76 o
 -13  -6   4        112.10        153.66        54.18 o
 -13  -6   3        164.22        136.73        50.31 o
  13   6  -2        566.49        547.28        55.49 o
  13   6  -1          2.60        -13.57        69.98 o
  13   6   0        123.19         94.64        69.62 o
  13   6   1         23.03         47.56        70.14 o
 -13  -6  -2         68.27         91.46        53.45 o
 -13  -7   4        111.13        -13.67        57.25 o
 -13  -7   3        197.91        188.42        55.62 o
  13   7  -2          9.91        -23.74        85.77 o
  13   7  -1         42.77         34.22        93.24 o
  13   7   0        125.03        170.40        76.02 o
  13   7   1        142.47        207.14        80.20 o
 -13  -8   3         42.21         27.37        60.97 o
  13   8  -2        328.25        320.80        76.61 o
  13   8  -1         33.00         64.62        93.67 o
  14   0  -6        139.68        154.59        70.64 o
  14   0  -4         83.69         92.79        77.67 o
  14   0  -2        203.91        188.58        54.08 o
  14   0   0        200.23        243.66        70.13 o
  14   0   2         33.32         70.00        63.38 o
  14   1  -6          0.00         -5.10        68.61 o
  14   1  -5        284.39        266.14        83.52 o
  14   1  -4         30.55         94.84        80.03 o
  14   1  -3        175.56        116.92        71.10 o
  14   1  -2         10.36         13.20        32.05 o
  14   1  -1          9.91         34.40        57.95 o
  14   1   0         39.23         45.07        42.60 o
  14  -1   1        139.09        178.85        47.22 o
  14  -1   2         17.10          2.83        49.75 o
  14   2  -6        183.69        208.65        79.60 o
  14   2  -5          7.88         38.46        77.08 o
  14   2  -4        237.29        245.58        85.51 o
  14   2  -3         81.86        101.14        53.14 o
  14   2  -2        423.80        451.67        51.71 o
  14   2  -1         23.37         14.79        61.21 o
  14   2   0        153.97        217.80        74.13 o
  14  -2   1          0.48          5.02        43.25 o
  14  -2   2         68.58        101.21        54.56 o
  14   3  -5        355.80        432.55        61.01 o
  14   3  -4         41.34         92.47        58.46 o
  14   3  -3        187.39        199.53        57.97 o
  14   3  -2         37.60         65.88        53.75 o
  14   3  -1        101.99        134.86        69.92 o
  14   3   0         45.45         45.69        62.23 o
  14   3   1         86.66        136.02        71.01 o
  14  -3   2         10.38         57.92        49.40 o
  14   4  -5         20.03         -8.93        67.27 o
  14   4  -4        144.12        134.33        87.72 o
  14   4  -3         61.52         83.10        79.33 o
  14   4  -2        315.10        396.14        84.28 o
  14   4  -1         16.51         19.62        65.56 o
  14   4   0        204.95        226.82        75.28 o
  14   4   1         10.13         -5.35        69.50 o
  14   5  -4         62.17        103.69        72.58 o
  14   5  -3        139.02        145.99        82.67 o
  14   5  -2          7.51         41.15        71.11 o
  14   5  -1         73.94        119.21        67.57 o
  14   5   0         49.27         87.01        71.69 o
  14   5   1         87.13         57.17        75.77 o
  14   6  -3          5.74        100.30        84.82 o
  14   6  -2         74.40         47.39        94.04 o
  14   6  -1          0.12         41.18        70.16 o
  14   6   0         90.88        140.07        76.51 o
  15   0  -4        287.11        345.34        93.19 o
  15   0   0        245.57        411.74        82.79 o
  15   1  -4         63.38        -33.38        60.24 o
  15   1  -3         91.54        137.44        52.06 o
  15   1  -2         19.38        112.20        65.18 o
  15   1  -1        232.60        329.35        77.52 o
  15   1   0          2.13          1.43        47.23 o
  15   2  -4         69.09        170.18        63.77 o
  15   2  -3         17.89         19.39        57.12 o
  15   2  -2         77.23         84.24        62.88 o
  15   2  -1         30.54         23.15        69.28 o
  15   2   0         56.07         42.06        72.79 o
  15   3  -3        147.65        260.43        93.51 o
  15   3  -2         10.02         35.98        92.84 o
  15   3  -1         88.01        113.88        72.43 o
 -13  -4  -3         10.86        163.60        89.81 o
   0  -1  -1       3205.94       2601.45        25.83 o
   0  -1  -3       1533.06       1432.44        42.03 o
   0   1  -4         27.74         22.16        26.39 o
   0   1   6          5.66         -5.34        44.24 o
   0  -1  -8          3.60         25.66        52.04 o
   0   2   1       1137.13       1423.24        18.42 o
   0   2  -2        708.03        900.32        47.00 o
   0   2  -3       1182.99       1152.37        43.07 o
   0  -2  -4       1263.36        961.05        66.94 o
   0   2   6        188.98        161.68        37.64 o
   0  -2  -8         53.73         62.60        58.60 o
   0   3   1         44.13         41.65        10.56 o
   0   3  -2        815.01        905.08        27.71 o
   0   3  -3       2159.62       2498.23        36.02 o
   0   3  -4       2186.62       2552.32        39.44 o
   0  -3  -6         21.41         20.44        21.21 o
   0  -3  -8        105.89        151.19        30.46 o
   0   4   1        128.52        131.00        13.19 o
   0  -4  -2         77.37        125.99        22.99 o
   0   4  -3        511.96        594.95        21.92 o
   0  -4  -4        674.94        835.49        28.54 o
   0   4   6        773.12        755.96        32.32 o
   0   4   8        133.21        136.57        20.43 o
   0   5   1        217.88        203.54        15.59 o
   0  -5  -2         26.21         15.37        22.50 o
   0  -5  -4          6.51         30.40        21.40 o
   0   5   6         54.67         73.91        16.59 o
   0   5   8          8.98         40.49        26.41 o
   0   6   1        226.70        239.04        17.26 o
   0  -6  -3        244.49        294.36        22.87 o
   0  -6  -4        735.98        899.22        44.99 o
   0  -6  -6        625.72        617.28        36.01 o
   0   6   8        184.42        188.35        66.68 o
   0   7   1        265.14        253.98        21.59 o
   0  -7  -3       1223.81       1246.14        57.30 o
   0  -7  -4         32.43         58.32        17.79 o
   0   7   6         44.56         59.49        23.41 o
   0   7   8         12.18         33.09        67.81 o
   0  -8   1          8.92         16.14        22.86 o
   0  -8  -4       1055.48       1232.89        43.88 o
   0  -8  -6         66.30         80.76        25.12 o
   0   8   8         81.98         98.27        67.22 o
   0  -9   1        984.34        931.63        47.03 o
   0  -9  -3        348.70        329.53        42.68 o
   0  -9  -4        109.12        153.19        36.23 o
   0  -9  -6         28.10         41.64        26.28 o
   0   9   8          0.00         20.80        71.91 o
   0 -10   1         17.92         14.57        27.09 o
   0 -10  -4        278.27        265.93        43.07 o
   0  10   6          3.65         55.79        60.03 o
   0 -11  -1        886.98        890.62        71.38 o
   0 -11  -3          5.22          2.37        35.77 o
   0 -11  -4         12.14         57.33        36.96 o
   0  11   6         26.71         22.53        63.91 o
   0 -12  -1          7.33         10.93        45.55 o
   0  12   4          2.50         64.60        63.98 o
   0  12   6         93.78         53.35        66.20 o
   0 -13  -1        125.16        108.19        51.47 o
   0  13   4          0.00          4.48        71.42 o
   0  14   4        182.83        145.37        74.66 o
   1   0 -10        196.74        162.75        81.15 o
   1   0  -6          1.43         11.14        23.40 o
   1   0  -4       1227.75       1388.49        48.58 o
   1   0  -2       3561.16       3716.39        49.03 o
  -1   0  -4       1284.31       1175.50        62.11 o
   1  -1  -8          0.63         29.72        55.87 o
   1   1  -6         36.85         67.29        18.84 o
   1   1  -4         92.45         88.86        22.93 o
   1   1  -3        202.22        190.32        24.51 o
  -1  -1   2       2571.93       3279.39        43.26 o
  -1  -1   1      11542.92      10336.15        54.55 o
   1   1   1       4570.38       3386.82        45.90 o
  -1   1  -3          4.80         19.40        18.45 o
  -1  -1  -4        408.42        342.66        43.92 o
   1   1   6         24.66         58.37        39.44 o
  -1  -1  -8         35.40         33.70        64.91 o
   1  -2  -8         60.33        123.04        59.03 o
   1  -2  -6        122.77        114.56        33.59 o
   1   2  -4       2582.96       2283.48        63.37 o
   1   2  -3       1023.69        829.84        30.68 o
  -1  -2   2         21.48         30.05        19.65 o
  -1   2   1        713.05        756.99        13.40 o
   1   2   1       1943.11       2079.65        31.27 o
  -1  -2  -4        119.50        118.22        46.30 o
  -1  -2  -6         99.06         74.16        32.78 o
   1   2   8        160.02        109.86        44.90 o
   1  -3  -8          0.30          0.73        28.66 o
   1  -3  -6         47.44         77.11        22.68 o
   1   3  -4        138.64        185.67        11.92 o
   1   3  -3       2092.27       2498.83        31.56 o
  -1   3   2        599.97        690.79        15.78 o
  -1   3   1        597.36        655.55        15.81 o
   1   3   1       3665.21       4175.21        49.37 o
  -1  -3  -3       1375.66       1700.34        33.33 o
  -1  -3  -4          4.78         13.92        16.49 o
  -1  -3  -6        154.97        166.90        24.71 o
  -1  -3  -8         20.00         39.33        26.28 o
   1  -4  -8        148.63        137.88        17.74 o
   1  -4  -6        545.18        575.95        22.51 o
   1  -4  -4        235.54        268.91        16.86 o
  -1  -4   3         58.21         76.75        12.15 o
  -1   4   2        160.98        165.55        15.00 o
  -1   4   1         55.42         66.67        11.93 o
   1   4   1        411.29        466.39        20.39 o
  -1   4  -3        866.50       1054.53        37.84 o
  -1  -4  -4       1266.35       1239.94        44.04 o
  -1  -4  -6        537.33        515.64        24.93 o
  -1  -4  -8        112.54        102.73        20.26 o
  -1   5   8          7.52         44.60        27.33 o
   1  -5  -6          9.66         16.43        12.55 o
   1  -5  -4        189.18        206.24        21.22 o
  -1  -5   3       1276.59       1517.63        33.82 o
  -1   5   2        343.21        356.59        20.63 o
  -1   5   1        136.68        130.67        14.03 o
   1   5   1         88.72         80.87        15.77 o
  -1  -5  -3        726.62        968.57        29.89 o
  -1  -5  -4        212.89        257.59        31.28 o
  -1  -5  -6          2.67         14.01        21.01 o
  -1  -5  -8          5.02         23.77        19.19 o
  -1   6   8        341.17        365.16        42.51 o
   1  -6  -6        463.70        447.94        24.83 o
   1  -6  -4        246.38        306.35        22.49 o
  -1  -6   3        230.93        249.22        24.39 o
  -1   6   2        555.33        523.43        36.37 o
  -1   6   1         24.63         38.27        13.25 o
   1   6   1         93.11         87.01        16.61 o
  -1  -6  -3        143.92        212.00        20.61 o
  -1  -6  -4        424.05        484.98        41.90 o
  -1  -6  -6        544.20        520.15        37.16 o
   1   6   8        177.09        130.11        62.41 o
  -1   7   8          0.03          6.11        70.55 o
   1  -7  -6          0.33         -3.63        15.83 o
   1  -7  -4        400.36        395.06        26.09 o
  -1  -7   3       1566.18       1617.17        49.67 o
  -1   7   1         18.87          8.70        16.47 o
   1   7   1        325.84        316.16        27.30 o
  -1  -7  -4        107.59        141.47        19.73 o
  -1  -7  -6          6.73         12.26        25.45 o
   1   7   8         20.47          9.12        67.16 o
  -1   8   8         91.71         39.57        70.20 o
   1  -8  -6        263.59        240.25        25.24 o
   1  -8  -4        584.14        612.31        43.35 o
  -1  -8   3        122.17        104.57        25.12 o
  -1  -8   1         84.50         84.22        23.90 o
  -1  -8  -1        187.79        220.35        39.22 o
  -1  -8  -4        103.64        118.40        20.31 o
  -1  -8  -6        195.55        191.82        32.00 o
   1   8   8        119.28        208.40        77.88 o
  -1   9   8          2.24        -57.13        73.31 o
   1  -9  -6         60.87         76.20        22.54 o
   1  -9  -4        257.90        229.00        36.72 o
   1  -9  -3        550.01        556.39        48.81 o
  -1  -9   1        466.04        470.32        36.88 o
  -1  -9  -1        313.01        253.91        44.04 o
  -1  -9  -4        509.32        481.31        32.26 o
  -1  -9  -6        113.74        104.54        30.84 o
   1   9   8          3.26         23.66        74.64 o
  -1  10   8         49.72        131.23        75.03 o
  -1  10   6         83.15        102.74        65.18 o
   1 -10  -3          9.49         35.51        31.48 o
  -1 -10   1         46.43         29.48        27.30 o
  -1 -10  -1          5.67          2.75        35.19 o
  -1 -10  -4        102.71        144.07        40.52 o
  -1 -10  -6        106.72        134.97        32.33 o
  -1  11   6         96.50        135.99        67.09 o
  -1  11   4          6.26         21.41        59.44 o
  -1 -11   1        519.08        476.53        63.30 o
  -1 -11  -1        215.89        208.27        48.51 o
   1  11   6         41.94         -0.25        65.02 o
  -1  12   6        151.40        179.71        80.52 o
  -1  12   4          1.71         16.34        58.03 o
  -1 -12   1          0.88          1.30        48.04 o
  -1 -12  -1          7.82         33.62        43.11 o
   1  12   6        157.74         82.35        68.31 o
  -1  13   4         66.91         71.09        62.72 o
  -1 -13   1        102.85         67.07        53.40 o
  -1  14   4        194.73        253.27        76.73 o
  -1 -14  -1         38.01         76.71        54.70 o
   1  14   4        143.76        171.06        78.55 o
  -1 -15  -1         61.99         56.90        57.13 o
   2   0 -10        143.09        164.37        72.39 o
   2   0  -6        569.41        578.44        40.94 o
   2   0  -4        408.42        419.05        29.68 o
  -2   0   2        140.41        141.76        11.81 o
   2  -1 -10          1.52          5.99        69.80 o
   2  -1  -8          7.92         -4.83        49.44 o
   2   1  -6         59.19         69.12        16.50 o
   2   1  -4        110.97        127.06        12.85 o
  -2  -1   3       1778.71       1951.24        22.61 o
  -2  -1   2        391.80        414.98        19.37 o
  -2  -1   1         29.16         34.35         7.17 o
  -2  -1  -1         97.66         68.76        11.31 o
  -2   1  -3        763.16        684.38        32.01 o
  -2   1  -4         36.52         47.41        22.19 o
   2   1   6          0.67         10.03        40.18 o
  -2  -1  -8          4.01         13.70        66.88 o
   2  -2 -10         55.73         49.54        67.57 o
   2  -2  -8        137.92        101.09        57.90 o
   2  -2  -6        765.70        806.95        28.39 o
   2  -2  -5          8.72         18.57        11.83 o
   2   2  -4        505.36        618.19        28.68 o
  -2  -2   3        398.67        443.08        19.86 o
  -2  -2   2          2.10         68.52        17.42 o
  -2  -2   1         38.60         40.56         9.35 o
  -2  -2  -1         86.33         62.61        14.71 o
  -2   2  -3         20.42         18.16        18.43 o
  -2  -2  -4         44.50         47.67        23.97 o
  -2  -2  -6        884.75        699.45        52.59 o
  -2  -2  -8         52.49         93.47        43.51 o
   2  -3  -8          5.01         28.33        26.09 o
   2  -3  -6          1.83          7.84         5.91 o
   2   3  -4       1311.73       1703.35        49.34 o
  -2  -3   3       2126.94       2403.55        55.98 o
  -2   3   2       1393.47       1476.64        26.75 o
  -2  -3   1         81.61         95.05        15.24 o
   2   3   1       4181.45       4314.48        54.97 o
  -2  -3  -4         97.06        110.94        13.33 o
   2   3   6         20.26         23.08        37.01 o
  -2  -3  -8          7.26         14.00        24.63 o
   2  -4  -8        120.40        130.28        30.82 o
   2  -4  -6        357.38        340.64        31.41 o
  -2  -4   4        955.87       1175.06        46.35 o
  -2   4   3        327.70        373.66        12.59 o
  -2   4   2        975.12       1222.94        37.40 o
  -2   4   1        290.47        330.34        18.15 o
   2   4   1         40.41         79.09        17.95 o
  -2  -4  -4       1181.07        987.53        81.84 o
  -2  -4  -6        410.64        431.62        23.05 o
   2   4   8         89.13        102.73        21.09 o
   2  -5  -8          7.74         26.86        29.27 o
   2  -5  -6          1.23          9.39        25.97 o
  -2   5   3       1891.43       2054.68        40.21 o
  -2   5   1        466.08        445.74        21.49 o
   2   5   1        628.58        610.77        25.59 o
  -2  -5  -4        243.01        285.31        35.40 o
  -2  -5  -6         36.67         47.21        24.13 o
  -2  -5  -8          7.44         53.11        27.74 o
  -2   6   8        224.99        218.39        39.05 o
  -2   6   6        141.56        192.13        54.77 o
  -2   6   4        722.16        897.28        59.63 o
  -2   6   3         98.07        104.74        18.18 o
  -2   6   1        107.50        132.75        22.13 o
   2   6   1        117.40         93.61        21.07 o
   2   6   3          2.08         16.79        13.68 o
  -2  -6  -6        214.23        276.57        33.91 o
  -2  -6  -8        112.69        126.04        30.35 o
  -2   7   8         13.70         44.32        60.14 o
  -2   7   6          1.64        -15.43        49.49 o
  -2  -7   4         16.61         36.25        44.37 o
  -2   7   3        810.69        820.03        36.43 o
  -2   7   1        241.57        237.97        26.66 o
  -2  -7  -1        648.96        634.39        50.27 o
  -2  -7  -3        174.78        216.53        20.81 o
  -2  -7  -6          0.27         32.89        28.08 o
   2   7   8          2.23        -36.62        63.83 o
  -2   8   8         69.10         15.06        70.24 o
  -2   8   6        242.92        222.03        70.51 o
  -2  -8   3         73.54         78.30        45.46 o
  -2  -8   1         15.75         39.86        35.79 o
  -2  -8  -1         16.61         37.32        31.92 o
   2   8   4        339.80        354.11        29.34 o
  -2  -8  -6         44.57         76.86        31.18 o
   2   8   8         88.15         27.47        71.69 o
  -2   9   8          0.34        -11.76        69.87 o
  -2   9   6         10.89         41.17        65.22 o
  -2   9   4          7.90         11.09        50.44 o
  -2  -9   3         26.87          8.80        44.77 o
  -2  -9   1       1052.45       1007.41        69.97 o
  -2  -9  -1        319.63        314.79        48.48 o
  -2  -9  -4         43.80         81.02        37.91 o
  -2  -9  -6         59.94         83.51        33.39 o
   2   9   8          5.64         37.02        66.14 o
  -2  10   8         48.95         39.35        67.24 o
  -2  10   6         69.82         40.83        59.92 o
  -2  10   4        365.29        335.49        64.53 o
  -2 -10   1          8.88         22.33        40.67 o
  -2 -10  -1         19.46         20.26        38.31 o
  -2 -10  -6         96.05         79.06        34.28 o
  -2  11   6          7.13         60.24        65.93 o
  -2  11   4          0.53         12.62        55.52 o
  -2 -11   3        253.07        305.90        66.05 o
  -2 -11   1        451.68        421.07        59.94 o
  -2 -11  -1        269.36        254.94        52.30 o
   2  11   6          0.76         -3.33        62.77 o
  -2  12   6         67.23        104.35        68.64 o
  -2  12   4        131.16        129.21        67.47 o
  -2 -12   1         53.13         92.38        49.34 o
  -2 -12  -1         38.12         -6.15        43.49 o
   2  12   6         62.28          6.64        76.10 o
  -2  13   4          5.07          0.77        69.32 o
  -2 -13   1        302.54        251.12        65.55 o
  -2 -13  -1        290.88        360.62        63.29 o
  -2  14   4         26.78         58.89        73.11 o
  -2 -14  -1         10.69         25.93        51.35 o
   3   0 -10        182.03        166.40        70.80 o
   3   0  -6        824.31        899.71        45.75 o
  -3   0   4        855.38        975.82        26.89 o
  -3   0  -4       1227.65       1233.09        64.75 o
   3  -1 -10          0.07         21.61        63.54 o
   3  -1  -8         49.78        104.13        53.37 o
   3   1  -6         39.16         55.45        14.57 o
  -3  -1   4         94.25        103.18         9.82 o
  -3   1   3        485.38        512.34        11.26 o
   3   1  -2         18.43         32.93        17.37 o
  -3  -1   1        637.67        602.96        13.88 o
  -3  -1  -1        248.95        234.81        10.25 o
  -3   1  -3        691.34        632.90        31.57 o
  -3   1  -4          4.65         17.62        30.76 o
   3   1   6          0.53         37.37        42.38 o
  -3  -1  -8         10.12         52.30        62.44 o
   3  -2 -10         84.37         77.66        69.59 o
   3  -2  -8        235.31        192.32        56.73 o
   3   2  -6        300.12        253.85        13.64 o
  -3  -2   4        786.15        717.32        24.42 o
  -3  -2   3        344.08        336.53        20.68 o
   3   2  -2        887.97        823.71        38.69 o
  -3  -2   1         41.71         58.68         9.89 o
  -3  -2  -1        163.53        174.63        10.08 o
  -3   2  -3         30.50         35.02        24.15 o
  -3   2  -4        336.19        279.33        37.06 o
  -3  -2  -6        339.81        308.04        42.66 o
  -3  -2  -8        110.70         83.90        44.89 o
   3  -3 -10          6.41         -1.34        67.54 o
   3  -3  -8         85.22        100.32        32.71 o
   3  -3  -6        254.02        258.60        28.24 o
  -3  -3   4         97.33        120.74        18.78 o
  -3  -3   3       1609.47       1628.18        45.06 o
  -3  -3   1       1016.03        926.05        21.62 o
  -3  -3  -1       3962.31       3327.80        56.63 o
  -3   3  -3        259.75        256.96        30.33 o
  -3   3  -4        108.49        103.97        29.82 o
  -3  -3  -6         33.79         46.73        34.38 o
   3   3   8         61.72         90.03        46.22 o
   3  -4 -10         84.13        118.24        75.26 o
   3  -4  -8        202.51        209.56        33.78 o
  -3   4   6        224.04        242.77        33.46 o
  -3  -4   4        507.13        584.77        30.63 o
  -3   4   3        481.29        506.25        15.93 o
  -3  -4   1        765.43        667.07        23.95 o
   3   4   1       2914.62       3143.19        55.58 o
  -3  -4  -6         11.49         15.99        11.06 o
  -3  -4  -8        229.52        173.24        31.35 o
  -3   5   8          2.95        -12.33        34.75 o
   3  -5  -6          5.66         22.09        26.08 o
  -3   5   4        181.92        181.83        46.27 o
  -3   5   3       2232.87       2480.94        43.41 o
  -3   5   2        317.46        354.38        29.19 o
  -3   5   1       1104.16       1086.52        30.48 o
   3   5   1       1291.82       1471.40        43.39 o
  -3  -5  -6         21.47         23.48        25.68 o
  -3  -5  -8          2.55          3.52        29.75 o
  -3   6   8        231.90        199.55        39.19 o
  -3   6   6         52.57         98.12        50.33 o
  -3   6   4        161.54        190.55        14.93 o
  -3   6   3        107.69         93.75        15.93 o
  -3   6   1         75.22         89.38        21.83 o
  -3  -6  -1        365.82        403.18        42.99 o
  -3  -6  -6        159.16        177.50        34.16 o
  -3  -6  -8         84.89         96.27        30.99 o
  -3   7   8         10.65         16.36        71.60 o
  -3   7   6          1.00         40.18        48.99 o
  -3   7   4         42.48         30.38        14.73 o
  -3   7   1          2.44         12.81        20.15 o
  -3  -7  -1        848.72        847.01        57.76 o
   3   7   3        770.71        884.27        33.43 o
  -3  -7  -6          9.52         -0.51        31.65 o
   3   7   8          0.38          3.38        70.69 o
  -3   8   8         56.01         82.93        71.33 o
  -3   8   6        375.22        305.57        71.51 o
  -3  -8   3         75.48         66.18        39.09 o
  -3  -8   1          0.50         13.75        36.38 o
  -3  -8  -1          3.88         22.44        33.52 o
   3   8   3        303.57        398.86        28.44 o
  -3  -8  -6        321.77        321.65        41.24 o
   3   8   8         92.98         73.78        67.72 o
  -3   9   8          0.01        122.48        76.67 o
  -3   9   6         11.33          6.67        62.79 o
  -3  -9   3        247.99        242.93        52.58 o
  -3  -9   1        214.02        157.25        45.71 o
  -3  -9  -1         15.80         25.53        36.52 o
  -3  -9  -6         24.04         43.31        33.67 o
  -3  10   8         71.56         40.12        77.17 o
  -3  10   6        339.27        180.33        69.01 o
  -3  10   4        143.75        189.17        61.35 o
  -3 -10   1          0.02         -0.78        42.08 o
  -3 -10  -1         72.81         63.57        40.18 o
  -3 -10  -6        351.40        357.76        47.15 o
  -3  11   6          0.16         61.88        69.69 o
  -3  11   4          0.03         -5.39        58.34 o
  -3 -11   1         48.32         55.29        44.08 o
  -3 -11  -1        127.46         74.35        43.87 o
   3  11   6          8.52          5.94        36.89 o
  -3  12   6        262.31        237.66        81.46 o
  -3  12   4        237.54        220.75        70.78 o
  -3 -12  -1          0.13         10.54        47.86 o
  -3  13   4          3.45         -5.81        69.29 o
  -3 -13   1        222.95        247.43        63.71 o
  -3  14   4         40.43        117.06        75.81 o
   4   0 -10         88.67        167.54        65.63 o
   4   0  -8         56.06         41.95        44.47 o
   4   0  -6       2238.07       2531.70        69.96 o
  -4   0   4        153.72        132.98        14.65 o
  -4   0  -4       1787.57       1670.58        75.37 o
   4  -1 -10          0.76        -21.23        63.34 o
   4  -1  -8         20.56        -17.24        45.88 o
   4   1  -6         27.18         24.92        12.18 o
  -4   1   4         73.82         77.18         7.77 o
  -4   1   3        862.22        793.30        18.12 o
  -4  -1   1         41.16         34.89         6.81 o
  -4  -1  -1         40.33         41.45        13.43 o
  -4   1  -3       1765.59       1536.45        57.62 o
  -4   1  -4         19.11         28.23        21.50 o
   4   1   6         24.10         30.97        41.60 o
  -4  -1  -8          3.37         61.03        71.52 o
   4  -2 -10         70.77        154.67        67.89 o
   4  -2  -8        142.47        168.72        35.65 o
   4   2  -6        981.57       1066.95        45.29 o
  -4  -2   4        149.29        131.61        16.28 o
  -4   2   3        392.25        431.34        14.62 o
  -4  -2   1       1876.20       1612.41        23.27 o
  -4  -2  -1        474.28        466.34        17.25 o
  -4  -2  -3        180.58        195.78        11.62 o
  -4   2  -4        373.84        309.99        38.40 o
  -4  -2  -6        761.69        583.40        51.77 o
  -4  -2  -8         43.24         76.39        44.14 o
   4  -3 -10          7.12          6.46        64.86 o
   4  -3  -8         27.42         39.53        29.24 o
   4  -3  -6          5.38         22.86        22.23 o
  -4  -3   4         15.22         23.17        17.07 o
  -4  -3   3       1917.37       1811.38        47.10 o
  -4  -3   1          8.00         11.55        11.63 o
  -4  -3  -1       1322.26       1442.18        29.52 o
  -4   3  -3        441.53        388.07        33.45 o
  -4   3  -4         59.31         39.27        25.18 o
  -4  -3  -6          0.73         20.00        35.62 o
  -4  -3  -8         54.99         35.16        47.02 o
   4  -4  -8         62.13         72.78        28.76 o
   4  -4  -6        480.88        527.58        43.92 o
  -4  -4   4         42.47        153.40        26.64 o
  -4   4   3        219.08        281.85        17.14 o
  -4  -4   1         62.59         38.50        13.50 o
  -4  -4  -1         69.85         90.34        21.45 o
  -4  -4  -6         40.18         57.14        25.50 o
  -4  -4  -8         80.60        107.36        31.18 o
  -4   5   8         22.31         25.11        34.40 o
  -4   5   6          2.28          5.02        28.23 o
  -4   5   4         22.44         24.72        37.26 o
  -4   5   3       2143.13       2328.33        45.25 o
  -4  -5   1        980.74        833.56        35.49 o
  -4  -5  -1        508.59        483.31        33.18 o
  -4  -5  -6         35.50         40.71        26.80 o
  -4  -5  -8          9.22         13.90        31.78 o
  -4   6   8        100.02         95.87        37.27 o
  -4  -6   6          1.23         26.25        35.33 o
  -4   6   4        818.93        862.65        27.18 o
  -4   6   3        802.95        950.41        41.27 o
  -4   6   1          6.95         11.40        16.36 o
  -4  -6  -1         23.22         28.71        31.27 o
  -4  -6  -6          2.20         -5.41        29.38 o
   4   6   8         83.47         88.71        33.51 o
  -4   7   8         40.31        145.61        73.24 o
  -4   7   6          9.64         11.51        53.14 o
  -4   7   4        660.58        761.40        33.24 o
  -4  -7   3        528.41        482.85        54.86 o
  -4   7   1        947.89        909.37        41.78 o
  -4  -7  -1       1499.40       1396.73        74.22 o
  -4  -7  -6         15.73         62.08        32.91 o
  -4  -7  -8         49.37         39.57        37.02 o
  -4   8   8         83.63        144.76        74.61 o
  -4   8   6        312.79        262.85        60.40 o
  -4   8   4        131.28         87.86        49.52 o
  -4  -8   3        126.24         89.90        42.34 o
  -4  -8   1          5.90         20.08        32.45 o
  -4  -8  -1         43.94         43.98        36.61 o
   4   8   3         87.02         98.24        14.14 o
  -4  -8  -6        243.80        247.00        41.12 o
   4   8   8        122.19        164.91        70.59 o
  -4   9   8          0.73         34.43        72.67 o
  -4   9   6          0.76         44.68        56.97 o
  -4  -9   3          7.09         62.02        41.18 o
  -4  -9   1        796.28        684.82        64.35 o
  -4  -9  -1        113.64        111.46        43.50 o
  -4  -9  -6          2.62         38.59        37.78 o
  -4  10   8         81.29         66.61        79.91 o
  -4  10   6        239.36        192.01        66.91 o
  -4  10   4        401.39        432.57        67.67 o
  -4 -10   1          1.86         -0.53        40.36 o
   4  10   6        102.89         92.22        39.86 o
  -4  11   6          4.59         79.46        69.38 o
  -4  11   4         11.03         38.73        53.56 o
  -4 -11  -6          0.05        -11.72        40.68 o
  -4  12   6        196.71        196.40        80.76 o
  -4  12   4        281.95        250.97        69.44 o
  -4 -12   1         67.11        144.37        52.55 o
  -4 -12  -1         72.47        117.51        53.75 o
  -4  13   4          3.56         36.99        60.80 o
  -4 -13   1        243.45        318.63        68.10 o
  -4 -14  -1        105.71        159.99        60.73 o
   5   0 -10        213.70        156.92        60.41 o
   5   0  -8          4.29          0.07        38.02 o
   5   0  -6       2485.33       2121.15        49.88 o
  -5   0   4        288.44        267.85        15.29 o
  -5   0  -4       1771.95       1855.46        79.65 o
   5   1 -10          2.14         16.24        39.40 o
   5  -1  -8          0.31         13.96        38.20 o
  -5  -1   6         18.59         26.53         9.78 o
  -5   1   4         31.68         25.94         9.33 o
  -5  -1   3        358.81        333.18        21.83 o
  -5  -1   1        603.24        594.35        16.02 o
  -5  -1  -1        984.21        862.16        28.78 o
  -5   1  -3        674.38        573.06        39.70 o
  -5   1  -4         33.20         22.46        30.13 o
   5   1   6         28.27         13.62        43.50 o
  -5  -1  -8         18.51         19.19        65.04 o
   5  -2 -10        125.09        127.55        60.47 o
   5  -2  -8        107.82        120.22        31.50 o
  -5  -2   6        543.52        488.89        28.40 o
  -5   2   4        698.19        786.47        24.29 o
  -5  -2   3        725.29        754.45        30.49 o
  -5  -2   1         81.62         66.76         9.11 o
  -5  -2  -1       1338.59        979.25        36.36 o
  -5   2  -3         76.22         65.95        23.43 o
  -5   2  -4        747.84        697.13        48.81 o
  -5  -2  -6        155.73         94.56        36.13 o
  -5  -2  -8         75.92         78.58        45.90 o
   5  -3 -10         13.40         20.78        65.97 o
   5  -3  -8         11.42         31.27        32.54 o
  -5  -3   6         66.04         83.63        22.64 o
  -5   3   4        221.65        220.68        12.54 o
  -5  -3   3        392.23        372.73        22.61 o
  -5  -3   1       3982.77       3523.58        44.13 o
  -5  -3  -1         84.71         87.46        14.32 o
  -5   3  -3         65.10         64.19        22.03 o
  -5   3  -4        102.87         96.87        29.21 o
  -5  -3  -6         26.93         29.75        36.94 o
  -5  -3  -8         88.67         38.66        47.00 o
   5  -4  -8        122.03        179.89        51.53 o
  -5  -4   6         86.81         90.06        24.35 o
  -5   4   4         64.36         59.46         5.92 o
  -5  -4   1         43.91         54.86        17.27 o
  -5  -4  -1        516.27        462.35        29.66 o
  -5   4  -3         15.37         12.43        20.66 o
  -5   4  -4         91.07         94.63        29.63 o
  -5  -4  -6         33.10         32.02        25.38 o
  -5  -4  -8        135.55        136.37        34.93 o
  -5   5   8        102.42         81.45        37.36 o
  -5  -5   6        139.56        143.21        27.97 o
  -5   5   4         30.58         29.25         9.60 o
  -5  -5   3        640.30        545.02        49.42 o
  -5  -5   1        591.84        555.03        29.98 o
  -5  -5  -1        646.06        513.15        46.58 o
  -5   5  -4        263.97        196.76        33.95 o
   5   5   6          5.04         35.26        27.44 o
  -5  -5  -8          7.64         14.22        32.88 o
  -5   6   8         52.39         59.66        36.30 o
  -5  -6   6         40.57         95.38        37.25 o
  -5   6   4        478.83        453.88        22.28 o
  -5   6   3         40.49         51.91        21.06 o
  -5  -6   1        391.28        311.53        27.92 o
  -5  -6  -6         52.19         89.28        25.75 o
  -5  -6  -8        156.83        177.61        37.31 o
  -5   7   8          2.63         15.19        66.99 o
  -5   7   6         87.41         53.58        54.18 o
  -5   7   4          0.95          3.00        15.32 o
  -5  -7   1         36.58         46.62        23.77 o
  -5  -7  -1       1268.50       1111.63        71.07 o
  -5  -7  -6          7.50         15.14        32.78 o
  -5  -7  -8         68.85         58.11        39.76 o
  -5   8   8        232.57        214.80        82.58 o
  -5   8   6        416.81        380.36        68.56 o
  -5   8   4         35.56         30.39        20.14 o
  -5  -8   1          0.03         23.99        25.60 o
  -5  -8  -6        355.31        389.64        47.92 o
  -5   9   8          0.48         14.53        74.94 o
  -5   9   6         15.76         69.42        60.57 o
  -5   9   4          9.27         22.62        46.50 o
  -5  -9   1        119.58         90.72        29.12 o
  -5  -9  -1        119.82        117.96        45.72 o
  -5  -9  -6          6.63         26.79        39.71 o
  -5  10   6        473.64        394.49        79.17 o
  -5  10   4        196.30        187.89        57.32 o
  -5 -10   1          7.60         27.49        43.55 o
  -5 -10  -6        116.18        104.08        42.54 o
  -5  11   6         11.94         19.56        64.98 o
  -5  11   4        102.44         93.74        54.70 o
  -5  12   6        152.73        142.59        74.54 o
  -5  12   4        167.03        151.43        61.75 o
  -5  12   1          0.01         16.59        47.64 o
  -5  13   4          4.46         77.65        63.83 o
  -5  13   1        243.32        159.20        59.24 o
  -5  14   1         22.22         -0.61        57.18 o
   6   0 -10        182.57        120.49        52.86 o
   6   0  -8         14.01         12.92        35.28 o
  -6   0   6       2170.12       2165.21        45.74 o
   6   0  -4          7.31         12.50        16.14 o
   6   1 -10          0.69         29.03        34.75 o
   6  -1  -8          6.24         19.26        26.93 o
  -6   1   6          0.71          8.80        10.24 o
  -6   1   4          5.74         -5.51        13.69 o
  -6  -1   3        407.83        352.04        23.33 o
  -6  -1   1         16.56         16.52         9.83 o
  -6   1  -1        765.20        814.93        30.81 o
  -6   1  -4        175.87        195.07        36.32 o
   6   1   6         13.35        -22.98        40.98 o
  -6  -1  -8          1.35         31.38        68.44 o
   6  -2 -10        142.31        200.09        62.13 o
   6  -2  -8         56.30         55.99        27.73 o
  -6  -2   6        653.46        663.17        32.02 o
  -6   2   4        293.58        271.38        19.20 o
   6   2  -3          0.07         19.89        22.80 o
   6   2  -2        225.49        188.39        17.37 o
  -6  -2   1        106.35         93.53        11.61 o
  -6  -2  -1        236.56        206.51        24.25 o
  -6   2  -3          2.24         10.61        20.09 o
  -6  -2  -4        715.14        836.57        28.14 o
  -6  -2  -6        209.96        178.66        38.84 o
  -6  -2  -8         37.22         81.12        46.08 o
   6  -3 -10          4.90         31.35        58.74 o
   6  -3  -8          0.99         21.50        45.31 o
  -6  -3   6         21.17         64.75        29.56 o
  -6   3   5        297.93        242.91        13.86 o
  -6   3   3       1442.22       1207.91        60.46 o
  -6  -3   1         81.90         36.86        15.29 o
  -6  -3  -1         67.37         72.76        14.68 o
  -6   3  -2        226.52        201.92        14.97 o
  -6   3  -3        755.16        630.62        36.34 o
  -6   3  -4        172.15        110.07        30.78 o
  -6  -3  -6          7.27         -8.30        36.30 o
  -6  -3  -8          9.17         -6.16        47.33 o
   6  -4  -8         78.95         71.11        47.29 o
  -6  -4   6        298.91        310.36        32.86 o
  -6   4   4         53.55         42.48        37.47 o
  -6   4   3         52.56         43.90        30.01 o
  -6  -4   1          0.70          9.88        15.35 o
  -6  -4  -1        121.34        132.33        14.40 o
  -6   4  -3         52.71         46.63        19.24 o
  -6   4  -4        545.64        496.29        41.69 o
  -6  -4  -6         71.53         68.16        28.38 o
  -6  -4  -8         89.97         96.73        50.99 o
   6  -5  -8          0.36         -4.26        45.41 o
   6  -5  -6          1.89         30.36        31.67 o
  -6   5   4        102.50        121.27        42.56 o
  -6   5   3        190.79        141.75        36.24 o
  -6  -5   1        801.32        721.12        32.72 o
  -6  -5  -1        547.10        588.75        50.96 o
  -6   5  -3        163.09        174.61        26.43 o
  -6   5  -4        131.72        109.34        30.68 o
  -6  -5  -6          9.00         34.95        29.60 o
  -6  -5  -8          0.00         13.72        34.85 o
  -6   6   8         45.03         51.44        34.80 o
  -6   6   6        339.53        321.92        65.81 o
  -6   6   4        403.33        431.40        28.19 o
  -6   6   3         90.13         65.86        35.45 o
  -6  -6   1         56.84         81.86        21.11 o
  -6  -6  -1        172.26        203.94        42.22 o
  -6   6  -4         16.32         29.67        28.39 o
  -6  -6  -6        153.69        149.35        38.61 o
  -6   7   8          1.36          4.62        67.95 o
  -6   7   6         67.50         52.04        52.43 o
  -6   7   4         62.16         72.63        21.63 o
  -6  -7   3        451.93        382.75        50.94 o
  -6  -7   1        586.46        514.45        35.76 o
  -6  -7  -6          1.29         21.24        36.58 o
  -6   8   8        174.03        165.84        75.95 o
  -6   8   6         36.05         54.55        54.71 o
  -6   8   4        461.80        388.24        61.05 o
  -6  -8   1         14.67         25.92        24.88 o
  -6  -8  -6          8.94         48.60        39.25 o
  -6   9   8          9.07         -8.50        76.53 o
  -6   9   6          4.07         -0.78        58.71 o
  -6   9   4         34.04         37.70        49.20 o
  -6  -9   1        501.89        458.82        40.38 o
  -6  -9  -1        103.07        114.82        45.92 o
  -6  -9  -6         12.54         11.07        41.66 o
  -6  10   6        300.38        260.61        74.24 o
  -6  10   4        125.49        148.45        54.58 o
  -6  10   1          0.02          9.75        41.55 o
  -6 -10  -6         40.93         49.27        42.69 o
  -6  11   6          0.35         -0.97        61.78 o
  -6  11   4         80.80        108.94        58.13 o
  -6 -11   1        168.24        164.88        37.64 o
  -6  12   4        130.81        175.31        63.93 o
  -6  12   1         42.98         28.32        46.93 o
  -6  13   4          8.71        -48.07        61.18 o
  -6  13   1        154.70        178.35        59.94 o
  -6  14   1         74.02         66.35        58.73 o
   7   0 -10        136.14        136.49        48.35 o
   7   0  -8         39.75         20.94        32.01 o
  -7   0   6        299.08        262.78        24.50 o
   7   0  -4        204.24        318.36        48.84 o
   7   1 -10          0.02        -13.10        32.81 o
   7   1  -8          0.13          0.64        21.41 o
  -7   1   6          0.00         30.40        10.68 o
   7   1  -4         36.10         23.73         9.13 o
  -7  -1   1       2722.32       2880.06        62.67 o
  -7   1  -1        398.31        412.87        21.98 o
  -7  -1  -6         11.72         12.90        31.22 o
  -7  -1  -8          0.05        -18.54        71.27 o
   7   2 -10        173.61        139.04        39.10 o
   7  -2  -8         20.36         33.52        29.74 o
  -7   2   6        266.18        264.52        18.61 o
  -7  -2   1         14.04         29.27        10.45 o
  -7  -2  -1        501.83        398.90        28.91 o
  -7  -2  -6         30.90         46.85        35.29 o
  -7  -2  -8         84.96          7.68        76.52 o
   7  -3  -8         19.22         33.78        44.89 o
   7  -3  -6          7.59          3.21        48.03 o
  -7  -3   1        446.20        370.66        19.89 o
  -7  -3  -1        697.84        673.21        29.34 o
  -7   3  -4        142.03        119.11        29.35 o
  -7  -3  -6          0.03          7.93        36.38 o
  -7  -3  -8          4.55         21.05        46.98 o
   7  -4  -8         84.83         65.68        49.54 o
   7  -4  -6        368.04        517.53        68.96 o
  -7   4   4        453.32        407.72        51.35 o
  -7  -4   1          0.01          0.82        16.58 o
  -7  -4  -1         61.80         95.44        17.19 o
  -7   4  -3        100.31        106.62        18.40 o
  -7   4  -4        209.85        197.88        31.29 o
  -7  -4  -6        183.03        129.61        31.07 o
  -7  -4  -8         80.40         85.99        36.64 o
   7  -5  -8          0.00         34.21        50.57 o
   7  -5  -6         26.26         58.84        33.33 o
  -7   5   4          0.09         34.02        39.42 o
  -7   5   3        475.62        488.34        48.23 o
  -7  -5   1        321.16        300.78        20.19 o
  -7  -5  -1        222.70        247.25        21.01 o
  -7   5  -2          3.95          8.93         7.98 o
  -7   5  -3        551.10        432.17        29.07 o
  -7  -5  -6          0.40        -13.39        30.88 o
  -7   6   8        264.96        322.56        50.16 o
  -7  -6   6        281.44        227.49        42.16 o
  -7   6   4         97.84        109.21        44.03 o
  -7  -6   1         38.79         46.26        19.26 o
  -7  -6  -1         17.87         23.61        10.34 o
  -7   6  -3          8.03         10.66        19.69 o
  -7  -6  -6        315.32        242.27        43.66 o
  -7   7   8         21.13          4.31        67.20 o
  -7   7   6         24.52         41.49        54.68 o
  -7   7   1          1.47         22.20        26.95 o
  -7  -7  -1        352.95        371.81        53.77 o
  -7  -7  -6          8.24         29.06        38.35 o
  -7   8   8        127.60        142.00        77.79 o
  -7  -8   6         81.21         93.31        39.42 o
  -7   8   4        184.95        236.22        52.10 o
  -7  -8   1         40.67         33.19        25.09 o
  -7  -8  -1          7.27         22.14        40.04 o
  -7  -8  -6          9.34         25.90        39.44 o
  -7   9   8          0.09         -8.36        77.52 o
  -7   9   6         43.83         67.75        59.70 o
  -7   9   4        106.96         91.47        48.78 o
  -7  -9   1          7.77         24.67        28.43 o
  -7  -9  -6         32.93          4.34        42.53 o
  -7  10   6        185.80        172.25        65.88 o
  -7  10   4          1.42         90.02        53.81 o
  -7  10   1          0.83         20.66        39.51 o
  -7 -10  -1          1.61         49.42        47.56 o
  -7  11   6         15.31         54.62        64.52 o
  -7  11   4         60.49         55.16        54.55 o
  -7 -11   1        273.73        183.72        38.18 o
  -7 -11  -1        214.80        199.17        60.53 o
  -7  12   4         95.12        186.03        66.68 o
  -7  12   1         39.55         51.05        47.22 o
  -7  13   1        117.39         53.00        51.98 o
   8   0  -8         14.44         14.14        28.06 o
  -8   0   6        162.55        137.02        19.38 o
   8   1  -8          1.28          5.49        21.16 o
  -8   1   6          3.81         22.84        14.06 o
   8  -1  -4         47.62        105.06        42.05 o
   8   1  -3        802.06        929.52        67.27 o
  -8  -1   1         36.03         46.90        12.54 o
  -8  -1  -1        808.97        567.08        45.15 o
  -8  -1  -6         68.09         53.30        34.81 o
  -8  -2   8         50.34         48.14        26.87 o
  -8   2   6        241.85        318.25        23.27 o
  -8  -2   1         11.02         10.07         9.14 o
  -8  -2  -6         88.11        114.53        39.89 o
  -8  -3   8         82.42         60.67        28.56 o
  -8   3   6         81.53         69.57        14.28 o
   8   3  -3        271.82        216.38        20.22 o
  -8  -3   1        247.29        186.92        24.18 o
  -8  -3  -1        483.55        432.73        49.28 o
  -8  -3  -6          0.34         11.32        37.45 o
  -8  -4   8        222.45        240.29        38.44 o
  -8  -4   6        498.99        517.30        44.89 o
  -8  -4   1          3.15          6.78        14.41 o
  -8  -4  -1        278.02        290.35        23.72 o
  -8  -4  -6        216.71        117.89        41.43 o
   8  -5  -8          3.06         34.14        57.01 o
   8  -5  -6          3.21          2.63        44.15 o
  -8   5   4         11.17         32.15        39.50 o
  -8  -5   1         64.22         68.70        21.23 o
  -8  -5  -1        206.30        215.00        22.52 o
  -8  -5  -6          3.68         32.92        32.67 o
   8  -6  -8        205.60        259.17        63.92 o
  -8   6   6        262.72        221.63        59.55 o
  -8   6   4        390.55        363.35        54.05 o
  -8   6   3         10.87          1.06        33.01 o
  -8   6   1         15.01          0.63        19.34 o
  -8  -6  -1          0.75          9.68        16.37 o
  -8  -6  -6        128.88         92.23        39.97 o
  -8  -7   8          0.79          2.10        59.30 o
  -8   7   6          1.98         13.43        54.82 o
  -8   7   4         97.74        126.37        44.88 o
  -8  -7   1         63.62         76.38        21.55 o
   8   7   1        193.28        143.74        14.20 o
  -8  -7  -6          0.62         -5.47        39.48 o
  -8   8   8         56.61         40.89        72.27 o
  -8   8   6        114.76         95.87        61.05 o
  -8   8   4        224.64        209.05        51.15 o
  -8  -8   1         83.20         76.95        25.23 o
  -8   8  -1         23.65         21.11        20.81 o
  -8  -8  -6          5.17         61.79        42.21 o
  -8   9   6          1.26         -7.57        59.13 o
  -8   9   4         45.33         69.42        45.43 o
  -8  -9   1        393.20        382.02        37.69 o
  -8   9  -1        158.60        147.58        32.44 o
  -8  10   6         23.80        -30.09        63.79 o
  -8  10   4        122.97        146.19        55.26 o
  -8  10   1         18.56         25.12        36.65 o
  -8  11   6          0.00         19.41        67.21 o
  -8  11   4          0.96        -33.98        53.77 o
  -8  11   1        728.61        636.01        65.74 o
  -8  12   4        103.92        103.04        61.72 o
  -8  12   1         32.29         54.79        45.18 o
  -8 -13   1        168.15        181.64        69.77 o
   9   0  -8         52.09        171.39        70.52 o
  -9   0   6         13.56         21.62        25.51 o
   9   0  -4        474.90        594.39        64.82 o
   9   1  -8          4.92          1.36        45.70 o
  -9   1   6         85.72        114.30        20.38 o
  -9  -1   1       2399.11       2031.23        43.05 o
  -9  -1  -1        211.28        187.66        20.87 o
  -9  -1  -6          1.64         36.39        62.59 o
  -9  -2   8         43.74         50.70        29.04 o
  -9   2   6         92.96         78.19        15.09 o
   9   2  -3          2.26         35.16        40.73 o
  -9  -2   1         25.05         23.09         8.87 o
  -9  -2  -1          0.00         22.83        21.42 o
  -9  -2  -6          2.70         -7.89        36.77 o
  -9  -3   8         32.60         49.87        29.84 o
  -9   3   6          1.61         10.71        16.00 o
  -9  -3   1        119.81        157.37        26.33 o
  -9  -3  -1        458.08        446.64        51.11 o
  -9  -3  -6          0.05        -11.51        39.70 o
   9  -4  -8        273.90        342.00        77.60 o
   9  -4  -6        303.99        315.98        70.71 o
   9   4  -3         88.87         40.18        18.59 o
  -9  -4   1         11.23         31.44        22.46 o
  -9  -4  -1        126.48        104.93        38.41 o
  -9  -4  -6        115.29         89.92        32.88 o
   9  -5  -8          3.71         20.42        58.00 o
  -9  -5   6         11.23         11.68        33.53 o
  -9  -5   1         32.21         26.48        16.30 o
  -9  -5  -1        355.28        332.36        26.66 o
  -9  -5  -6          7.13          4.56        34.30 o
   9  -6  -8        191.92        314.08        69.65 o
  -9  -6   1         29.26         24.05        41.31 o
   9   6   1         59.94        123.64        24.79 o
  -9  -6  -6        148.49        110.80        40.42 o
  -9   7   6         12.87         -4.57        53.07 o
  -9   7   4         95.57        124.55        47.13 o
  -9  -7   1         14.26         19.59        17.42 o
   9   7   1        186.35        197.25        26.30 o
  -9   8   6         43.40         59.05        55.81 o
  -9   8   4        150.91        197.88        51.15 o
  -9  -8   1         50.41         71.53        23.32 o
  -9   9   6          5.67          0.87        61.72 o
  -9   9   4         90.17         62.26        49.14 o
  -9   9   1         87.71         48.13        31.01 o
  -9  10   6         64.88         53.44        62.99 o
  -9  10   4         40.03        113.90        55.46 o
  -9  11   4         10.11         50.78        52.97 o
  10   0  -8        220.65        241.25        70.03 o
 -10   0   6         63.30        106.81        29.12 o
 -10   0  -6         70.78        -40.40        67.93 o
  10   1  -8          8.42         44.40        46.16 o
 -10   1   6         24.07         28.54        23.32 o
  10   1  -4        203.84        272.18        50.16 o
  10   1  -3        639.32        785.59        67.91 o
 -10  -1   1         71.74         58.63        10.05 o
 -10  -1  -1        397.79        367.09        27.07 o
 -10  -1  -6          7.12         10.37        63.94 o
 -10  -2   8         48.84         34.44        27.35 o
 -10   2   6        336.27        360.77        27.02 o
 -10  -2   1        110.20        119.81        25.46 o
 -10  -2  -1        132.33        114.19        27.07 o
 -10  -2  -6         73.74         -3.60        70.80 o
  10  -3  -8          6.44         61.77        66.15 o
  10  -3  -6         43.89         78.89        51.38 o
  10   3  -3        139.15        140.06        44.73 o
 -10  -3   1         21.30         29.27        23.84 o
 -10  -3  -1        431.61        388.38        54.78 o
 -10  -3  -6         24.22          5.60        41.43 o
  10  -4  -8        170.03        172.83        62.29 o
  10  -4  -6         90.90        139.12        61.88 o
  10   4  -3          0.67         10.09        37.49 o
 -10  -4   1         32.17         64.03        25.69 o
 -10  -4  -1         33.72         40.12        39.36 o
 -10  -4  -6         82.08         68.92        44.80 o
  10  -5  -8          0.36         53.08        58.99 o
  10  -5  -6          0.03         28.91        57.98 o
 -10  -5   1          3.74         29.65        23.12 o
 -10  -5  -1        158.22        124.52        44.66 o
 -10  -6   1          0.50         -2.57        25.37 o
 -10  -6  -1          6.70         19.20        18.79 o
 -10  -7   1        210.33        262.33        58.13 o
 -10   8   4        289.50        202.87        50.48 o
 -10  -8   1          1.35         -4.53        53.60 o
 -10   9   6          1.17         12.83        58.48 o
 -10   9   4         14.15         49.43        44.22 o
 -10  10   4        132.74        114.28        54.79 o
  11   0  -8         71.92        131.60        68.75 o
 -11   0   6        156.95        159.93        32.82 o
  11   1  -8          7.89         58.24        50.54 o
 -11   1   6          1.19         22.62        23.76 o
 -11  -1   1        468.75        333.08        23.54 o
 -11  -1  -1         53.19         26.73        17.23 o
  11   2  -8         76.81        125.35        48.16 o
 -11   2   6        296.52        275.37        25.70 o
 -11  -2   1          3.86         28.90        25.81 o
 -11  -2  -1        135.10        108.48        20.81 o
 -11  -3   8         17.94         10.13        31.72 o
  11   3  -6         50.88         56.57        39.62 o
  11   3  -4          1.54          7.59        41.20 o
 -11  -3   1        482.62        457.99        38.12 o
 -11  -3  -1         94.67         95.19        43.63 o
  11  -4  -8        111.46        148.73        74.09 o
  11  -4  -6          4.53         48.64        53.20 o
 -11  -4   1         38.26         44.03        27.09 o
 -11  -4  -1         26.47         -1.70        43.64 o
  11  -5  -8          3.47         41.86        66.55 o
  11   5  -3        367.41        360.80        57.41 o
 -11  -5   1          3.21         19.72        25.54 o
 -11  -5  -1        375.26        308.29        55.57 o
 -11  -6   1         41.20         60.56        28.06 o
 -11  -7   1         54.22         65.53        29.76 o
 -11  -8   1         10.71         10.66        29.70 o
 -11  -9   1         14.46         36.22        56.28 o
  12   0  -8         94.96         16.43        78.30 o
  12   0  -6        310.29        325.75        69.22 o
  12   1  -8          3.14         -1.31        49.54 o
 -12   1   6          6.94         39.01        27.47 o
  12   1  -4         10.85         55.53        44.73 o
 -12   1   1          2.99         -1.52        27.64 o
 -12  -1  -1        109.37         72.41        20.41 o
  12   2  -8         94.16        116.71        51.00 o
  12   2  -6        219.07        276.74        52.10 o
 -12  -2   1         22.84         61.57        27.98 o
 -12  -2  -1         20.66         36.16        43.31 o
 -12  -3   6          9.62         52.01        31.50 o
  12   3  -4         11.13         15.23        45.37 o
 -12  -3   1         59.29         60.18        28.17 o
 -12  -3  -1        192.46        207.00        52.41 o
  12   4  -6         66.57        113.09        40.17 o
 -12  -4   1          5.08          3.21        28.21 o
 -12  -4  -1         18.50         76.11        48.28 o
 -12  -5   1        129.21        131.66        32.03 o
 -12  -5  -1        356.82        299.81        63.86 o
 -12  -6   1         28.64         39.38        29.96 o
 -12  -6  -1         21.78         27.49        56.07 o
  12   7  -3        105.30        243.70        56.18 o
 -12  -7   1        291.62        291.44        38.61 o
 -12  -8   1          7.46         11.73        61.06 o
  13   0  -6        240.59        185.09        63.36 o
 -13   1   6          0.52         -0.52        27.73 o
 -13   1   1        112.14        131.26        33.17 o
 -13  -1  -1         23.12         -9.36        48.64 o
  13   2  -6        184.25        235.89        50.50 o
  13   2  -4         79.77        124.38        52.11 o
 -13  -2   1          2.32          8.85        44.54 o
 -13  -2  -1         50.42         70.13        50.71 o
 -13  -3   6         18.73         45.63        34.09 o
 -13  -3   1        340.29        424.76        42.14 o
 -13  -3  -1         30.68         20.77        48.44 o
  13   4  -6         39.19        107.73        59.96 o
 -13  -4   1          6.62         36.22        30.80 o
 -13  -4  -1         39.00         12.76        50.58 o
  13   5  -6         24.25         30.26        63.35 o
 -13  -5   1        227.15        306.27        39.53 o
 -13  -5  -1         88.35         73.90        54.54 o
 -13  -6   1          2.11         12.12        31.01 o
 -13  -6  -1         18.68         22.14        56.91 o
  13   7  -3         82.10        120.18        51.04 o
 -13  -7   1         23.86         42.78        61.81 o
 -13  -8   1         13.79         64.48        59.38 o
 -14   0   6        113.27         99.38        36.48 o
  14   1  -6          0.00         -6.59        41.63 o
 -14   1   1          8.04         36.15        33.53 o
 -14  -1  -1        112.78        163.23        57.15 o
  14   2  -6        148.95        245.22        50.76 o
 -14   2   1         18.95          2.94        33.16 o
 -14  -2  -1          0.39          7.61        52.59 o
 -14  -3   1         82.70        112.38        54.93 o
 -14  -3  -1         70.27        122.89        61.38 o
 -14  -4   1         13.39         16.15        52.57 o
 -14  -4  -1          8.22         30.21        53.08 o
 -14  -5   1         59.96         39.64        60.64 o
 -14  -5  -1         70.65         80.87        65.93 o
 -14  -6   1          0.09         -5.06        59.80 o
 -15   1   1        188.61        267.96        45.35 o
 -15   2   1         24.77          2.96        37.53 o
 -15  -3   1         71.36         64.34        55.23 o
                                                
