# Supplementary material for: Syntheses and crystal structures of the one-dimensional coordination polymers formed by [Ni(cyclam)]2+ cations and 1,3-bis­(3-carb­oxy­prop­yl)tetra­methyl­disiloxane anions in different degrees of deprotonation
Source: Acta Crystallogr E Crystallogr Commun. 2020 Feb 25;76(Pt 3):446–51. doi: 10.1107/S2056989020002327 (PMC7057376; doi:10.1107/S2056989020002327)
Supplement: Supplementary file 3 [file e-76-00446-IIsup3.hkl]

#
# h,k,l, Fc-squared, Fo-squared, sigma(Fo-squared), status flag
#
data_II
_shelx_title ' II in P-1 #  2'
_shelx_refln_list_code          4
_shelx_F_calc_maximum      174.25
_exptl_crystal_F_000       708.00
_reflns_d_resolution_high  0.8400

loop_
 _space_group_symop_operation_xyz
 'x, y, z'
 '-x, -y, -z'

_cell_length_a     9.3815
_cell_length_b    12.9009
_cell_length_c    14.7604
_cell_angle_alpha  99.309
_cell_angle_beta  100.343
_cell_angle_gamma  99.232

_shelx_F_squared_multiplier     1.000

loop_
 _refln_index_h
 _refln_index_k
 _refln_index_l
 _refln_F_squared_calc
 _refln_F_squared_meas
 _refln_F_squared_sigma
 _refln_observed_status
   0   0  -2      11302.96      11216.59        39.01 o
   0   0   3       5055.16       4642.54        36.20 o
   0   0   3       6993.33       6517.72        69.58 o
   0   0   4       1304.21       1458.51        47.42 o
   0   0   4       1430.93       1505.55        24.60 o
   0   0   5         31.89         28.35         5.99 o
   0   0   6       1348.64       1246.24        24.91 o
   0   0  -7       2190.75       2291.37        36.50 o
   0   0   8        319.71        321.61        38.53 o
   0   0  -8        760.17        737.13        29.66 o
   0   0   9          0.50          3.16        16.65 o
   0   0  10        473.84        584.81        36.10 o
   0   0  11        131.11        172.27        34.50 o
   0   0  12         61.77         49.90        38.34 o
   0   0  12         67.31         59.91        41.17 o
   0   0  13         17.82         38.32        25.81 o
   0   0  14        228.78        272.54        49.72 o
   0   0  14        261.18        334.10        68.69 o
   0   0  15         89.58         90.15        43.88 o
   0   0  16         59.93        106.38        44.24 o
   0  -1  17         84.32        143.74        47.65 o
   0  -1  16         28.93         62.66        44.21 o
   0  -1  15        504.39        616.27        69.29 o
   0  -1  15        508.50        512.59        79.71 o
   0  -1  14         22.94         51.65        29.07 o
   0  -1  13        744.57        759.99        54.31 o
   0  -1  12         63.75        105.13        35.48 o
   0  -1  11       1519.83       1690.56        60.65 o
   0  -1  10          6.74         11.12        19.47 o
   0  -1   9       1412.62       1328.63        50.74 o
   0  -1   8        468.88        429.11        37.78 o
   0  -1   8        732.64        658.23        35.16 o
   0  -1   7        195.76        207.37        13.52 o
   0   1  -6        820.23        784.91        20.31 o
   0  -1   5       3119.91       3415.43        46.64 o
   0  -1   4       2122.60       2168.01        31.15 o
   0   1  -3       1468.80       1587.58        20.22 o
   0   1  -1      30362.35      25227.62        69.04 o
   0  -1  -1        591.10        728.29        14.49 o
   0  -1  -2        254.81        233.22         9.09 o
   0   1   4       5173.15       5013.09        57.01 o
   0   1   5          2.83          3.30         6.50 o
   0   1   6        291.75        293.04        29.71 o
   0   1   6        306.68        286.04        17.50 o
   0   1   7          3.30          2.43        20.65 o
   0  -1  -7         42.82         47.45        11.66 o
   0   1   8        617.39        564.00        24.22 o
   0   1   9       1459.90       1511.12        39.82 o
   0   1  10         36.46         62.70        26.16 o
   0   1  11        428.17        399.09        36.46 o
   0   1  12         40.14         48.11        24.98 o
   0   1  13        675.52        844.09        65.85 o
   0   1  13        676.23        687.87        73.66 o
   0   1  14        123.40         77.67        38.13 o
   0   1  15         50.44         67.85        32.09 o
   0   1  16         10.18         14.29        32.95 o
   0  -2  17         35.14        345.11        88.63 o
   0  -2  16        185.85        229.56        55.37 o
   0  -2  16        252.43        276.89        75.89 o
   0  -2  15         19.62         42.64        30.52 o
   0  -2  14         26.62         31.64        39.45 o
   0  -2  13         70.35         73.29        38.04 o
   0  -2  12          1.68          1.77        23.97 o
   0  -2  11          1.93          5.16        23.74 o
   0  -2  10        887.52        851.75        54.94 o
   0  -2   9        176.24        159.47        35.06 o
   0  -2   9        985.40       1020.03        60.99 o
   0  -2   8        140.81        163.19        13.92 o
   0   2  -7        473.95        401.88        17.41 o
   0  -2   6       2610.93       2829.73        50.00 o
   0   2  -5         28.66         36.32         7.68 o
   0  -2   4       1391.51       1564.57        24.30 o
   0  -2   3       1137.39       1179.22        19.25 o
   0   2  -2      14177.99      15774.19        63.63 o
   0   2   0      10008.64      10191.02        41.37 o
   0   2   1       2195.17       1972.54        36.22 o
   0   2   1       2558.14       2289.31        30.54 o
   0   2   2      26132.24      28245.53       413.95 o
   0  -2  -2      27801.57      30539.17       142.54 o
   0   2   3       3557.99       3855.41        42.40 o
   0   2   4       3467.74       3202.52        39.77 o
   0   2   5       2702.28       2789.79        47.29 o
   0   2   6        145.49        101.37        21.51 o
   0   2   6        146.63        112.21        14.55 o
   0   2   7          0.20          0.99        10.58 o
   0   2   8       1137.60       1304.78        35.26 o
   0   2   9         79.66         88.19        20.77 o
   0   2  10         70.47         40.15        19.04 o
   0   2  10         94.59         73.44        33.77 o
   0   2  11          0.12          2.72        16.58 o
   0   2  12       1090.45       1186.44        56.13 o
   0   2  13        165.08        196.60        41.15 o
   0   2  14         62.37         64.31        29.33 o
   0   2  15         17.34         13.84        28.88 o
   0   2  16        165.42        167.64        47.52 o
   0  -3  17        326.83        351.66        87.79 o
   0  -3  16         13.09         -1.04        49.76 o
   0  -3  15         78.95         20.36        60.87 o
   0  -3  14        105.31        153.89        63.79 o
   0  -3  13        180.36        236.49        35.87 o
   0  -3  12         34.89         22.18        24.10 o
   0  -3  11       2313.18       2323.69        91.51 o
   0  -3  10        116.81        184.31        36.76 o
   0  -3  10        125.57        145.02        43.99 o
   0  -3   9       2046.42       2058.82        60.57 o
   0  -3   8         28.49         17.95        16.56 o
   0  -3   7        695.55        737.32        28.52 o
   0  -3   6         77.55         90.50        12.95 o
   0  -3   5        257.95        283.71        15.69 o
   0  -3   4          7.03         21.67         6.87 o
   0  -3   3       3112.86       3169.81        43.58 o
   0  -3   1       3909.14       4108.56        23.10 o
   0   3   0       2768.90       2893.99        39.13 o
   0   3   0       2999.52       3148.41        44.02 o
   0   3   1       8914.64       9950.50        99.51 o
   0   3   1      11327.14      12168.28        91.37 o
   0   3   2       1582.08       1453.74        32.61 o
   0   3   3       4055.84       4087.74        37.08 o
   0  -3  -4       1053.50       1133.18        25.85 o
   0   3   5        224.98        248.02        24.46 o
   0   3   5        233.24        258.76        21.85 o
   0   3   6       1268.29       1259.94        30.84 o
   0   3   7        851.51        872.23        28.49 o
   0   3   8        111.13        141.44        21.59 o
   0   3   9        295.77        244.21        25.30 o
   0   3   9        527.40        491.33        48.86 o
   0   3  10          2.23          1.79        15.31 o
   0   3  11       1063.40       1136.79        42.75 o
   0   3  12         39.11         50.19        24.97 o
   0   3  13          4.02         18.62        20.55 o
   0   3  14        124.37        167.58        32.70 o
   0   3  15        183.72        201.01        44.63 o
   0  -4  17         26.22        -22.25        56.31 o
   0  -4  16          6.82          3.33        52.98 o
   0  -4  15          4.94        -13.12        58.71 o
   0  -4  14         13.78         39.78        45.08 o
   0  -4  13         19.28        -17.97        43.20 o
   0  -4  12        160.74         69.69        52.60 o
   0  -4  11         27.83         31.64        44.15 o
   0  -4  10          2.98        -26.96        31.49 o
   0  -4   9        163.13        131.85        33.13 o
   0  -4   8        840.70        850.65        74.53 o
   0  -4   7       1626.54       1818.59        72.98 o
   0  -4   6        830.89        819.88        27.49 o
   0  -4   5       2109.18       1865.41        32.47 o
   0   4  -4       3973.25       4301.17        56.35 o
   0  -4   3         45.68         71.72         7.89 o
   0   4  -2        233.55        248.99         8.92 o
   0   4  -1       1622.82       1614.65        18.25 o
   0  -4   1       1622.82       1683.83        39.53 o
   0   4   0       6922.78       7219.81       100.45 o
   0   4   0       7084.66       7659.92        61.20 o
   0   4   1        673.34        707.13        19.33 o
   0   4   2       9857.57      10335.04        73.28 o
   0   4   3        178.81        190.97        11.43 o
   0   4   4        358.89        370.37        17.02 o
   0  -4  -4        455.91        444.46        25.61 o
   0   4   5          5.30          4.59         6.33 o
   0   4   6       2676.51       2586.88        40.63 o
   0   4   7        586.38        585.30        26.43 o
   0   4   8        476.62        474.61        22.49 o
   0   4   8        686.91        684.66        54.93 o
   0   4   9        359.81        408.69        20.16 o
   0   4  10       1173.64       1215.78        42.02 o
   0   4  11         31.51         15.45        23.03 o
   0   4  12        179.07        187.16        25.05 o
   0   4  13         75.30         88.45        22.50 o
   0   4  14        814.22        897.49        51.47 o
   0   4  15         18.25         12.78        37.48 o
   0  -5  17        118.76        111.94        75.60 o
   0  -5  16         17.15          9.03        70.10 o
   0  -5  15        197.37        233.24        58.26 o
   0  -5  14         51.14         42.20        53.87 o
   0  -5  13        396.25        417.80        80.45 o
   0  -5  12         44.28         26.08        37.35 o
   0  -5  11        232.76        207.46        44.92 o
   0  -5  10          0.76         -6.58        29.34 o
   0  -5   9       2152.50       2291.12       123.43 o
   0  -5   8          0.03          9.81        26.33 o
   0  -5   7        168.06        139.99        28.36 o
   0  -5   6         65.90         24.47        19.85 o
   0   5  -6         92.58         49.05        27.94 o
   0   5  -5         23.02         17.44        13.59 o
   0  -5   4         21.75          5.12         9.62 o
   0  -5   3        148.72        150.83        10.42 o
   0   5  -2         55.10         51.53         7.72 o
   0   5  -2         66.81         61.22        12.45 o
   0  -5   1        627.84        594.20        12.72 o
   0   5  -1        628.83        608.77        21.03 o
   0  -5   0         67.50         84.35         8.59 o
   0  -5  -1       3948.26       4446.62        51.77 o
   0   5   2         77.07         52.62         5.97 o
   0   5   3       2108.44       2298.57        63.04 o
   0   5   3       2203.89       2490.63        53.27 o
   0  -5  -4       1731.45       1742.51        43.88 o
   0  -5  -5       2350.81       2348.95        51.08 o
   0   5   5       4109.04       4108.81        58.07 o
   0   5   6        440.45        455.06        22.22 o
   0   5   7         55.07         72.03        12.28 o
   0   5   8        141.36        149.19        13.57 o
   0   5   9        543.11        532.88        24.30 o
   0   5  10         75.63         54.32        23.88 o
   0   5  11         62.75         46.98        19.13 o
   0   5  12          6.42          1.60        19.16 o
   0   5  13        355.76        351.48        37.92 o
   0   5  14         81.11         55.92        31.57 o
   0  -6  16         65.70         87.80        55.79 o
   0  -6  15         49.78         64.10        50.87 o
   0  -6  14        174.87        166.26        68.66 o
   0  -6  13         11.38         37.52        54.90 o
   0  -6  12         10.69         -0.54        37.84 o
   0  -6  11         16.10         18.93        37.41 o
   0  -6  10        365.87        340.90        62.59 o
   0  -6   9          0.30          0.28        30.17 o
   0  -6   8        478.74        440.11        44.96 o
   0  -6   7        311.42        253.66        34.45 o
   0   6  -7        437.52        423.22        47.02 o
   0   6  -6        227.26        189.45        24.99 o
   0   6  -5        375.66        409.34        24.93 o
   0  -6   4        804.40        825.31        26.04 o
   0  -6   3        455.24        466.67        20.08 o
   0  -6   2       6308.01       6621.99        51.55 o
   0   6  -2       7171.63       7314.39        88.54 o
   0   6  -1          7.98         16.69         4.55 o
   0  -6   0       2605.97       2901.91        39.82 o
   0  -6  -1       1096.25       1024.99        37.91 o
   0   6   2        113.58         88.74         6.49 o
   0  -6  -2        248.71        231.34        32.96 o
   0   6   3        544.26        571.29        27.90 o
   0   6   4       1238.26       1163.67        31.42 o
   0  -6  -4       1790.87       1778.72        76.86 o
   0   6   5         96.16         93.08        16.45 o
   0   6   6        734.53        713.30        26.25 o
   0   6   6       1598.96       1643.36        35.20 o
   0   6   7        153.30        183.53        13.53 o
   0   6   8        965.46        962.14        27.63 o
   0   6   9         20.36         27.97        21.31 o
   0   6  10        157.15        178.76        22.33 o
   0   6  11         29.59         23.75        18.72 o
   0   6  12        594.52        565.31        43.64 o
   0   6  13         91.17         65.13        29.32 o
   0   6  14        311.30        349.35        33.10 o
   0  -7  16         11.99        -13.00        71.51 o
   0  -7  15        366.91        388.60        93.03 o
   0  -7  14         64.69         58.48        63.73 o
   0  -7  13        229.52        279.55        55.06 o
   0  -7  12         50.83         37.78        49.50 o
   0  -7  11        222.58        191.92        58.26 o
   0  -7  10        724.68        685.87        61.09 o
   0  -7   9        439.54        392.84        47.63 o
   0  -7   8        542.85        580.25        53.33 o
   0  -7   7        823.77        832.29        44.36 o
   0   7  -6         55.11         33.70        16.84 o
   0  -7   5        367.70        375.40        21.10 o
   0   7  -4        204.68        207.98        20.72 o
   0   7  -3       4456.23       4221.67        62.40 o
   0  -7   3       4510.71       4381.23       103.16 o
   0  -7   2        161.72        164.54        12.07 o
   0   7  -1        655.28        628.59        44.99 o
   0  -7   1       1610.14       1632.61        65.24 o
   0   7   0        131.50        129.51        19.06 o
   0   7   1        636.24        645.34        31.45 o
   0  -7  -2          0.06          3.32         2.36 o
   0   7   3       3740.34       3814.92        47.59 o
   0  -7  -3       4181.11       4306.45       118.03 o
   0   7   4        153.11        198.57        17.64 o
   0   7   5        358.26        363.84        18.90 o
   0  -7  -6          0.16          4.91        10.94 o
   0   7   7        499.98        516.38        25.24 o
   0   7   8         42.90         44.92        17.78 o
   0   7   9          9.54         11.27        13.23 o
   0   7  10          0.16          5.39        17.93 o
   0   7  11        274.58        195.86        32.74 o
   0   7  12         60.30         88.53        28.74 o
   0   7  13        161.99        120.59        24.60 o
   0  -8  16         29.00         39.86        68.94 o
   0  -8  15         15.89         27.04        47.96 o
   0  -8  14        105.12        134.66        53.53 o
   0  -8  13         23.64         22.10        58.48 o
   0  -8  12        416.97        486.35        83.09 o
   0  -8  11          6.04          4.22        36.35 o
   0  -8  10        105.13         40.32        35.47 o
   0  -8   9          9.44         -7.14        42.24 o
   0  -8   8        538.68        570.95        50.36 o
   0   8  -8        756.78        812.97        74.49 o
   0   8  -7        142.22        127.67        22.93 o
   0  -8   6        248.03        208.68        20.12 o
   0  -8   5       1141.12       1055.19        43.80 o
   0  -8   4        722.27        692.72        30.78 o
   0  -8   4        831.70        764.42        52.72 o
   0  -8   3        329.37        347.32        17.98 o
   0   8  -2         17.05         18.79         9.06 o
   0  -8   2        207.07        223.46        34.99 o
   0  -8   1        234.67        242.49        30.86 o
   0   8   0        127.28        121.10        19.07 o
   0  -8  -1         78.71         90.50        18.49 o
   0   8   2       1039.41        992.39        19.35 o
   0  -8  -2       1040.85       1040.47        68.28 o
   0   8   3        122.72        134.60        10.08 o
   0  -8  -3        264.80        268.32        12.43 o
   0  -8  -4         26.60         32.06         9.14 o
   0  -8  -5          2.08          4.06         9.94 o
   0   8   6        287.63        257.65        21.87 o
   0   8   7        183.86        183.80        19.31 o
   0   8   8        209.16        177.12        19.31 o
   0   8   9         84.10         48.54        14.43 o
   0   8  10        593.11        593.27        35.93 o
   0   8  11         37.86         44.28        26.44 o
   0   8  12        191.07        195.53        35.86 o
   0  -9  15         30.89         25.34        51.84 o
   0  -9  14         16.08         21.87        61.14 o
   0  -9  13        247.87        358.00        83.00 o
   0  -9  12         32.79         23.78        42.98 o
   0  -9  11        254.02        243.24        50.54 o
   0  -9  10         76.13         27.04        44.37 o
   0  -9   9         71.68        123.21        45.83 o
   0   9  -8        351.28        313.77        33.01 o
   0  -9   7         67.87         69.17        18.21 o
   0  -9   6        117.04        107.80        23.25 o
   0  -9   5        767.12        764.90        44.30 o
   0   9  -5        800.56        842.39        45.11 o
   0   9  -4        495.98        429.10        22.63 o
   0  -9   3       1162.37       1054.82        33.44 o
   0  -9   3       1640.81       1488.21        74.08 o
   0  -9   2          1.68         10.20        10.03 o
   0  -9   1       1226.11       1243.95        48.21 o
   0  -9   0         76.88         69.87        19.02 o
   0   9   1        660.47        627.43        50.82 o
   0  -9  -1        961.54        873.24        29.98 o
   0   9   2         97.23         89.54        27.91 o
   0   9   3          2.05          3.48        18.09 o
   0  -9  -4         51.38         50.80         8.19 o
   0   9   5        264.41        257.54        18.84 o
   0   9   6         56.77         84.53        16.85 o
   0   9   7        228.20        198.00        18.57 o
   0   9   8         33.95         26.07        19.94 o
   0   9   9        404.33        355.06        44.93 o
   0   9  10         37.08          6.96        34.34 o
   0   9  11        134.92        143.76        31.96 o
   0 -10  14        105.04         78.51        63.83 o
   0 -10  13          5.97         10.95        43.41 o
   0 -10  12        224.06        216.68        53.49 o
   0 -10  11        269.01        347.92        68.83 o
   0 -10  10         65.48         80.77        45.98 o
   0 -10   9         47.36         75.78        25.60 o
   0 -10   8        325.46        251.23        31.34 o
   0 -10   8        345.84        303.72        55.20 o
   0 -10   7        292.08        245.36        31.96 o
   0 -10   6        586.88        559.44        34.23 o
   0  10  -6        671.37        600.22        68.44 o
   0 -10   5        267.16        251.73        20.68 o
   0  10  -4         22.28         35.78        32.97 o
   0 -10   4        226.73        261.33        24.54 o
   0  10  -3        111.09        114.85        17.98 o
   0  10  -2         73.14        103.59        23.63 o
   0  10  -1          4.75          0.32        19.11 o
   0 -10   0        220.59        212.33        32.60 o
   0 -10  -1         56.53         41.10        10.72 o
   0  10   2          2.19          3.44        20.40 o
   0 -10  -3          4.75          2.65        20.13 o
   0 -10  -4        808.21        820.71        57.61 o
   0 -10  -5         85.48         54.61        30.34 o
   0 -10  -6        637.74        552.01        41.01 o
   0  10   7          0.18          5.72        27.78 o
   0 -10  -7         36.22         76.34        60.45 o
   0  10   8        511.49        475.93        50.75 o
   0  10   9         10.61          9.65        53.90 o
   0  10  10        103.59        136.31        32.92 o
   0 -11  14         13.49         -1.57        48.92 o
   0 -11  13          1.96        -33.63        64.62 o
   0 -11  12         33.21          2.01        45.72 o
   0 -11  11         71.69         19.91        56.08 o
   0 -11  10          1.07         -3.31        25.82 o
   0 -11   9        484.12        461.41        44.21 o
   0 -11   8          7.09          8.17        23.51 o
   0 -11   7        453.08        435.16        35.05 o
   0  11  -7        773.21        908.43        84.42 o
   0 -11   6         15.89         12.67        15.97 o
   0  11  -5        201.92        225.62        23.81 o
   0  11  -4         70.31         60.43        18.78 o
   0  11  -3       1023.57       1095.60        53.10 o
   0 -11   2         54.94         26.90        22.58 o
   0  11  -1       1286.42       1314.57        67.21 o
   0  11   0        120.28        119.09        34.12 o
   0  11   1        157.19        183.09        29.06 o
   0  11   2        143.07        134.25        27.49 o
   0 -11  -3        660.43        658.84        55.78 o
   0  11   4        123.15        131.12        34.63 o
   0 -11  -5        247.96        236.73        32.67 o
   0  11   6          7.22          9.21        30.53 o
   0 -11  -6        252.98        236.62        66.01 o
   0 -11  -7        300.81        286.35        47.45 o
   0  11   8         49.12         20.35        57.78 o
   0  11   9         33.59         22.44        46.60 o
   0 -12  13          1.74        -22.38        62.32 o
   0 -12  12        352.60        486.75        53.95 o
   0 -12  11          0.01         -3.15        28.47 o
   0 -12  10        411.09        358.34        45.58 o
   0  12  -9        130.08        148.52        33.53 o
   0 -12   8        133.77        103.17        26.65 o
   0  12  -8        225.71        249.25        68.94 o
   0  12  -7         26.29         23.39        17.55 o
   0 -12   6         79.52         85.30        35.79 o
   0 -12   5        128.40        105.43        38.47 o
   0 -12   4        119.68        139.52        29.35 o
   0 -12   3         18.09          9.74        26.19 o
   0  12  -2        157.33        139.17        37.09 o
   0 -12   1         96.38         62.44        34.32 o
   0 -12   0         99.49        101.44        27.53 o
   0  12   1         28.66         14.36        25.14 o
   0  12   2        472.14        407.87        52.77 o
   0  12   3         34.45         22.58        34.51 o
   0  12   4         83.58         75.19        27.42 o
   0  12   5         53.68         41.50        33.01 o
   0 -12  -5         64.45         91.22        59.34 o
   0  12   6        436.25        448.06        55.92 o
   0 -12  -7         75.88        135.90        58.51 o
   0 -13  11         99.26         91.17        62.39 o
   0 -13  10         36.08         34.51        59.92 o
   0 -13   9        111.62        136.38        35.56 o
   0 -13   8         17.25         13.95        31.24 o
   0  13  -7        177.53        179.20        43.92 o
   0 -13   6         15.90         15.44        37.33 o
   0 -13   5        430.10        478.19        44.25 o
   0 -13   4          4.66         13.85        28.33 o
   0  13  -3        445.83        518.83        58.30 o
   0 -13   2         24.52         29.79        37.55 o
   0 -13   1        498.42        395.98        41.02 o
   0  13   0          1.26          1.64        27.99 o
   0  13   1        548.63        639.42        64.26 o
   0 -13  -2        314.16        389.85        46.51 o
   0  13   3         36.82         42.33        26.88 o
   0  13   4        163.78        128.90        43.67 o
   0 -13  -4        171.27        143.27        62.82 o
   0  13   5        139.42        123.36        44.15 o
   0  14  -9         31.57         34.11        34.22 o
   0  14  -8        119.51        103.49        45.35 o
   0  14  -7        107.99        142.57        44.10 o
   0  14  -6        222.88        238.09        38.43 o
   0 -14   5          0.02         -7.67        30.27 o
   0  14  -4         41.30         40.32        40.58 o
   0 -14   3         19.23         32.64        41.00 o
   0 -14   2        106.23         74.33        31.50 o
   0  14  -1         46.57         34.70        30.46 o
   0 -14   0        502.41        549.64        66.13 o
   0 -14  -1         60.65         55.85        47.07 o
   0  14   1         68.02        110.05        57.59 o
   0 -14  -2         71.89         77.49        30.92 o
   0  14   3         36.06         45.87        42.29 o
   0 -15   5        141.83        140.42        48.28 o
   0  15  -4         41.06         37.70        43.56 o
   0  15  -3         30.74         30.47        32.65 o
   0 -15   2         28.48         30.59        43.50 o
   0  15  -1         69.07         73.07        44.65 o
  -1  15   0         36.91         27.48        31.57 o
  -1  15  -1        384.29        383.63        60.69 o
   1 -15   2         10.55         22.95        42.55 o
   1 -15   3        116.77        125.74        33.80 o
  -1  15  -4          0.66        -16.14        43.22 o
   1 -15   5        122.16        127.87        49.01 o
   1 -15   6          5.42         27.34        33.74 o
   1 -14  -4         78.19         77.57        44.12 o
   1 -14  -3          3.61         25.75        41.18 o
  -1  14   2         52.50         43.09        29.46 o
  -1  14   1         42.82         34.47        29.95 o
   1 -14   0        208.37        260.07        51.80 o
   1 -14   1          3.96          2.44        29.18 o
  -1  14  -2         56.57         65.20        30.73 o
  -1  14  -3         39.76         34.01        38.17 o
   1 -14   4         67.36         57.14        39.28 o
   1 -14   5         55.09         54.44        29.12 o
  -1  14  -6        109.35         85.26        31.69 o
  -1  14  -7         40.91         71.13        41.74 o
   1 -14   8         70.57         40.41        42.66 o
  -1  14  -9         34.86         41.99        32.29 o
   1 -13  -6         27.19         53.32        29.71 o
   1 -13  -5        172.14        157.17        46.16 o
  -1  13   4        174.86        228.55        48.28 o
   1 -13  -4        211.30        331.74        69.40 o
  -1  13   3        170.33        131.50        32.69 o
   1 -13  -2          3.46          5.75        38.06 o
  -1  13   1        824.76        818.53        70.98 o
  -1  13   0         57.74        174.41        34.25 o
  -1  13  -1        542.69        577.69        45.29 o
   1 -13   2          5.18          7.61        35.13 o
  -1  13  -3         41.30         20.28        32.34 o
  -1  13  -4          5.71         16.26        26.64 o
  -1  13  -5        318.38        308.68        37.03 o
   1 -13   6        183.18        247.24        45.90 o
  -1  13  -7        174.55        232.00        44.47 o
   1 -13   8         63.11         95.74        31.64 o
   1 -13   9         95.34        105.47        42.29 o
  -1  13  -9        140.54        178.79        70.90 o
   1 -13  10         15.95          1.65        37.35 o
   1 -13  11        162.22        230.62        63.83 o
  -1  12   8        169.68        127.87        31.44 o
  -1  12   7         12.99         26.71        28.49 o
  -1  12   6        347.17        391.43        54.65 o
  -1  12   5          6.73         14.10        34.91 o
   1 -12  -5         14.52         26.62        55.42 o
   1 -12  -4        269.68        228.00        33.25 o
  -1  12   3        530.75        582.03        48.74 o
  -1  12   2        255.46        253.99        45.21 o
  -1  12   1        139.71        128.70        28.59 o
   1 -12   0        496.48        534.69        41.51 o
  -1  12  -1         75.48         56.19        34.26 o
   1 -12   2        568.38        531.29        50.97 o
  -1  12  -3         74.64         59.81        25.77 o
   1 -12   4        175.49        156.24        29.56 o
  -1  12  -5        140.67        135.64        37.60 o
   1 -12   6         12.31         -8.31        35.19 o
   1 -12   7         37.10         15.17        18.52 o
   1 -12   8        227.07        261.59        32.24 o
  -1  12  -8        281.23        338.18        70.57 o
   1 -12   9        275.44        280.49        39.42 o
   1 -12  10        342.46        347.55        38.24 o
   1 -12  11          0.03         -2.92        28.60 o
   1 -12  12         29.32          3.10        61.00 o
  -1  11   9         68.07         16.68        26.29 o
  -1  11   8         10.44         32.63        32.17 o
  -1  11   8         11.59         52.36        60.63 o
   1 -11  -7        345.63        371.82        51.94 o
  -1  11   6        387.25        436.13        53.11 o
   1 -11  -6        397.31        358.98        67.27 o
   1 -11  -5        827.62        750.92        47.28 o
   1 -11  -4        168.28        207.74        37.79 o
  -1  11   3        792.46        758.28        60.17 o
   1 -11  -2          9.21         15.04        22.67 o
  -1  11   1        675.56        697.26        42.95 o
  -1  11   0         13.33         -0.51        29.10 o
  -1  11  -1        231.65        201.04        35.80 o
   1 -11   2         25.72         12.65        21.15 o
   1 -11   3        181.80        135.85        25.07 o
   1 -11   4          2.44         -1.57        15.36 o
   1 -11   5          5.90          7.35        19.45 o
   1 -11   6        121.44        121.09        19.34 o
   1 -11   7        790.65        767.00        36.51 o
  -1  11  -8         10.96          8.88        21.82 o
   1 -11   9        581.54        593.25        39.99 o
   1 -11  10         36.76         42.34        22.75 o
   1 -11  11        221.34        250.10        62.98 o
   1 -11  12         35.41         29.00        54.03 o
   1 -11  13         72.17        115.91        53.08 o
  -1  10  10        279.27        275.01        59.48 o
  -1  10   9         85.56        124.09        35.25 o
  -1  10   9         99.05        131.33        33.85 o
  -1  10   8        323.31        340.96        47.73 o
  -1  10   7          1.18         15.11        20.25 o
  -1  10   6       1208.08       1216.65        55.65 o
  -1  10   5        691.82        732.36        47.20 o
   1 -10  -4        256.60        363.65        42.21 o
   1 -10  -3        103.49         93.59        23.11 o
  -1  10   2        408.32        463.98        35.15 o
   1 -10  -1        360.39        425.36        39.87 o
  -1  10   0        213.55        245.27        32.63 o
  -1  10  -1        207.85        182.35        25.51 o
  -1  10  -2       1244.63       1142.03        49.09 o
  -1  10  -3        752.17        802.15        32.51 o
  -1  10  -4        221.84        257.55        42.45 o
   1 -10   4        311.66        372.23        25.81 o
  -1  10  -5        569.92        568.79        27.43 o
   1 -10   6        208.69        227.01        25.04 o
  -1  10  -6        446.31        406.24        61.39 o
   1 -10   7        388.18        405.11        36.91 o
   1 -10   8         50.34         49.56        25.05 o
   1 -10   8        182.11        153.66        45.53 o
   1 -10   9          6.95         17.49        25.24 o
  -1  10 -10          9.81         18.46        34.38 o
   1 -10  11        191.14        253.07        66.71 o
   1 -10  12         57.60         25.19        44.92 o
   1 -10  13         21.70          3.83        43.57 o
   1 -10  14          2.40         -3.48        63.17 o
  -1   9  12          8.52         17.25        61.66 o
  -1   9  11        170.25        102.55        47.62 o
  -1   9  10         55.30        123.11        36.01 o
  -1   9  10         57.66         97.27        33.56 o
  -1   9   9        631.82        626.79        43.91 o
  -1   9   8        334.51        403.96        35.29 o
  -1   9   7        802.46        768.82        26.62 o
  -1   9   6         19.94         17.61        13.06 o
  -1   9   5        407.86        372.56        14.97 o
  -1   9   4        470.76        528.34        35.86 o
  -1   9   3        462.51        562.01        35.63 o
   1  -9  -2        116.91         79.75        26.41 o
   1  -9  -1          2.80          3.33         5.35 o
   1  -9  -1        241.27        257.04        30.25 o
   1  -9   0        199.04        238.96        25.03 o
  -1   9  -1        642.50        594.89        34.63 o
   1  -9   2         58.04         80.09        11.50 o
   1  -9   3         95.06        107.30        14.77 o
   1  -9   3        133.55        129.35        31.85 o
   1  -9   4          0.47         -0.53        11.47 o
   1  -9   5         82.59         58.20        21.65 o
  -1   9  -5        393.19        385.49        33.32 o
   1  -9   6        249.01        284.56        29.35 o
   1  -9   7        966.69        995.27        37.30 o
  -1   9  -8         71.50        135.18        25.64 o
  -1   9  -9        325.32        372.18        42.87 o
   1  -9  10          6.04         28.79        45.69 o
   1  -9  11        861.93        870.29        74.09 o
   1  -9  12         32.90         40.81        43.06 o
   1  -9  13        485.95        678.46        95.36 o
   1  -9  14         44.29         36.81        61.84 o
   1  -9  15         91.12         71.26        53.37 o
  -1   8  13         69.78         85.62        47.60 o
  -1   8  12        148.25        138.48        51.77 o
  -1   8  11         55.95         60.89        25.42 o
  -1   8  10        441.23        467.37        37.82 o
  -1   8   9         13.59          9.34        15.64 o
  -1   8   8        223.24        168.87        19.41 o
  -1   8   7        404.06        426.95        26.01 o
  -1   8   6        553.78        555.71        26.57 o
  -1   8   5         35.56         25.53         9.06 o
  -1   8   4       2181.45       2025.60        27.39 o
  -1   8   3        551.26        688.90        46.15 o
  -1   8   2       2081.43       2131.68        58.92 o
   1  -8  -1       1326.82       1343.29        24.08 o
   1  -8   0       2622.69       2511.64        60.62 o
  -1   8  -1        384.45        320.11        33.69 o
   1  -8   2       1984.91       1925.19        36.59 o
   1  -8   2       2788.59       2666.01        81.54 o
  -1   8  -3         39.30         33.11        10.02 o
   1  -8   4        270.27        269.27        26.26 o
  -1   8  -4        562.72        546.31        34.12 o
   1  -8   5        811.03        848.69        38.66 o
   1  -8   6        556.05        545.31        32.59 o
  -1   8  -7        190.71        173.15        24.13 o
   1  -8   8        172.46        160.02        32.72 o
  -1   8  -9        453.41        394.83        43.09 o
   1  -8  10        286.03        309.54        49.87 o
   1  -8  11          4.15         18.97        37.69 o
   1  -8  12         96.29         37.91        55.62 o
   1  -8  13          3.85         70.99        59.24 o
   1  -8  14         61.56         79.52        51.94 o
   1  -8  15         84.82        146.82        71.76 o
  -1   7  13        317.81        269.46        36.67 o
  -1   7  12          3.80         -4.12        25.65 o
  -1   7  11        281.72        304.46        33.78 o
  -1   7  10          0.32          0.14        16.85 o
  -1   7   9        499.23        501.52        27.57 o
  -1   7   8         79.56         99.03        20.22 o
  -1   7   7        681.77        697.69        36.63 o
   1  -7  -6        460.40        419.80        25.94 o
   1  -7  -5        967.61        859.00        25.89 o
  -1   7   4         15.70         12.18         9.04 o
   1  -7  -3        570.26        572.79        32.83 o
   1  -7  -2        940.31        959.73        37.33 o
   1  -7  -1        268.82        293.99        10.85 o
  -1   7   0       2375.14       2267.86        57.11 o
  -1   7  -1         72.29         79.12         6.45 o
   1  -7   1        101.56        111.01        25.55 o
   1  -7   2         44.50         55.82         8.78 o
   1  -7   3        134.54        111.08        17.57 o
   1  -7   3       1938.85       1729.18        48.38 o
   1  -7   4        195.45        202.35        19.20 o
  -1   7  -5       1008.55        996.56        38.43 o
  -1   7  -6          8.19          2.94        17.07 o
  -1   7  -7        377.65        333.13        32.47 o
  -1   7  -8         66.08         73.17        27.13 o
  -1   7  -9       1411.25       1723.76        61.86 o
   1  -7  10         65.79         25.86        35.07 o
   1  -7  11        414.17        307.87        67.89 o
   1  -7  12         48.15         -2.46        51.10 o
   1  -7  13        459.40        545.26        70.62 o
   1  -7  14         98.91         90.28        68.11 o
   1  -7  15        211.52        231.87        78.45 o
   1  -7  16         11.37         11.49        69.71 o
  -1   6  14         81.96         50.68        30.23 o
  -1   6  13        232.61        271.18        33.33 o
  -1   6  12        153.48         95.70        28.46 o
  -1   6  11          9.84         11.94        18.20 o
  -1   6  10        318.95        310.69        24.04 o
  -1   6   9        442.68        429.30        31.41 o
  -1   6   8        657.52        610.20        21.66 o
  -1   6   7          5.59          5.02         6.92 o
  -1   6   6        777.47        667.37        14.96 o
   1  -6  -5        942.41        853.27        39.15 o
  -1   6   4       1017.99       1073.96        33.34 o
   1  -6  -4       1464.33       1625.04        69.99 o
  -1   6   3        269.48        245.81        10.31 o
   1  -6  -2       7707.78       8321.00        96.14 o
  -1   6   2      10828.64      12413.12       152.51 o
   1  -6  -1        234.42        229.23        11.95 o
   1  -6   0       4498.74       4624.13        54.68 o
   1  -6   1       2500.91       2614.06        26.22 o
   1  -6   2       2132.94       2168.25        39.71 o
  -1   6  -2       4687.03       4702.77        69.03 o
   1  -6   3        902.99        840.39        26.47 o
  -1   6  -4       3119.06       2954.27        56.32 o
   1  -6   5        106.78        103.33        16.29 o
   1  -6   6        287.80        255.83        28.15 o
   1  -6   7        162.75        111.02        27.70 o
  -1   6  -7        324.22        287.45        41.02 o
   1  -6   8       1724.68       1814.34        57.69 o
   1  -6   9          1.57         27.05        29.10 o
   1  -6  10        305.48        229.08        57.49 o
   1  -6  11         41.52         65.50        47.42 o
   1  -6  12        104.86        174.98        47.93 o
   1  -6  13        130.51        185.03        62.67 o
   1  -6  14        253.36        281.58        77.56 o
   1  -6  15          9.35        -24.25        64.91 o
   1  -6  16         26.50         34.90        53.64 o
  -1   5  15        328.08        351.10        43.92 o
  -1   5  14         14.07         23.62        29.75 o
  -1   5  13       1228.62       1308.05        56.63 o
  -1   5  12          0.55         -4.16        18.47 o
  -1   5  11       1121.22       1093.44        40.17 o
  -1   5  10        427.53        429.41        31.90 o
  -1   5   9        935.11        864.17        33.97 o
  -1   5   8         77.82         88.50        14.80 o
  -1   5   7       2324.98       2162.06        42.68 o
  -1   5   6        376.18        400.63        20.57 o
  -1   5   5        237.18        265.63        10.32 o
   1  -5  -4         42.92         41.29         8.86 o
  -1   5   3       1323.77       1315.97        27.11 o
  -1   5   3       1859.76       1857.82        60.81 o
  -1   5   2       1389.34       1448.28        40.26 o
   1  -5  -1       1786.10       1838.13        20.59 o
   1  -5   0       2573.28       2703.60        37.56 o
   1  -5   1          2.43          4.68         6.07 o
   1  -5   1        256.64        243.10        12.48 o
   1  -5   2         28.92         16.35        10.29 o
   1  -5   2         51.22         39.24        11.64 o
  -1   5  -3       1888.30       1843.01        30.04 o
  -1   5  -4        119.17        111.61        11.02 o
  -1   5  -5        925.58        823.29        33.00 o
   1  -5   6       1233.11       1382.61        63.02 o
  -1   5  -6       1269.36       1456.87        67.23 o
  -1   5  -7       1980.34       1960.37        55.79 o
   1  -5   8        633.89        561.52        49.84 o
   1  -5   9        371.25        404.80        63.12 o
   1  -5  10          3.29          3.56        31.47 o
   1  -5  11        110.53        106.67        37.63 o
   1  -5  12        214.76        255.76        58.06 o
   1  -5  13        398.60        379.45        77.23 o
   1  -5  14          9.19        -20.24        56.34 o
   1  -5  15         36.35         41.32        51.06 o
   1  -5  16          8.43        -19.91        69.76 o
  -1   4  15          8.86          9.22        37.38 o
  -1   4  14        175.20        136.17        31.70 o
  -1   4  13          2.81          6.76        20.35 o
  -1   4  12        211.61        175.52        23.26 o
  -1   4  11          6.95         39.36        23.51 o
  -1   4  10        405.22        383.65        27.62 o
  -1   4   9         51.42         42.28        14.41 o
  -1   4   8       1108.68       1125.07        38.70 o
  -1   4   8       1880.52       1903.92        83.41 o
  -1   4   7        131.81        153.42        17.94 o
  -1   4   6        276.00        318.74        16.71 o
  -1   4   5        761.95        772.62        24.19 o
  -1   4   4        890.95        758.12        31.04 o
   1  -4  -4       1251.70       1107.00        35.06 o
  -1   4   3        142.23        141.06        11.52 o
   1  -4  -2       1200.43       1381.22        19.92 o
  -1   4   1       2659.02       2867.97        35.70 o
  -1   4   0       3202.80       3113.26        36.87 o
   1  -4   2       2379.03       1842.19        30.48 o
  -1   4  -3        188.83        201.42        13.40 o
  -1   4  -4        950.06        955.74        29.16 o
  -1   4  -5        846.16        985.81        28.36 o
   1  -4   6        687.91        679.25        22.48 o
  -1   4  -7         58.34         46.72        14.23 o
   1  -4   8        524.26        549.73        45.72 o
   1  -4   9        365.01        361.23        31.89 o
   1  -4  10        816.30        975.04        48.96 o
   1  -4  11        332.26        270.74        37.75 o
   1  -4  12        698.06        747.70        62.43 o
   1  -4  13        179.88        185.02        50.88 o
   1  -4  13        301.46        300.82        60.82 o
   1  -4  14         39.36         56.14        31.73 o
   1  -4  15         12.18         -4.22        63.14 o
   1  -4  16        243.05        246.89        83.16 o
  -1   3  16         46.75         56.31        40.31 o
  -1   3  15        326.47        410.95        50.03 o
  -1   3  14         29.15          8.30        25.86 o
  -1   3  13        745.73        856.38        39.73 o
  -1   3  12         67.97         48.42        24.58 o
  -1   3  11       1597.94       1427.17        44.81 o
  -1   3  10          6.62          3.72        14.72 o
  -1   3   9       2296.85       2362.46        57.45 o
  -1   3   9       2455.10       2833.26        98.67 o
  -1   3   8        388.72        334.91        25.96 o
  -1   3   7        344.65        337.02        17.90 o
  -1   3   6          7.47          6.08         8.40 o
  -1   3   5          6.31         29.31        10.17 o
  -1   3   5          8.87         46.80        12.27 o
  -1   3   4        229.30        210.44        14.63 o
  -1   3   3          5.93          5.80         5.04 o
  -1   3   2       5447.31       5769.20        32.97 o
  -1   3   1       9567.81       9494.42        66.99 o
   1  -3   0        569.57        523.13        15.08 o
  -1   3   0       1690.68       1639.68        26.53 o
   1  -3   1          5.18          7.51         5.28 o
   1  -3   2         90.60        109.79         9.16 o
  -1   3  -3       1399.51       1349.93        26.40 o
  -1   3  -4       1279.47       1226.80        23.78 o
  -1   3  -5       5550.33       5731.46        52.91 o
   1  -3   6        733.44        806.59        22.61 o
   1  -3   7        571.86        654.77        42.00 o
   1  -3   8         48.12         75.41        15.15 o
   1  -3   9        658.23        692.81        39.59 o
   1  -3  10        109.73         97.08        30.64 o
   1  -3  11        459.56        462.35        50.31 o
   1  -3  12        190.52        167.82        31.68 o
   1  -3  13         10.96          8.97        27.66 o
   1  -3  14         12.38         10.46        38.80 o
   1  -3  15         53.02         50.44        45.76 o
   1  -3  16         69.92         52.78        34.91 o
  -1   2  16        101.65        100.02        42.31 o
  -1   2  15          5.85         10.76        27.09 o
  -1   2  14         78.31         93.83        29.56 o
  -1   2  13         44.78         42.88        32.57 o
  -1   2  12        262.11        206.55        27.76 o
  -1   2  11        192.82        198.57        21.61 o
  -1   2  10        886.65        966.05        40.95 o
  -1   2  10       1423.65       1487.90        75.14 o
  -1   2   9        266.87        283.44        26.17 o
  -1   2   8         46.31         32.73        11.83 o
  -1   2   7        760.98        677.51        23.40 o
  -1   2   6        201.92        160.35        22.72 o
  -1   2   6        283.68        237.47        15.70 o
   1  -2  -5         90.30         96.59         9.06 o
  -1   2   4        375.83        469.35        11.55 o
  -1   2   3         22.46         49.37         6.23 o
  -1   2   2       4122.86       4001.78        35.59 o
  -1   2   2      14703.72      15699.13       113.38 o
   1  -2  -1        896.45        880.56        10.58 o
  -1   2  -1        546.90        496.98        10.91 o
  -1   2  -2       2163.56       2333.91        30.20 o
  -1   2  -3          0.00          4.82         5.64 o
   1  -2   4       4651.31       4800.43        41.82 o
  -1   2  -5         71.56         42.85         8.29 o
   1  -2   6       2164.51       2283.67        53.33 o
   1  -2   7          4.89         -0.62        10.10 o
   1  -2   8       2211.10       2119.24        42.05 o
   1  -2   9        232.22        217.14        22.30 o
   1  -2  10        755.63        759.68        51.21 o
   1  -2  11        227.24        312.39        33.96 o
   1  -2  12        334.14        347.22        36.89 o
   1  -2  13         16.73         22.26        37.13 o
   1  -2  14        978.29       1089.35        69.64 o
   1  -2  15         15.40         36.83        33.00 o
   1  -2  16        230.36        265.55        61.49 o
   1  -2  16        261.79        175.70        76.45 o
  -1   1  16         46.99         47.06        31.11 o
  -1   1  15        119.88        176.10        44.93 o
  -1   1  15        158.54        185.84        62.96 o
  -1   1  14        124.84         89.35        37.26 o
  -1   1  13        529.71        465.81        52.69 o
  -1   1  13        659.58        550.34        69.30 o
  -1   1  12         85.49        101.10        25.38 o
  -1   1  11       1103.80       1203.86        50.10 o
  -1   1  10        132.54        130.73        28.24 o
  -1   1   9        481.72        422.46        19.13 o
  -1   1   8        254.56        259.92        14.78 o
  -1   1   7       1124.73       1118.61        34.57 o
  -1   1   7       1580.13       1677.85        37.04 o
   1  -1  -6       1082.24       1047.19        21.31 o
  -1   1   5        187.18        212.77         8.42 o
   1  -1  -4        969.77        961.37        13.71 o
   1  -1  -2        106.14        130.52         6.31 o
  -1   1   1      14558.57      15333.83        51.75 o
   1  -1   1      16606.09      17571.32        55.63 o
  -1   1  -2        866.19        794.86        12.80 o
   1  -1   3       5122.27       5430.96        36.51 o
   1  -1   4       4150.70       4108.31        42.53 o
  -1   1  -4       4210.03       4236.25        58.97 o
  -1   1  -5       1275.14       1432.86        30.90 o
   1  -1   6         91.72         79.86         9.09 o
   1  -1   7       1229.03       1118.39        28.26 o
  -1   1  -8        142.30        149.65        17.24 o
   1  -1   9        537.86        481.02        28.71 o
   1  -1  10        309.45        307.34        23.38 o
   1  -1  11         62.59         61.56        25.42 o
   1  -1  12         89.07         94.19        36.63 o
   1  -1  13        332.74        380.82        46.83 o
   1  -1  14         11.13          9.89        30.88 o
   1  -1  15         96.93        135.76        45.03 o
   1  -1  16         21.48         44.38        46.15 o
  -1   0  17         73.04         44.89        52.94 o
  -1   0  16         16.36         -1.79        65.48 o
  -1   0  15        106.04         87.20        41.38 o
  -1   0  14        146.27        173.87        41.91 o
  -1   0  14        259.20        210.35        60.19 o
  -1   0  13         42.33         68.14        26.37 o
  -1   0  12        962.86        984.62        50.44 o
  -1   0  11        143.65        115.60        30.72 o
  -1   0  10        262.28        231.15        25.61 o
  -1   0   9         78.41         88.82        14.13 o
  -1   0   8        462.48        507.80        23.38 o
  -1   0   7         97.70         90.38        23.25 o
   1   0  -7        137.25        123.47        14.47 o
  -1   0   6        372.34        345.54        12.46 o
   1   0  -5          6.80         10.19         5.39 o
  -1   0   4        841.04        851.74        15.17 o
  -1   0   3       4786.83       4685.59        36.93 o
   1   0  -3       6833.65       6679.69        55.85 o
   1   0  -2       2354.81       2811.74        26.95 o
   1   0  -1       1794.41       1787.81        17.86 o
   1   0   0       6111.22       5855.81        51.84 o
   1   0   2        146.43        170.23         5.15 o
   1   0   3         14.65         16.02         3.75 o
   1   0   3       1087.72       1118.29        26.96 o
   1   0   4       2032.79       2059.44        24.73 o
   1   0   5        970.92       1029.38        17.19 o
   1   0   6        993.13        957.43        21.01 o
   1   0   7         60.88         76.05        12.74 o
   1   0   8       1426.39       1387.99        34.90 o
   1   0   9        164.29        182.04        19.82 o
   1   0  10        955.49        879.57        33.45 o
   1   0  11        240.98        274.30        42.56 o
   1   0  12        895.55       1015.98        56.75 o
   1   0  13          0.88          3.04        26.24 o
   1   0  14        261.55        266.47        52.98 o
   1   0  14        300.82        238.83        63.08 o
   1   0  15          7.39         37.54        35.51 o
   1   0  16        148.57        223.45        49.58 o
  -1  -1  17         79.52         78.99        53.87 o
  -1  -1  16         11.82          8.57        53.23 o
  -1  -1  15        598.52        441.75        68.78 o
  -1  -1  14          5.92         -6.32        27.87 o
  -1  -1  13        634.46        613.34        48.21 o
  -1  -1  12        258.30        232.93        38.17 o
  -1  -1  11        131.17         99.22        22.61 o
  -1  -1  10        189.96        211.04        25.19 o
  -1  -1   9       1800.69       1815.31        57.34 o
  -1  -1   8        465.32        502.81        37.76 o
  -1  -1   8        653.72        634.59        32.37 o
   1   1  -7       1497.56       1498.71        26.39 o
   1   1  -6        170.29        142.34         9.58 o
   1   1  -5       4832.68       5015.13        64.62 o
   1   1  -4        517.56        611.25        22.73 o
   1   1  -3       6259.06       6265.31        59.90 o
   1   1  -2       2350.24       2361.18        32.32 o
  -1  -1   1      13673.11      14857.46        84.61 o
  -1  -1   0        760.02        772.01        16.02 o
   1   1   1      18611.74      19175.87        59.00 o
  -1  -1  -2       4223.70       4199.77        31.90 o
   1   1   3        126.38        105.07         9.10 o
   1   1   4        448.87        513.21        14.59 o
   1   1   5       1990.64       1719.21        32.17 o
   1   1   6        896.20        929.75        29.02 o
  -1  -1  -7        772.87        795.54        28.08 o
   1   1   8         86.07         95.10        13.84 o
   1   1   9        336.35        335.40        26.09 o
   1   1  10        310.87        331.85        40.97 o
   1   1  11        128.79        153.51        23.70 o
   1   1  11        197.71        182.13        46.64 o
   1   1  12          0.01          2.96        25.00 o
   1   1  13         29.02         21.04        34.81 o
   1   1  13         34.02         -0.45        52.80 o
   1   1  14         20.34         50.37        33.75 o
   1   1  15         84.34         78.71        42.26 o
   1   1  16          4.38          0.37        34.42 o
  -1  -2  17         16.46         26.17        57.10 o
  -1  -2  16        404.24        443.51        83.07 o
  -1  -2  15         12.48        -12.63        46.10 o
  -1  -2  14         61.63         16.85        54.67 o
  -1  -2  13         94.93         75.23        54.90 o
  -1  -2  12         66.74         68.73        37.82 o
  -1  -2  11         90.90        153.59        40.82 o
  -1  -2  10       3296.58       3258.70       130.25 o
  -1  -2   9        169.28        222.91        37.26 o
  -1  -2   8        859.86        941.62        37.62 o
   1   2  -7        129.98        131.67        14.69 o
   1   2  -6       1620.93       1619.97        45.01 o
   1   2  -5         21.39         58.76         9.77 o
   1   2  -4        437.10        421.20        20.06 o
   1   2  -3       1296.87       1307.86        28.95 o
  -1  -2   2       4117.90       4308.31        40.09 o
  -1  -2   0       1490.03       1376.18        14.85 o
   1   2   1        574.28        567.65        12.33 o
  -1  -2  -1       1050.33       1128.91        21.12 o
   1   2   2          4.98          5.56         5.31 o
   1   2   7       4469.07        127.82        13.97 o
   1   2   8        704.25        746.30        33.98 o
   1   2   9       1091.25       1232.88        59.44 o
   1   2  10       1109.08       1101.93        39.36 o
   1   2  11          0.51          0.11        17.27 o
   1   2  12        159.89        141.12        36.57 o
   1   2  13        102.43         98.40        39.18 o
   1   2  14        123.58        164.03        34.80 o
   1   2  15         43.59         43.27        30.54 o
  -1  -3  17        231.97        219.03        78.49 o
  -1  -3  16         28.89         33.54        53.66 o
  -1  -3  15         23.90         -3.77        64.59 o
  -1  -3  14         47.37         42.13        54.96 o
  -1  -3  13         35.46         24.30        39.92 o
  -1  -3  12          0.07         -1.72        35.50 o
  -1  -3  11       1507.70       1410.08       107.41 o
  -1  -3  10        372.42        429.16        52.84 o
  -1  -3   9        417.61        334.49        41.51 o
  -1  -3   8         57.83         34.93        25.01 o
  -1  -3   7       1148.75       1063.37        50.87 o
  -1  -3   6       1666.02       1752.39        32.42 o
  -1  -3   5       2961.62       3203.08        46.47 o
  -1  -3   3       3248.23       3315.14        44.05 o
  -1  -3   2       2095.03       2040.15        22.64 o
   1   3  -1       2302.34       2230.30        20.11 o
   1   3   0          0.29         13.91         6.79 o
   1   3   0       1201.01       1299.20        24.25 o
   1   3   1       1612.67       1835.60        39.77 o
  -1  -3  -1       1678.06       1919.07        24.39 o
   1   3   2       2859.73       3292.25        26.17 o
  -1  -3  -3       5965.87       6200.01        37.99 o
   1   3   4        598.94        655.06        24.53 o
   1   3   5       1220.02       1230.51        44.27 o
  -1  -3  -5       2148.57       2227.66        52.03 o
   1   3   6        126.16        123.43        13.06 o
   1   3   7        220.83        185.65        15.80 o
   1   3   8        189.50        191.53        23.32 o
   1   3   9        739.10        810.12        40.94 o
   1   3  10        309.33        310.10        24.96 o
   1   3  11         28.14         21.97        24.35 o
   1   3  12         44.59         32.17        25.64 o
   1   3  13         30.93         38.01        39.52 o
   1   3  13        102.51         67.38        52.37 o
   1   3  14          2.29         17.53        30.21 o
   1   3  15        302.64        300.21        50.28 o
  -1  -4  17          4.29         32.14        54.70 o
  -1  -4  16        135.60        182.01        76.79 o
  -1  -4  15         25.51         61.07        59.97 o
  -1  -4  14        178.73        154.59        49.89 o
  -1  -4  13          1.64         23.84        40.84 o
  -1  -4  12       1241.74       1262.84       109.49 o
  -1  -4  11          4.67        -19.06        42.12 o
  -1  -4  10        386.25        283.40        43.21 o
  -1  -4   9        517.68        456.05        46.32 o
  -1  -4   8       1407.25       1248.50        86.79 o
  -1  -4   7       1028.60        974.90        54.42 o
   1   4  -6         74.61         61.19        13.06 o
  -1  -4   5       2048.33       2067.33        38.96 o
   1   4  -4        450.36        465.08        20.91 o
  -1  -4   3       1099.35       1025.95        20.96 o
  -1  -4   2        495.91        487.88        12.55 o
   1   4  -1         44.52         51.78        14.42 o
  -1  -4   1         74.35         75.47         7.49 o
   1   4   0       1906.94       2111.93        53.61 o
  -1  -4   0       2021.93       2232.62        27.31 o
  -1  -4  -1         14.40         22.92         4.96 o
   1   4   2       2244.66       2176.05        27.32 o
   1   4   3       2936.14       3010.16        35.14 o
   1   4   4       1639.47       1794.42        45.42 o
  -1  -4  -4       1942.75       2058.78        40.69 o
  -1  -4  -5       1126.29       1044.63        59.56 o
   1   4   6        844.46        944.99        32.45 o
  -1  -4  -6       1473.25       1503.85        75.81 o
   1   4   7        163.38        191.26        21.55 o
   1   4   8        655.85        713.76        44.26 o
   1   4   8       1057.53       1083.18        44.96 o
   1   4   9        418.79        403.33        26.08 o
   1   4  10        333.55        407.91        30.70 o
   1   4  11         33.11         17.25        24.84 o
   1   4  12        401.23        421.83        32.13 o
   1   4  13         25.02         27.61        21.83 o
   1   4  14        325.29        382.15        40.93 o
  -1  -5  17         32.39         38.44        74.23 o
  -1  -5  16         21.22         12.37        64.77 o
  -1  -5  15         28.06          4.40        48.47 o
  -1  -5  14         41.89         27.73        44.73 o
  -1  -5  13        125.05        103.26        58.13 o
  -1  -5  12          0.12        -11.18        48.45 o
  -1  -5  11         52.93         76.28        37.00 o
  -1  -5  10          1.02         -7.23        29.57 o
  -1  -5   9       1787.51       1736.02       108.73 o
  -1  -5   8         45.40         87.34        28.48 o
  -1  -5   7        656.46        678.65        48.22 o
   1   5  -6         89.51         63.93        16.00 o
  -1  -5   5       2221.00       2020.71        47.69 o
   1   5  -4        892.34        817.46        21.89 o
  -1  -5   3       5302.45       5425.27        44.52 o
   1   5  -2        870.12        869.69        19.02 o
   1   5  -1       6405.34       7246.31        68.66 o
  -1  -5   1       6657.79       7624.74        54.12 o
   1   5   0         26.03         32.50         6.52 o
   1   5   1      12634.39      13308.79        55.76 o
   1   5   2        135.17        139.82        13.97 o
  -1  -5  -3       1748.16       1810.99        33.83 o
  -1  -5  -3       1994.14       1963.42        73.08 o
   1   5   4        149.04        120.19        14.65 o
   1   5   5       2632.99       2691.72        50.33 o
   1   5   6        272.81        243.08        18.36 o
   1   5   7       1104.61       1074.53        37.18 o
   1   5   8        872.38        951.46        32.03 o
   1   5   9        276.71        298.52        28.27 o
   1   5  10         14.26          9.30        24.02 o
   1   5  11        437.11        420.02        30.46 o
   1   5  12          1.44         19.49        19.99 o
   1   5  13        157.69        167.30        33.98 o
   1   5  14          1.67         10.10        31.54 o
  -1  -6  17         12.38        -25.87        72.93 o
  -1  -6  16        274.22        231.40        63.22 o
  -1  -6  15         80.37         50.26        51.17 o
  -1  -6  14       1116.91       1288.20       126.08 o
  -1  -6  13         14.56         12.52        53.94 o
  -1  -6  12        176.84        147.53        44.65 o
  -1  -6  11        205.07        255.02        46.00 o
  -1  -6  10        551.97        539.15        70.75 o
  -1  -6   9        107.91         79.80        31.33 o
  -1  -6   8        656.00        666.33        52.53 o
  -1  -6   7        464.70        452.62        45.00 o
  -1  -6   6        460.64        438.09        30.49 o
  -1  -6   5         30.76         32.59        11.25 o
  -1  -6   4       1013.82       1041.92        25.19 o
   1   6  -3       1372.12       1338.48        28.23 o
   1   6  -2        356.26        427.16        16.14 o
  -1  -6   2        490.21        539.80        29.27 o
  -1  -6   1        818.66        797.03        19.91 o
   1   6   0        992.24        948.08        20.73 o
  -1  -6  -1        411.89        436.62        16.91 o
   1   6   2        234.66        204.56        12.57 o
  -1  -6  -3       1494.67       1592.49        30.19 o
   1   6   4        963.43       1078.96        45.56 o
  -1  -6  -4       1510.43       1686.12        81.09 o
  -1  -6  -5       2133.79       2335.99        71.34 o
   1   6   6       1023.31       1085.01        28.17 o
   1   6   7        158.61        139.59        13.13 o
   1   6   8        284.97        279.62        20.68 o
   1   6   9         98.55        100.13        18.88 o
   1   6  10        209.34        223.54        18.58 o
   1   6  11         26.58         28.43        20.35 o
   1   6  12        169.49        159.35        33.28 o
   1   6  13          2.47          4.80        30.50 o
  -1  -7  16          0.18          9.84        54.03 o
  -1  -7  15        160.05        155.65        75.28 o
  -1  -7  14         81.38         79.62        61.22 o
  -1  -7  13          1.82         -4.50        42.42 o
  -1  -7  12         21.45         14.79        49.30 o
  -1  -7  11         95.19        110.34        51.56 o
  -1  -7  10          3.60         -1.84        33.44 o
  -1  -7   9        158.47        191.86        38.54 o
  -1  -7   8        115.04         96.10        37.50 o
  -1  -7   7        724.41        663.60        54.86 o
   1   7  -6       1258.63       1242.13        45.19 o
   1   7  -5       2412.26       2388.92        47.98 o
  -1  -7   4        211.67        227.32        19.08 o
  -1  -7   3       1674.17       1718.36        37.80 o
   1   7  -3       2199.36       2171.82        57.14 o
   1   7  -2        314.89        308.20        13.49 o
   1   7  -1       2427.39       2223.68        37.33 o
  -1  -7   1       2525.44       2331.81        81.61 o
  -1  -7   0         46.19         34.05        11.03 o
  -1  -7  -1         84.37         92.52         9.54 o
  -1  -7  -1        835.58        949.06        33.60 o
  -1  -7  -2        407.46        387.19        13.69 o
   1   7   3       1520.08       1593.06        60.57 o
  -1  -7  -3       1521.85       1496.80        35.99 o
  -1  -7  -4        132.58        144.34        25.48 o
  -1  -7  -5       1439.28       1431.57        46.74 o
  -1  -7  -6       1045.32       1143.89        43.06 o
  -1  -7  -7        926.88        926.77        36.53 o
   1   7   8        331.51        326.06        25.58 o
   1   7   9        826.35        955.47        39.50 o
   1   7  10         27.61         19.08        18.90 o
   1   7  11        249.35        280.53        37.49 o
   1   7  12         12.10         27.32        28.73 o
  -1  -8  16        144.99        117.58        76.24 o
  -1  -8  15         70.31         54.37        64.35 o
  -1  -8  14        132.88        154.29        53.78 o
  -1  -8  13         18.94         72.29        58.90 o
  -1  -8  12        654.89        650.20        87.96 o
  -1  -8  11        103.53         91.51        39.42 o
  -1  -8  10        514.67        480.86        55.71 o
  -1  -8   9       1103.06       1162.39        89.36 o
  -1  -8   8        274.14        196.38        44.28 o
  -1  -8   7        346.10        340.39        40.36 o
  -1  -8   6       1209.55       1230.38        38.84 o
   1   8  -5        396.72        431.31        26.43 o
   1   8  -4        688.24        670.12        27.26 o
  -1  -8   4        723.12        699.05        39.41 o
   1   8  -3          1.83         10.75         8.71 o
   1   8  -2       2557.29       2591.45        50.32 o
  -1  -8   2       2558.05       2708.47        93.75 o
  -1  -8   1        821.91        782.01        31.55 o
   1   8   0        463.01        482.28        18.92 o
   1   8   1          5.25          1.69         6.64 o
   1   8   2        583.78        611.21        44.95 o
   1   8   2       1068.28       1106.00        25.08 o
   1   8   3        407.24        448.57        18.45 o
  -1  -8  -4         74.73         45.36        17.05 o
  -1  -8  -5         92.29        114.04        20.26 o
  -1  -8  -6        243.37        253.06        29.94 o
   1   8   7       1016.47       1138.13        39.40 o
  -1  -8  -8        429.82        442.36        30.49 o
   1   8   9         15.68         17.06        18.75 o
   1   8  10         50.57         97.17        28.71 o
   1   8  11          1.31          4.59        36.12 o
   1   8  12        154.88        123.23        34.32 o
  -1  -9  15         14.03         33.64        50.83 o
  -1  -9  14         34.75         41.22        64.35 o
  -1  -9  13        275.89        225.80        74.27 o
  -1  -9  12         70.10         59.53        40.89 o
  -1  -9  11        162.03        122.50        44.74 o
  -1  -9  10          5.79          5.68        42.91 o
  -1  -9   9        181.87        150.33        46.15 o
  -1  -9   8        166.24        159.89        26.77 o
   1   9  -7        610.46        604.13        31.30 o
  -1  -9   6       1208.63       1104.75        51.11 o
   1   9  -5        263.91        300.76        22.91 o
  -1  -9   5        280.86        252.76        33.67 o
   1   9  -4        280.37        316.00        17.53 o
   1   9  -3        320.37        346.12        23.63 o
  -1  -9   3        521.19        558.92        29.76 o
   1   9  -2        114.64        106.97        18.71 o
   1   9  -1         11.77         19.71         9.84 o
   1   9   0        161.64        140.81        12.06 o
   1   9   1        130.29        100.05        12.23 o
  -1  -9  -1        131.03        156.74        17.85 o
   1   9   2        140.59        132.27        11.00 o
   1   9   3        249.66        232.37        11.36 o
   1   9   4         54.43         68.56        19.62 o
   1   9   5        406.59        406.92        38.58 o
   1   9   6         79.96         68.54        18.69 o
   1   9   7       1550.06       1611.16        43.24 o
   1   9   8        119.13        113.50        31.23 o
   1   9   9        251.92        180.88        64.41 o
   1   9  10         23.70         53.95        37.51 o
   1   9  11        346.55        382.08        43.84 o
  -1 -10  14         78.54        122.00        66.99 o
  -1 -10  13         19.99        -12.56        43.77 o
  -1 -10  12        117.79        164.88        48.86 o
  -1 -10  11         79.50         99.19        55.38 o
  -1 -10  10          5.46         -0.12        45.83 o
  -1 -10   9          9.74          9.78        23.27 o
  -1 -10   8        444.02        468.42        48.55 o
  -1 -10   8        509.86        468.03        62.07 o
   1  10  -7        340.53        381.82        36.70 o
  -1 -10   6        259.31        239.68        25.40 o
   1  10  -6        299.56        286.41        54.45 o
  -1 -10   5        413.38        402.92        25.18 o
   1  10  -4        820.53        895.20        46.99 o
  -1 -10   4        859.30        907.32        34.42 o
   1  10  -3        109.02        108.92        21.62 o
  -1 -10   2       1016.14       1005.97        30.20 o
  -1 -10   1          5.49          4.20         9.02 o
  -1 -10   0       1055.86       1061.47        54.41 o
  -1 -10  -1        385.96        408.86        25.76 o
  -1 -10  -2        852.89        793.20        43.69 o
  -1 -10  -3          1.93          7.26        21.20 o
  -1 -10  -4        432.99        438.62        43.96 o
  -1 -10  -5        125.75        135.26        32.41 o
   1  10   6        959.46        959.84        48.83 o
  -1 -10  -7         63.59         56.81        60.53 o
   1  10   8        164.01        190.56        49.55 o
   1  10   9         30.12         36.29        57.04 o
  -1 -11  14         12.06         11.50        50.23 o
  -1 -11  13         72.18         99.52        50.06 o
  -1 -11  12         83.85         96.47        56.96 o
  -1 -11  11        255.38        305.21        46.28 o
  -1 -11  10        161.50        145.56        31.66 o
  -1 -11   9        547.63        553.61        46.86 o
  -1 -11   8         29.73         17.83        26.77 o
  -1 -11   7         13.78          8.30        19.85 o
   1  11  -7         86.95         84.18        55.82 o
  -1 -11   6         47.55         32.03        16.62 o
   1  11  -5         76.02         66.69        21.54 o
  -1 -11   4        233.24        190.59        25.56 o
  -1 -11   3        182.85        151.84        28.43 o
   1  11  -2         77.10         91.82        26.35 o
  -1 -11   1        113.42        107.16        33.39 o
   1  11   0        131.57        130.09        33.93 o
   1  11   1        358.48        376.18        36.11 o
  -1 -11  -2         21.78         20.66        22.58 o
   1  11   3        521.57        514.69        53.02 o
  -1 -11  -4          2.36         26.17        30.12 o
   1  11   5       1030.70       1009.36        52.52 o
  -1 -11  -6         14.25        -22.68        62.54 o
  -1 -11  -7        296.58        326.43        86.69 o
  -1 -11  -8         23.51         60.99        52.34 o
   1  11   8         29.70          3.07        57.48 o
  -1 -12  12         22.46         43.72        43.13 o
  -1 -12  11         21.92         32.96        28.60 o
  -1 -12  10        253.19        314.86        44.18 o
  -1 -12   9         11.44         24.16        33.13 o
  -1 -12   8         72.81         86.26        25.73 o
   1  12  -7        125.90        118.54        21.72 o
   1  12  -6        348.64        426.00        49.01 o
  -1 -12   5         34.02         52.09        35.71 o
  -1 -12   4        786.92        746.80        50.91 o
   1  12  -3        107.45        114.59        30.62 o
  -1 -12   2       1048.78       1055.71        69.94 o
  -1 -12   1        105.38         72.16        38.10 o
  -1 -12   0       1117.88       1093.01        56.83 o
  -1 -12  -1         18.00         11.89        25.17 o
  -1 -12  -2        546.04        574.55        58.25 o
   1  12   3         24.59         -0.99        34.98 o
   1  12   4        475.30        502.96        43.06 o
   1  12   5         13.63         42.93        31.31 o
  -1 -12  -5         29.12         21.12        65.14 o
  -1 -12  -6         80.75         59.34        64.90 o
  -1 -13  11        248.94        338.03        73.92 o
  -1 -13  10         57.31         53.84        59.30 o
  -1 -13   9         75.39         90.81        45.81 o
  -1 -13   8          0.01         -5.20        40.04 o
   1  13  -7         66.78         52.05        41.76 o
   1  13  -6         25.29        -10.69        39.49 o
   1  13  -5         71.50         44.28        29.60 o
  -1 -13   4         17.94         -0.89        29.03 o
  -1 -13   3         44.63         40.41        40.59 o
   1  13  -2         45.75         63.10        39.34 o
  -1 -13   1         64.83         68.91        29.29 o
   1  13   0         52.83         50.40        27.83 o
   1  13   1         82.19         77.14        38.74 o
   1  13   2         18.79          9.84        36.43 o
   1  13   3        310.08        328.26        39.83 o
   1  13   4          0.02         15.12        36.23 o
  -1 -13  -4          2.60         80.54        66.36 o
  -1 -14   9          0.14         -3.28        47.54 o
  -1 -14   8        129.55        131.44        65.83 o
  -1 -14   7          5.73         20.38        43.53 o
   1  14  -6        363.89        411.08        47.83 o
   1  14  -5          0.09         13.18        32.72 o
  -1 -14   4        433.96        518.05        65.75 o
   1  14  -3         28.92         18.16        42.55 o
   1  14  -2        421.60        367.24        43.59 o
   1  14  -1          9.53          8.26        41.68 o
  -1 -14   1          9.81         23.95        57.41 o
  -1 -14   0        208.73        231.95        51.58 o
  -1 -14  -1          2.98          3.91        31.00 o
   1  14   2         78.41         66.00        31.24 o
   2 -15   0         22.32         20.81        43.58 o
  -2  15   0         31.35         87.69        66.32 o
   2 -15   1         21.71         10.98        42.57 o
   2 -15   2         13.73         10.32        30.28 o
   2 -15   3         25.89         20.80        30.47 o
  -2  15  -4          1.16         15.84        41.11 o
   2 -15   5         68.05         36.31        39.06 o
   2 -15   6         29.20         28.73        31.11 o
   2 -14  -4        246.51        220.98        51.39 o
  -2  14   3          5.93         25.22        43.41 o
   2 -14  -3         43.98         30.23        59.21 o
  -2  14   2        457.73        462.08        46.17 o
   2 -14  -1         60.98         57.64        41.31 o
  -2  14   1         85.67         51.72        60.62 o
  -2  14   0       1322.81       1382.92        90.89 o
   2 -14   1         11.59          9.90        29.44 o
  -2  14  -2        135.23        156.87        33.08 o
   2 -14   3         36.95         22.65        38.21 o
  -2  14  -4        152.86        171.24        44.79 o
  -2  14  -5         18.65         21.77        28.45 o
  -2  14  -6        201.97        199.20        35.77 o
   2 -14   7         92.42        152.03        43.18 o
  -2  14  -8        159.67        212.38        47.07 o
  -2  14  -9          4.67          9.43        31.46 o
   2 -13  -6         39.16         13.42        29.75 o
   2 -13  -5        294.73        340.97        54.45 o
  -2  13   4         10.39         18.39        40.36 o
   2 -13  -4         12.73          0.97        54.31 o
   2 -13  -3         89.88        107.10        30.82 o
   2 -13  -2          6.91          2.78        35.63 o
  -2  13   2          9.70         31.75        56.95 o
   2 -13  -1        236.91        185.01        44.79 o
   2 -13   0         81.32         63.19        27.58 o
   2 -13   1         39.31         43.05        25.99 o
   2 -13   2          2.42        -12.17        34.94 o
   2 -13   3         39.96         34.23        33.59 o
   2 -13   4         13.79          9.50        25.68 o
   2 -13   5          0.77         12.62        25.11 o
   2 -13   6         12.52         38.53        33.99 o
  -2  13  -7        110.52        121.56        40.31 o
  -2  13  -8        191.83        144.04        32.43 o
  -2  13  -9         86.60         73.28        30.64 o
  -2  13 -10         79.99         62.87        42.84 o
   2 -13  11        139.72        137.41        47.22 o
  -2  12   8        119.97         95.40        33.05 o
  -2  12   7         30.69         20.57        37.91 o
  -2  12   7         37.97         21.68        60.79 o
  -2  12   6        229.99        176.82        44.28 o
  -2  12   5         92.51         85.46        41.04 o
   2 -12  -5        137.17        128.54        57.09 o
   2 -12  -4        419.90        449.27        41.37 o
   2 -12  -3         49.52          9.14        34.61 o
  -2  12   2       1117.52       1053.48        72.94 o
   2 -12  -1         35.44         58.98        26.50 o
  -2  12   0        849.09        736.24        46.16 o
   2 -12   1         44.01         53.00        32.15 o
  -2  12  -2        919.81        847.04        58.42 o
   2 -12   3         17.55         15.46        22.89 o
   2 -12   4         27.56         21.89        23.94 o
   2 -12   5        316.09        343.45        45.92 o
   2 -12   6        191.22        243.59        40.32 o
   2 -12   7         18.79         15.74        24.88 o
   2 -12   8        309.15        279.63        31.67 o
  -2  12  -8        338.63        378.97        74.08 o
   2 -12   9         18.67         18.46        29.95 o
   2 -12  10        279.56        298.34        37.63 o
  -2  12 -11         79.03         33.72        24.39 o
   2 -12  12        143.73        207.09        63.61 o
  -2  11   9        433.11        407.05        43.36 o
  -2  11   8         28.71         23.45        36.25 o
  -2  11   8         31.38         44.14        59.10 o
  -2  11   7        442.75        396.96        55.03 o
   2 -11  -6         15.05         21.62        25.54 o
  -2  11   5        630.52        720.96        46.83 o
   2 -11  -4        110.69        109.35        34.62 o
   2 -11  -3        712.03        754.46        59.86 o
   2 -11  -2        470.50        429.64        35.80 o
  -2  11   1         60.00         69.67        23.26 o
   2 -11   0         32.76         25.77        29.23 o
  -2  11  -1        266.21        295.57        36.36 o
  -2  11  -2          6.91         -0.19        19.94 o
   2 -11   3         44.78         42.53        10.53 o
   2 -11   4        146.24        147.70        21.62 o
   2 -11   5        370.53        396.90        27.10 o
  -2  11  -6        256.90        252.57        22.87 o
   2 -11   7        180.72        177.72        25.29 o
  -2  11  -7        186.30        243.31        58.47 o
   2 -11   8         73.36         53.84        25.30 o
   2 -11   9        226.38        230.96        31.96 o
   2 -11  10        118.56        153.53        31.61 o
   2 -11  11         51.18         57.44        38.24 o
   2 -11  12         85.83         72.19        60.75 o
   2 -11  13          3.47        -36.05        45.12 o
  -2  10  11         23.29         49.80        38.54 o
  -2  10  10        355.58        342.38        40.08 o
  -2  10   9         68.86         63.75        35.37 o
  -2  10   9        155.05        203.69        63.95 o
  -2  10   8       1075.68       1077.25        77.04 o
  -2  10   7         81.43         81.14        26.34 o
   2 -10  -6        724.00        736.22        46.57 o
   2 -10  -5         53.55         50.33        31.46 o
   2 -10  -4        495.84        527.83        49.20 o
   2 -10  -3          0.00         -2.87        20.01 o
  -2  10   2        180.75        146.29        24.79 o
   2 -10  -1        582.21        567.25        43.24 o
  -2  10   0        506.58        515.26        25.48 o
  -2  10  -1          3.21          3.56        11.71 o
   2 -10   2        467.84        405.39        15.21 o
   2 -10   3         80.87         77.99        16.89 o
   2 -10   4        504.94        484.87        28.25 o
   2 -10   4        513.96        564.65        49.36 o
  -2  10  -5         28.46         19.41        14.25 o
   2 -10   6         99.40         94.51        19.82 o
  -2  10  -6        204.39        198.71        51.43 o
   2 -10   7        349.83        415.96        32.48 o
   2 -10   8        162.60        171.22        38.45 o
   2 -10   8        342.38        373.48        39.41 o
  -2  10  -9          1.38         -1.07        24.10 o
   2 -10  10        382.59        362.56        47.11 o
  -2  10 -11        113.06         93.67        38.94 o
   2 -10  12        190.97        148.46        49.80 o
   2 -10  13         27.17         36.22        47.06 o
   2 -10  14        236.49        353.41        84.07 o
  -2   9  12         12.11         25.49        67.06 o
  -2   9  11        526.37        528.00        72.56 o
  -2   9  10         41.22         69.61        56.66 o
  -2   9   9       1055.53       1022.99        61.94 o
  -2   9   8         11.31         15.10        24.60 o
  -2   9   7        184.40        185.33        17.32 o
  -2   9   6        126.29        126.22        14.96 o
  -2   9   5         18.11         21.89        25.91 o
   2  -9  -4         89.25         86.19        21.97 o
   2  -9  -3         95.84        117.88        21.87 o
   2  -9  -2         89.04         97.60        26.85 o
   2  -9  -1        590.10        585.87        19.76 o
   2  -9   0        244.54        244.88        15.73 o
   2  -9   1        728.00        696.12        25.82 o
   2  -9   2          3.37          9.39        10.76 o
   2  -9   3       1181.65       1169.94        37.16 o
   2  -9   3       1652.29       1662.89        66.64 o
   2  -9   4        815.62        783.46        28.25 o
  -2   9  -5        148.72        145.13        19.89 o
   2  -9   6        530.70        465.27        34.34 o
   2  -9   7        178.37        160.93        25.94 o
  -2   9  -8        126.47        110.00        26.17 o
  -2   9  -9         38.82         80.27        32.76 o
   2  -9  10         88.92         76.58        36.65 o
   2  -9  11         17.00         15.64        41.16 o
   2  -9  12         32.46         41.58        45.04 o
   2  -9  13         78.37        102.77        66.00 o
   2  -9  14         15.58        -15.74        65.55 o
   2  -9  15          8.94        -17.89        51.76 o
  -2   8  13          1.59          1.06        48.17 o
  -2   8  12        137.37        206.96        55.77 o
  -2   8  11          8.77         29.48        30.51 o
  -2   8  10        421.84        432.37        35.30 o
  -2   8   9          1.98          5.23        13.91 o
  -2   8   8        306.75        283.36        20.29 o
  -2   8   7        791.80        732.21        37.12 o
  -2   8   6        274.92        239.00        23.15 o
  -2   8   5        660.64        650.31        21.38 o
  -2   8   4        726.64        733.86        38.13 o
  -2   8   3        568.46        627.11        44.05 o
   2  -8  -2       1840.71       1813.28        53.37 o
  -2   8   1         51.92         53.15         7.24 o
  -2   8   0         82.25         69.98         9.25 o
  -2   8  -1        157.26        141.17        10.69 o
   2  -8   2        469.32        476.95        21.85 o
   2  -8   2        476.22        455.64        35.87 o
   2  -8   3         23.54         37.22        10.08 o
   2  -8   4         86.14         74.67        20.80 o
   2  -8   4        364.81        373.10        28.08 o
  -2   8  -5        405.92        411.06        29.01 o
  -2   8  -6        687.80        637.14        36.91 o
   2  -8   7        155.33         96.38        22.86 o
  -2   8  -8        783.69        858.34        56.31 o
  -2   8  -9        189.19        214.49        36.81 o
  -2   8 -10        407.16        396.47        38.23 o
   2  -8  11         22.34         15.65        37.76 o
   2  -8  12        936.96        949.55       106.39 o
   2  -8  13         11.77         63.76        59.17 o
   2  -8  14        202.54        175.67        57.21 o
   2  -8  15          0.78         16.61        69.01 o
  -2   7  14         51.31         50.83        47.91 o
  -2   7  14         71.69         81.94        53.30 o
  -2   7  13        167.40        189.80        35.67 o
  -2   7  12         37.29         47.89        34.98 o
  -2   7  11         78.21         82.94        24.11 o
  -2   7  10        110.95        108.00        17.79 o
  -2   7   9        285.87        235.72        20.14 o
  -2   7   8         25.33          6.43         5.72 o
  -2   7   7        252.03        260.68        27.40 o
  -2   7   6        171.83        128.57        17.87 o
   2  -7  -5        294.04        305.11        18.97 o
   2  -7  -4         35.37         28.07        10.82 o
   2  -7  -3       1364.42       1374.41        45.42 o
  -2   7   2        394.28        465.62        21.62 o
   2  -7  -1       1835.00       1729.05        25.91 o
   2  -7   0        122.23        124.63         6.20 o
  -2   7  -1       2358.28       2457.98        50.68 o
   2  -7   1       2623.60       2733.32        68.10 o
  -2   7  -2         45.90         47.96        11.37 o
  -2   7  -3       1974.97       1908.30        48.38 o
  -2   7  -4        410.07        384.70        32.62 o
  -2   7  -5       1076.35       1013.98        62.61 o
   2  -7   6         20.38         15.15        17.76 o
   2  -7   7        694.69        645.46        46.81 o
  -2   7  -8         68.88        115.09        30.80 o
  -2   7  -9        123.22         82.82        24.86 o
   2  -7  10        320.05        320.46        49.06 o
  -2   7 -10        329.57        342.09        56.06 o
   2  -7  11        376.23        355.01        71.40 o
   2  -7  12         37.46         28.29        54.77 o
   2  -7  13         65.03         69.49        46.72 o
   2  -7  14         67.63         59.29        62.87 o
   2  -7  15         43.96         32.92        68.04 o
  -2   6  14        208.74        208.48        37.58 o
  -2   6  13        124.12        149.33        40.39 o
  -2   6  12        210.66        252.95        31.17 o
  -2   6  11        135.00        115.06        19.55 o
  -2   6  10        570.41        561.97        28.57 o
  -2   6   9          2.65         -0.73        17.41 o
  -2   6   8        929.48        927.96        31.28 o
  -2   6   7        115.45        144.12        14.55 o
  -2   6   6       1792.76       1867.85        48.68 o
  -2   6   5       1508.12       1438.18        50.82 o
  -2   6   4       1102.36       1055.16        34.08 o
   2  -6  -4       1514.54       1483.15        62.39 o
   2  -6  -3        234.48        214.15        11.20 o
   2  -6  -2        333.72        316.06        12.11 o
  -2   6   2        379.71        426.84        24.66 o
  -2   6   1        523.20        529.37        13.94 o
   2  -6   0        232.87        261.31         8.79 o
   2  -6   1         53.06         36.37         8.87 o
  -2   6  -2        330.84        348.55        31.12 o
   2  -6   2        475.09        461.37        23.59 o
  -2   6  -3       1026.34       1061.86        35.16 o
  -2   6  -4       1189.59        964.28        54.52 o
  -2   6  -5          3.45          6.25        23.59 o
  -2   6  -6       1283.21       1214.70        79.91 o
  -2   6  -7         60.58         -0.47        34.76 o
  -2   6  -8        937.83        938.40        45.22 o
   2  -6   9        147.58        149.38        39.12 o
  -2   6  -9        400.02        470.77        53.05 o
   2  -6  10        947.67       1101.95       103.94 o
   2  -6  11        200.03        217.91        55.41 o
   2  -6  12        244.97        177.48        48.61 o
   2  -6  13        119.96        112.66        62.27 o
   2  -6  14        332.18        368.74        86.61 o
   2  -6  15          3.40        -26.35        65.50 o
   2  -6  16         48.73         30.90        72.19 o
  -2   5  15        262.61        236.28        39.80 o
  -2   5  14         45.72         55.71        38.39 o
  -2   5  13        188.99        198.38        30.34 o
  -2   5  12        169.75        168.59        21.60 o
  -2   5  11        464.26        446.10        27.80 o
  -2   5  10          1.40         17.89        19.04 o
  -2   5   9        284.94        255.37        22.38 o
  -2   5   8        209.19        180.86        16.46 o
  -2   5   7       1358.20       1424.05        33.09 o
  -2   5   6        255.10        226.49        18.92 o
  -2   5   5       1357.97       1332.58        31.60 o
  -2   5   4        474.37        428.19        10.61 o
  -2   5   3        235.74        247.26         7.84 o
  -2   5   3       1089.44       1268.62        47.16 o
   2  -5  -2         79.56        109.47        10.51 o
   2  -5  -1       1899.93       1778.91        19.08 o
  -2   5   0        156.27        179.89         8.83 o
  -2   5  -1        623.50        578.87        22.18 o
  -2   5  -1       3217.00       3354.08        47.85 o
   2  -5   2        858.14        910.84        23.88 o
  -2   5  -3       3477.14       3452.64        51.00 o
  -2   5  -4        585.05        577.35        23.47 o
  -2   5  -5        925.48        855.80        45.22 o
  -2   5  -6        122.30        115.35        22.35 o
  -2   5  -7        260.97        226.96        24.10 o
  -2   5  -8          8.53         21.39        17.32 o
   2  -5   9        432.49        390.35        64.44 o
   2  -5  10        113.81        141.30        40.61 o
   2  -5  10        119.54        136.44        47.78 o
   2  -5  11         10.29          0.00        26.25 o
   2  -5  12        216.28        288.64        45.50 o
   2  -5  13        205.53        215.23        50.45 o
   2  -5  14          3.05          8.92        44.02 o
   2  -5  14          7.01          3.04        64.11 o
   2  -5  15         14.14         46.25        51.34 o
   2  -5  15        148.17        166.77        69.28 o
   2  -5  16         15.95        -19.96        70.59 o
  -2   4  15        193.63        170.85        65.39 o
  -2   4  14        280.56        256.93        33.93 o
  -2   4  13         62.91         60.74        19.58 o
  -2   4  12       1235.22       1243.75        43.19 o
  -2   4  11        485.68        465.42        35.50 o
  -2   4  10       1348.86       1441.32        58.10 o
  -2   4  10       1895.01       1867.46        62.86 o
  -2   4   9        104.81        101.59        14.99 o
  -2   4   8       1906.26       1983.07        45.24 o
  -2   4   8       2355.16       2386.88        94.11 o
  -2   4   7        321.11        289.31        21.80 o
  -2   4   6       1025.37        985.20        21.65 o
   2  -4  -5        289.51        264.84        10.37 o
  -2   4   4        239.62        208.18        13.85 o
  -2   4   4        384.94        393.61        23.89 o
   2  -4  -3        441.18        435.69        13.47 o
   2  -4  -2        453.26        410.80         9.28 o
   2  -4  -1         41.41         36.86         4.04 o
  -2   4   0        284.01        261.56        13.09 o
  -2   4   0       1056.12       1092.40        18.45 o
  -2   4  -1         73.67         98.96        15.34 o
  -2   4  -1         91.70        112.43         9.65 o
   2  -4   2       1108.48       1226.71        20.85 o
  -2   4  -3       1457.29       1468.39        27.00 o
  -2   4  -4       2576.24       2762.17        44.15 o
   2  -4   5        455.12        532.88        27.43 o
  -2   4  -5       1253.78       1291.41        40.71 o
  -2   4  -6       1519.02       1646.68        38.33 o
   2  -4   7        586.43        638.14        26.52 o
  -2   4  -8       1685.92       1617.08        69.19 o
   2  -4   9        320.22        381.64        52.63 o
   2  -4  10        251.17        235.97        43.73 o
   2  -4  11          2.55          5.95        35.93 o
   2  -4  12        633.99        595.57        60.64 o
   2  -4  13         75.29         73.35        47.61 o
   2  -4  13         75.68         89.46        61.69 o
   2  -4  14        118.70        134.85        38.11 o
   2  -4  15          7.67          1.11        43.72 o
   2  -4  16        185.08        275.48        58.28 o
  -2   3  16          3.84          0.14        56.03 o
  -2   3  15        147.98        123.84        39.19 o
  -2   3  14         23.53         15.96        23.32 o
  -2   3  13        383.96        321.42        27.70 o
  -2   3  12        413.14        439.80        37.61 o
  -2   3  11        277.59        297.16        34.75 o
  -2   3  11        389.98        424.70        40.05 o
  -2   3  10         17.38         28.87        13.84 o
  -2   3   9        390.83        373.58        24.82 o
  -2   3   9       1320.82       1334.47        73.45 o
  -2   3   8        414.45        381.66        25.71 o
  -2   3   7        368.16        302.74        14.64 o
  -2   3   6        445.01        438.68        13.71 o
  -2   3   5         20.40         19.26         5.94 o
  -2   3   5        111.49        108.10        17.59 o
   2  -3  -4       1671.26       1638.15        19.25 o
  -2   3   3       2357.35       2215.65        26.86 o
  -2   3   1        161.50        177.05         8.44 o
  -2   3   1        814.46        935.32        14.93 o
   2  -3   0       2965.48       2756.80        21.58 o
   2  -3   0       2965.60       2879.62        27.52 o
  -2   3  -1       1328.38       1263.31        15.10 o
   2  -3   2       1957.14       2021.98        24.59 o
   2  -3   3        854.53        921.54        24.77 o
   2  -3   4         19.59         15.92         7.53 o
  -2   3  -5       3466.12       3272.45        41.37 o
   2  -3   6        413.52        442.10        20.42 o
   2  -3   7       2364.90       2244.08        57.83 o
   2  -3   8        680.53        637.06        33.75 o
  -2   3  -9          7.79         15.46        15.08 o
   2  -3  10         69.49         84.21        45.45 o
   2  -3  11        120.89        111.92        35.86 o
   2  -3  12         36.21         66.79        28.88 o
   2  -3  13        143.97        108.14        34.80 o
   2  -3  14         29.86         24.48        43.33 o
   2  -3  15        288.97        306.19        57.26 o
   2  -3  16         84.60        106.38        40.96 o
  -2   2  16        293.99        284.75        78.71 o
  -2   2  15         40.82         47.19        27.72 o
  -2   2  14        524.09        502.58        40.69 o
  -2   2  13        178.30        182.87        36.85 o
  -2   2  12        823.27        812.21        42.60 o
  -2   2  11          1.42         18.69        15.68 o
  -2   2  10       1326.27       1269.60        44.53 o
  -2   2  10       1685.27       1737.34        83.24 o
  -2   2   9        161.70        178.18        22.28 o
  -2   2   8        690.37        714.70        24.95 o
  -2   2   7        243.24        230.93        13.17 o
  -2   2   6          2.81          1.58         7.27 o
   2  -2  -6         61.72         59.00        18.77 o
  -2   2   5        289.39        252.66        24.94 o
   2  -2  -5       1336.09       1306.22        22.66 o
  -2   2   4       1203.44       1199.87        15.47 o
   2  -2  -3        478.09        427.86        13.21 o
  -2   2   2       9758.58       9585.79        73.10 o
   2  -2  -2       9760.60       9886.94        96.22 o
  -2   2   1       1175.72       1290.02        12.76 o
  -2   2   1       1408.25       1547.38        21.70 o
   2  -2   0       1857.77       2051.18        20.84 o
  -2   2  -1      20582.51      20423.98        66.65 o
  -2   2  -2       1361.27       1505.42        28.60 o
  -2   2  -3        105.07        126.20         8.00 o
   2  -2   4       4740.08       5092.78        40.96 o
   2  -2   5       1971.02       1836.39        29.45 o
  -2   2  -6       4791.28       4877.15        60.68 o
   2  -2   7         50.80         64.62        11.39 o
  -2   2  -8        129.17        171.87        15.39 o
   2  -2   9         10.74         -4.27        18.09 o
   2  -2   9         57.29         28.07        21.28 o
   2  -2  10        889.30        831.74        81.86 o
   2  -2  11         15.26         10.41        34.60 o
   2  -2  12        195.27        127.74        31.29 o
   2  -2  13          5.87         34.16        40.73 o
   2  -2  14        480.92        529.71        60.94 o
   2  -2  15          2.64         -2.37        32.91 o
   2  -2  16        206.80        188.14        59.70 o
   2  -2  16        230.91        403.48        80.16 o
  -2   1  17         91.39         67.44        71.64 o
  -2   1  16         67.65         54.13        50.22 o
  -2   1  15         14.74         -1.14        45.83 o
  -2   1  14        436.29        462.80        83.48 o
  -2   1  13         36.11         19.07        22.22 o
  -2   1  12         14.17         12.43        20.14 o
  -2   1  11         31.21         35.74        33.55 o
  -2   1  11        473.02        499.43        44.13 o
   2  -1 -10        301.39        313.75        26.32 o
  -2   1   9        212.50        259.46        17.30 o
  -2   1   8         41.45         29.74         8.72 o
   2  -1  -7         97.61         96.05        11.64 o
   2  -1  -7         98.95         92.96        15.03 o
   2  -1  -6        154.99        140.96        10.98 o
   2  -1  -5       3933.35       3944.03        33.97 o
  -2   1   3        174.60        148.78        10.33 o
  -2   1   1       8609.35       6742.54        38.12 o
   2  -1   1       2820.91       2922.07        26.69 o
   2  -1   2      22814.57      22355.87        63.48 o
  -2   1  -3       1005.91        931.46        11.55 o
   2  -1   4       1042.16       1111.68        15.07 o
   2  -1   4       1442.33       1517.65        55.26 o
   2  -1   5       8452.73       8632.15        62.16 o
   2  -1   6        165.49        142.81        10.83 o
   2  -1   7        841.84        913.51        25.19 o
   2  -1   8          8.29          4.53        13.76 o
  -2   1  -9       2061.65       1992.20        46.69 o
   2  -1  10         16.86         16.51        16.97 o
   2  -1  11        121.66        136.48        23.07 o
   2  -1  12         80.43        100.46        40.31 o
   2  -1  13        661.60        551.19        53.37 o
   2  -1  14         46.74         80.60        34.66 o
   2  -1  15        321.24        285.79        51.91 o
   2  -1  16          3.49         35.50        46.84 o
  -2   0  17         15.38         10.94        51.10 o
  -2   0  16        192.57        157.26        67.59 o
  -2   0  15        219.14        259.14        77.90 o
  -2   0  14       1222.84       1377.66        98.07 o
  -2   0  13        106.66        127.40        44.27 o
  -2   0  12       1144.52       1104.27        82.16 o
  -2   0  11        354.75        269.92        58.82 o
   2   0 -10       2142.38       2254.83        59.13 o
  -2   0   9        799.26        833.49        34.56 o
  -2   0   8       1217.28       1200.30        38.76 o
  -2   0   7       1549.92       1545.35        33.35 o
  -2   0   6       3378.62       3238.54        39.06 o
   2   0  -5        801.67        869.53        19.31 o
   2   0  -4       1738.08       1842.74        37.39 o
  -2   0   3       2650.24       2675.68        43.03 o
   2   0  -3       2656.17       2665.49        58.78 o
   2   0  -2       1018.22        987.13        19.52 o
   2   0  -1       1308.86       1316.13        20.08 o
  -2   0   0        274.96        336.41        11.84 o
  -2   0  -1       2539.56       2552.79        24.60 o
  -2   0  -2         49.75         56.60         4.38 o
  -2   0  -3        731.28        639.47        13.07 o
   2   0   3        966.35        876.90        17.86 o
   2   0   4       4454.44       4454.93        36.41 o
  -2   0  -5         20.32         26.15         5.74 o
  -2   0  -6         32.62         14.79         6.27 o
   2   0   7       1116.52       1033.84        38.26 o
   2   0   7       1526.37       1395.83        42.03 o
   2   0   8       3200.00       3186.09        48.49 o
   2   0   9        429.15        430.36        21.43 o
   2   0  10        139.60        113.91        18.88 o
   2   0  11         66.80         59.52        23.27 o
   2   0  12        236.76        225.92        41.34 o
   2   0  13        128.79        182.24        36.07 o
   2   0  14        174.32        142.04        44.69 o
   2   0  15          5.88         37.17        44.60 o
   2   0  16         39.73         42.19        46.52 o
  -2  -1  17        164.07        134.32        73.54 o
  -2  -1  16         85.53         77.76        68.28 o
  -2  -1  15        506.84        481.59        78.43 o
  -2  -1  14         87.73         64.43        41.69 o
  -2  -1  13        269.43        274.20        61.37 o
  -2  -1  12        108.29        122.15        53.66 o
  -2  -1  11         91.02         94.48        38.00 o
  -2  -1  10        771.34        776.93        59.38 o
   2   1  -9        791.47        730.70        39.27 o
   2   1  -8        841.28        871.95        35.07 o
  -2  -1   7       1062.34       1018.43        34.24 o
  -2  -1   6        387.48        316.12        14.47 o
   2   1  -5       1423.99       1539.61        47.85 o
   2   1  -4        146.55        165.57        15.35 o
  -2  -1   3        153.27        155.63        13.91 o
   2   1  -2       3889.79       3828.54        49.14 o
  -2  -1   1       1144.89       1242.07        28.90 o
  -2  -1   0       3191.26       3033.35        32.12 o
   2   1   1       1048.18       1069.80        18.07 o
   2   1   2        991.81       1065.57        27.33 o
  -2  -1  -2       1790.17       1822.59        36.70 o
  -2  -1  -3       2336.03       2386.58        31.53 o
   2   1   4       1055.45       1026.72        18.98 o
   2   1   5        323.19        350.05        10.07 o
   2   1   6        187.72        190.83        13.87 o
   2   1   6        244.69        261.29        18.83 o
   2   1   7       4974.98       5090.06        71.26 o
   2   1   7       5441.34       5352.60        84.40 o
   2   1   8        563.24        554.65        20.43 o
   2   1   9        980.27       1012.83        34.95 o
   2   1  10         53.07         25.39        19.34 o
   2   1  11        358.72        350.46        56.72 o
   2   1  12        129.08        162.29        31.92 o
   2   1  13        277.73        234.99        44.78 o
   2   1  14        130.79        139.07        42.24 o
   2   1  15        150.87        206.99        47.05 o
  -2  -2  17          1.55         45.65        73.00 o
  -2  -2  16        455.70        529.62        82.93 o
  -2  -2  15         36.97         38.08        45.49 o
  -2  -2  14        104.93         50.87        57.94 o
  -2  -2  13         42.36         71.52        55.89 o
  -2  -2  12        861.16        857.71        71.95 o
  -2  -2  11         10.51          2.55        34.73 o
  -2  -2  10       2063.68       2063.02       117.11 o
  -2  -2   9       2069.78       1988.19        85.60 o
   2   2  -8       1706.07       1476.22        45.41 o
  -2  -2   7       2117.31       2209.82        51.97 o
  -2  -2   6       2766.78       2869.23        77.01 o
   2   2  -5       1230.47       1067.91        34.48 o
  -2  -2   4       6638.76       6597.34        76.26 o
   2   2  -3        242.69        242.12        16.14 o
   2   2  -2       3133.39       3243.20        49.51 o
  -2  -2   1       1290.66       1459.78        21.97 o
  -2  -2   0        835.07        884.14        16.34 o
  -2  -2  -1        778.39        847.22        22.13 o
  -2  -2  -1       2020.31       2188.22        35.11 o
   2   2   2       3135.98       3097.26        41.22 o
  -2  -2  -3          1.40          3.14         6.84 o
   2   2   4       1175.31       1249.82        24.45 o
  -2  -2  -5        408.63        390.13        19.48 o
   2   2   6        930.24        933.69        20.77 o
   2   2   6       1591.96       1707.63        48.55 o
   2   2   7        846.91        840.59        21.23 o
   2   2   8        129.08        155.63        12.59 o
   2   2   9        102.58         96.63        16.44 o
   2   2  10        274.83        249.30        23.64 o
   2   2  10        275.88        297.91        31.87 o
   2   2  11        165.51        219.13        46.07 o
   2   2  12         81.22        104.32        37.52 o
   2   2  13        129.15         99.75        43.50 o
   2   2  14          3.40         14.45        43.64 o
   2   2  14         43.24         36.49        60.90 o
   2   2  15         12.64         33.19        45.90 o
   2   2  15         13.69         50.64        65.35 o
  -2  -3  17        253.60        235.91        82.79 o
  -2  -3  16         14.16         23.66        53.66 o
  -2  -3  15         53.09         52.11        61.34 o
  -2  -3  14         39.07         36.36        59.44 o
  -2  -3  13        443.18        431.41        61.99 o
  -2  -3  12        106.93         83.12        39.54 o
  -2  -3  11       1262.98       1121.31        95.79 o
  -2  -3  10         21.62         41.02        31.00 o
  -2  -3   9        946.42        919.99        62.07 o
  -2  -3   8       1300.93       1160.26        64.30 o
  -2  -3   7        650.82        684.91        64.11 o
  -2  -3   6        172.47        231.30        21.50 o
  -2  -3   5        344.01        435.15        24.35 o
  -2  -3   4         57.46         91.76        13.71 o
   2   3  -3        348.17        404.70        20.61 o
  -2  -3   2          1.46          6.80         5.95 o
   2   3  -1        451.61        431.34        13.60 o
  -2  -3   0        180.15        190.84        11.06 o
  -2  -3  -1         13.04         29.02         7.41 o
  -2  -3  -2        298.11        297.58         9.49 o
  -2  -3  -3        957.27       1013.51        15.48 o
  -2  -3  -4        251.48        251.18        20.23 o
  -2  -3  -5       3360.15       3388.18        49.74 o
   2   3   6         14.02         11.70         4.51 o
   2   3   7        739.20        694.97        33.72 o
   2   3   8        162.36        166.29        16.16 o
   2   3   9        816.66        783.93        31.31 o
   2   3   9        817.56        805.25        42.01 o
   2   3  10        133.25        151.16        24.44 o
   2   3  11        719.85        760.92        46.37 o
   2   3  12        105.03        138.66        31.20 o
   2   3  13        128.33        127.93        33.70 o
   2   3  14          6.02         28.50        32.08 o
  -2  -4  17          4.29         34.49        67.03 o
  -2  -4  16         86.90         30.54        65.42 o
  -2  -4  15         54.84         50.30        58.91 o
  -2  -4  14        217.45        191.81        55.52 o
  -2  -4  13         44.75         28.07        42.12 o
  -2  -4  12        257.29        217.79        59.85 o
  -2  -4  11         32.79         26.47        43.02 o
  -2  -4  10        719.82        695.41        59.43 o
  -2  -4   9         13.13        -10.11        28.50 o
  -2  -4   8       1131.13       1117.70        83.51 o
  -2  -4   7        231.93        187.58        30.83 o
   2   4  -6        314.78        214.43        21.20 o
  -2  -4   5       1972.50       2145.84        49.54 o
  -2  -4   5       2156.77       2560.82        83.06 o
  -2  -4   4       2648.44       2872.77        51.58 o
  -2  -4   3        282.82        248.46        12.80 o
  -2  -4   2        996.26        905.68        20.55 o
   2   4  -1       1514.27       1485.12        29.58 o
   2   4   0       3709.12       4056.18        74.37 o
   2   4   0       4211.66       4569.77        45.10 o
   2   4   1       1182.32       1304.53        20.28 o
   2   4   2       5299.99       5803.15        40.27 o
   2   4   3       1313.25       1234.36        28.22 o
   2   4   4       1901.09       1838.63        36.77 o
  -2  -4  -4       3881.30       3934.39        50.23 o
  -2  -4  -5        264.72        256.08        11.98 o
   2   4   6        240.11        208.52        10.67 o
   2   4   7        494.04        484.23        20.81 o
   2   4   8         48.73         52.83        10.58 o
   2   4   8         49.51         66.96        26.24 o
   2   4   9          8.41          9.96         8.32 o
   2   4  10        687.91        765.59        47.90 o
   2   4  11        227.34        231.20        40.46 o
   2   4  12         68.01         43.92        21.79 o
   2   4  13          8.10         20.23        22.45 o
   2   4  14        216.28        212.83        50.22 o
  -2  -5  17         61.57          8.91        65.84 o
  -2  -5  16         35.02         14.97        67.09 o
  -2  -5  15        320.40        382.99        67.54 o
  -2  -5  14         93.63         81.48        56.09 o
  -2  -5  13        595.14        605.23        89.76 o
  -2  -5  12         59.72         87.18        41.08 o
  -2  -5  11        144.55        190.49        41.45 o
  -2  -5  10        319.07        314.78        50.23 o
  -2  -5   9        447.16        461.49        63.73 o
  -2  -5   8         32.31         17.79        26.60 o
  -2  -5   7        342.50        312.83        37.82 o
  -2  -5   6        256.43        303.62        34.23 o
   2   5  -5        437.22        396.70        26.39 o
  -2  -5   4        473.28        479.53        18.30 o
  -2  -5   3         81.05        123.47        11.16 o
  -2  -5   2        278.92        270.86        16.37 o
   2   5  -1       1472.83       1514.57        54.81 o
   2   5  -1       1550.80       1623.50        29.69 o
  -2  -5   0         40.34         28.24         7.44 o
  -2  -5  -1        579.16        623.07        15.39 o
  -2  -5  -2        223.42        246.99        15.32 o
  -2  -5  -3         98.10        106.67        11.60 o
  -2  -5  -3        378.47        314.70        40.38 o
  -2  -5  -4        396.13        358.63        15.86 o
   2   5   5       2181.43       2054.47        46.81 o
   2   5   5       2851.72       2873.23        59.70 o
   2   5   6        133.95        125.05        15.08 o
   2   5   7        527.19        575.61        20.73 o
   2   5   7        651.82        686.91        44.48 o
   2   5   8          2.48          0.07         8.49 o
   2   5   9        348.04        319.58        20.66 o
   2   5   9        478.09        474.08        40.94 o
   2   5  10         11.01         17.66        31.00 o
   2   5  11        222.62        213.25        26.48 o
   2   5  12         45.24         27.34        21.92 o
   2   5  13        371.45        404.93        42.93 o
  -2  -6  17         30.56         57.64        72.80 o
  -2  -6  16        127.49        107.60        58.22 o
  -2  -6  15          5.08        -43.80        52.17 o
  -2  -6  14        220.45        116.10        69.65 o
  -2  -6  13          6.08         44.94        52.97 o
  -2  -6  12         34.15         42.10        37.85 o
  -2  -6  11         30.26         35.38        45.40 o
  -2  -6  10        235.08        244.51        57.07 o
  -2  -6   9        141.19        117.52        34.70 o
  -2  -6   8       1726.86       1825.94        81.77 o
  -2  -6   7         78.96         47.92        25.98 o
  -2  -6   6       2502.72       2587.72        87.13 o
  -2  -6   5        222.92        239.65        18.16 o
  -2  -6   4       3822.12       3508.27        52.91 o
  -2  -6   3          0.92         -0.95        14.36 o
   2   6  -2       5371.74       5333.91        73.68 o
  -2  -6   2       5632.78       5641.55        63.18 o
   2   6  -1          2.35          6.02         8.60 o
   2   6   0       2394.05       2392.59        35.38 o
  -2  -6  -1         39.12         39.63         9.76 o
  -2  -6  -2        864.22        841.70        27.98 o
  -2  -6  -2       1354.72       1319.50        68.40 o
  -2  -6  -3          0.42          3.46         8.74 o
   2   6   4       1802.15       1723.27        51.22 o
  -2  -6  -4       1820.25       1809.94        48.19 o
   2   6   5       1238.68       1315.67        49.76 o
   2   6   6        882.24        903.58        25.86 o
   2   6   7        439.14        409.86        17.55 o
   2   6   8        345.94        329.30        22.82 o
   2   6   8        544.75        521.11        58.54 o
   2   6   9         79.46         92.02        32.82 o
   2   6  10        146.31        144.50        28.90 o
   2   6  11        102.60         97.33        23.84 o
   2   6  12        262.88        231.04        38.09 o
   2   6  13         10.57         10.90        31.94 o
  -2  -7  16          8.99        -13.49        68.97 o
  -2  -7  15        411.35        357.08        91.04 o
  -2  -7  14         18.06         12.93        49.19 o
  -2  -7  13        280.66        450.56        64.35 o
  -2  -7  12         56.06         52.54        51.09 o
  -2  -7  11        265.00        212.92        59.70 o
  -2  -7  10          0.68          3.92        33.53 o
  -2  -7   9        439.21        407.27        50.31 o
  -2  -7   8        114.95         97.75        39.30 o
  -2  -7   7        853.06        884.47        60.98 o
  -2  -7   6        149.02        140.20        22.39 o
   2   7  -5        188.51        151.63        16.52 o
  -2  -7   4        369.57        389.74        27.36 o
   2   7  -3          4.71         13.25        13.89 o
  -2  -7   3        486.48        504.16        28.71 o
   2   7  -2        180.56        182.03        15.67 o
   2   7  -1         30.21         39.27        12.27 o
  -2  -7   1         52.78         46.83        19.87 o
   2   7   0        365.00        336.18        21.42 o
  -2  -7  -1        535.43        571.58        16.98 o
  -2  -7  -2        310.68        266.81        14.05 o
   2   7   3        316.72        278.05        27.43 o
  -2  -7  -3        794.34        814.95        36.20 o
  -2  -7  -4        142.59        151.70        18.77 o
   2   7   5        899.57        906.97        35.98 o
  -2  -7  -6         68.86         63.19        15.52 o
   2   7   7        562.21        457.99        30.38 o
   2   7   7        661.53        654.95        51.75 o
   2   7   8        252.97        238.26        40.44 o
   2   7   9          4.31         -3.68        25.60 o
   2   7  10        169.01        153.86        24.67 o
   2   7  11        290.76        292.98        40.41 o
   2   7  12          0.02         23.07        31.15 o
  -2  -8  16         21.94        -11.75        68.44 o
  -2  -8  15          2.96         12.71        46.09 o
  -2  -8  14          0.82          1.66        48.87 o
  -2  -8  13          2.14         32.21        58.47 o
  -2  -8  12        182.59        187.57        66.68 o
  -2  -8  11          5.30          4.38        37.30 o
  -2  -8  10        247.42        225.22        44.96 o
  -2  -8   9        224.46        167.17        49.92 o
  -2  -8   8        592.31        745.84        64.28 o
  -2  -8   7        118.81        130.58        23.53 o
  -2  -8   6       2522.42       2481.23        65.74 o
  -2  -8   5       1351.28       1414.99        65.31 o
   2   8  -4       2325.29       2381.83        46.41 o
  -2  -8   4       2465.35       2616.71        99.70 o
  -2  -8   3          0.00          0.95        10.18 o
   2   8  -2        131.95        124.01        17.91 o
  -2  -8   2        558.18        573.28        55.14 o
   2   8  -1          2.43          3.65        15.72 o
   2   8   0        402.21        357.64        20.00 o
  -2  -8  -1          1.89         -1.67         8.82 o
   2   8   2        502.91        511.50        39.38 o
  -2  -8  -2        546.54        587.00        24.83 o
  -2  -8  -3        148.49        156.83        16.75 o
  -2  -8  -4        675.55        726.64        26.31 o
  -2  -8  -5          7.20          8.70        15.70 o
  -2  -8  -6        713.19        698.72        38.32 o
  -2  -8  -7         61.56         96.87        57.88 o
  -2  -8  -8        194.54        165.58        33.30 o
   2   8   9          0.02          5.56        20.28 o
   2   8  10        347.69        365.35        42.04 o
   2   8  11         33.44         32.95        40.39 o
  -2  -9  15        125.07        136.79        56.48 o
  -2  -9  14         27.51         19.29        61.58 o
  -2  -9  13        639.77        767.62        99.47 o
  -2  -9  12          0.13        -24.66        41.65 o
  -2  -9  11        281.44        306.37        54.53 o
  -2  -9  10         36.34         26.23        44.38 o
  -2  -9   9         17.39          9.68        41.35 o
  -2  -9   8          4.23          7.49        22.45 o
  -2  -9   7        213.33        226.61        36.75 o
  -2  -9   7        221.83        194.26        51.56 o
  -2  -9   6         77.86         63.49        26.73 o
  -2  -9   5        115.77        121.87        26.68 o
  -2  -9   5        341.76        216.05        47.56 o
   2   9  -4        422.86        436.89        21.14 o
   2   9  -3          2.03          0.39        15.25 o
  -2  -9   3         15.60         49.37        40.57 o
  -2  -9   2        153.84        172.41        23.38 o
   2   9  -1        301.47        282.12        19.60 o
  -2  -9   0        197.21        169.02        13.83 o
   2   9   1        373.07        347.24        39.46 o
  -2  -9  -1        944.88       1029.44        32.61 o
  -2  -9  -2         91.14         66.49        14.63 o
  -2  -9  -3        622.58        642.36        26.25 o
   2   9   4        332.28        330.21        29.04 o
   2   9   5        675.93        587.52        42.28 o
  -2  -9  -6         82.52        105.11        27.12 o
  -2  -9  -7        504.38        442.52        64.40 o
   2   9   8          0.09          1.47        37.11 o
  -2  -9  -8         38.35         75.58        66.18 o
   2   9   9        175.70        164.73        63.61 o
   2   9  10         26.70         21.47        39.89 o
  -2 -10  14          5.13        -23.05        65.47 o
  -2 -10  13         21.10         25.43        43.12 o
  -2 -10  12         52.56         29.80        44.42 o
  -2 -10  11        230.29        213.67        62.99 o
  -2 -10  10        224.14        302.36        41.65 o
  -2 -10   9        269.32        240.31        30.80 o
  -2 -10   8        342.90        387.29        39.09 o
  -2 -10   7         31.61         32.74        26.99 o
  -2 -10   6        531.00        538.97        38.35 o
  -2 -10   5         26.39         31.91        18.89 o
   2  10  -4        945.04        931.13        37.58 o
  -2 -10   3        182.60        169.95        25.39 o
   2  10  -2        347.88        357.98        34.09 o
  -2 -10   1          1.29          2.94        21.66 o
   2  10   0        149.76        177.77        23.44 o
  -2 -10  -1         85.55        109.61        20.55 o
   2  10   2        816.05        877.70        46.23 o
   2  10   3          8.32          6.50        21.15 o
   2  10   4        679.17        673.09        51.76 o
  -2 -10  -5        169.78        208.14        33.62 o
  -2 -10  -6        717.35        725.09        79.35 o
  -2 -10  -7         43.53         52.98        64.99 o
   2  10   8        425.99        534.04        67.47 o
   2  10   9         78.04         39.46        57.38 o
  -2 -11  13         92.07         72.18        47.86 o
  -2 -11  12         34.77         28.79        41.29 o
  -2 -11  11         69.34        112.99        39.30 o
  -2 -11  10          7.65         10.49        26.25 o
  -2 -11   9         92.99        126.33        35.67 o
  -2 -11   9         93.48         88.17        56.00 o
  -2 -11   8        189.07        175.34        39.47 o
  -2 -11   7         81.94         68.25        27.86 o
  -2 -11   6        180.94        189.41        25.93 o
  -2 -11   5        248.39        265.21        33.60 o
  -2 -11   4         40.53         52.07        33.95 o
   2  11  -3        409.78        434.17        39.20 o
  -2 -11   2         17.44         23.05        23.06 o
   2  11  -1        330.13        315.38        43.31 o
  -2 -11   0        109.62        133.48        23.52 o
   2  11   1        758.31        687.79        45.24 o
  -2 -11  -2        303.62        300.05        34.05 o
   2  11   3        620.91        588.25        55.05 o
  -2 -11  -4         16.89         15.65        32.05 o
  -2 -11  -5        441.10        484.93        69.88 o
  -2 -11  -6          2.03        -22.94        64.45 o
  -2 -11  -7        195.81        115.25        75.34 o
  -2 -12  12         96.31        106.78        44.57 o
  -2 -12  11         47.34         58.41        30.98 o
  -2 -12  10        273.82        272.97        43.80 o
  -2 -12   9        110.27        125.36        40.70 o
  -2 -12   8         59.34        102.64        47.16 o
  -2 -12   8        170.04        162.64        43.16 o
  -2 -12   7          0.11         -4.89        37.70 o
  -2 -12   6        109.20        116.28        59.12 o
  -2 -12   5         22.47         21.40        53.94 o
   2  12  -4        385.03        340.24        39.61 o
   2  12  -3          3.69         13.04        27.46 o
  -2 -12   2        257.43        224.01        44.37 o
   2  12  -1         18.75         42.88        36.62 o
   2  12   0         97.19         39.00        25.96 o
  -2 -12  -1          9.61          1.85        25.21 o
  -2 -12  -2        304.11        257.38        46.57 o
  -2 -12  -3         69.01         94.85        35.88 o
  -2 -12  -4        541.49        500.32        68.56 o
  -2 -12  -5         31.61         32.77        68.63 o
  -2 -13  10         75.48         64.28        65.56 o
  -2 -13   9         78.26        132.52        52.13 o
  -2 -13   8         89.65         89.88        47.94 o
  -2 -13   7        262.19        335.47        76.32 o
  -2 -13   6         60.67         10.68        58.49 o
  -2 -13   5        512.60        550.61        71.53 o
   2  13  -4         35.03          8.94        30.10 o
  -2 -13   3        658.64        640.32        63.88 o
  -2 -13   2         64.53         65.88        39.68 o
  -2 -13   1        578.36        564.72        47.24 o
  -2 -13   0        192.25        172.30        33.85 o
   2  13   1        332.58        337.20        54.87 o
   2  13   2          7.54         14.52        32.99 o
  -2 -13  -2         15.76          7.07        66.93 o
  -2 -13  -3        143.07        147.53        56.60 o
  -2 -14   7        142.24        228.74        68.28 o
  -2 -14   6         72.41         66.41        45.36 o
  -2 -14   5          6.47         15.56        47.31 o
  -2 -14   4         81.21        135.20        67.51 o
   2  14  -3         17.36         24.32        43.14 o
  -2 -14   2          1.05          0.62        31.19 o
   2  14  -1         52.90         89.90        44.84 o
  -2 -14   1         53.09        116.63        63.32 o
   2  14   0          6.49         43.16        42.05 o
  -3  15   0         20.32        -12.46        62.88 o
  -3  15  -1        376.72        465.89       100.25 o
  -3  15  -2          5.53         12.81        69.85 o
  -3  15  -3         77.28        157.61        57.20 o
  -3  15  -4         18.71         53.22        69.98 o
  -3  15  -5        142.62        168.46        80.15 o
   3 -14  -4        315.04        324.43        55.41 o
   3 -14  -3         96.38        118.45        41.88 o
   3 -14  -2         26.76         14.68        29.91 o
   3 -14  -1         16.95         44.27        36.64 o
  -3  14   1         34.29         55.96        60.79 o
  -3  14   0        129.41         98.39        41.01 o
  -3  14  -1          6.07         -1.71        26.59 o
  -3  14  -2          0.89          1.18        27.00 o
  -3  14  -3         46.15         43.02        35.96 o
  -3  14  -4         36.91         29.72        36.89 o
   3 -14   5          1.53         -7.50        27.34 o
  -3  14  -6         74.70         69.28        29.68 o
  -3  14  -7         13.86         31.19        69.09 o
  -3  14  -8        107.35        138.23        70.84 o
  -3  13   6          8.21         21.80        43.00 o
  -3  13   5        424.99        450.70        59.25 o
  -3  13   4         10.00         33.86        38.57 o
   3 -13  -3        187.32        201.43        34.12 o
   3 -13  -2          8.15         16.45        36.15 o
  -3  13   2          8.21         -4.91        57.04 o
   3 -13  -1        891.34       1020.61        74.75 o
   3 -13   0          2.20          1.88        25.79 o
  -3  13  -1        708.53        724.65        47.24 o
   3 -13   2         58.53         98.15        36.28 o
  -3  13  -3        519.23        557.02        55.11 o
  -3  13  -4         17.99         -2.90        26.01 o
  -3  13  -5        110.28        112.52        27.78 o
   3 -13   6         55.19         65.29        35.21 o
  -3  13  -7         73.26         92.56        37.87 o
   3 -13   8         67.78         48.91        26.33 o
   3 -13   9        155.45        175.16        43.48 o
  -3  13  -9        187.14        226.46        71.42 o
  -3  13 -10         32.06          9.24        54.60 o
  -3  12   8        114.94        149.36        34.92 o
  -3  12   7         17.98         32.26        40.15 o
  -3  12   7         30.41         56.51        61.93 o
  -3  12   6        282.81        275.52        70.77 o
   3 -12  -5        110.29        111.61        41.80 o
  -3  12   5        147.75        148.52        54.54 o
   3 -12  -4         24.02         22.92        26.02 o
   3 -12  -3         13.77          4.31        33.00 o
  -3  12   3        226.42        238.46        58.67 o
  -3  12   2        425.13        422.17        50.82 o
  -3  12   1          0.92         -2.62        23.42 o
   3 -12   0        101.39        114.57        25.77 o
   3 -12   1        161.80        129.68        32.11 o
   3 -12   2         66.93        101.04        31.81 o
  -3  12  -3          0.08         -2.81        21.26 o
   3 -12   4         26.59         16.64        21.87 o
  -3  12  -5         41.05         59.49        30.28 o
   3 -12   6        240.72        244.75        37.48 o
   3 -12   7         61.81         53.83        19.84 o
   3 -12   8        273.41        279.23        31.56 o
  -3  12  -8        297.43        370.60        74.53 o
   3 -12   9         57.01         39.12        25.39 o
  -3  12 -10        161.40        164.76        32.99 o
  -3  12 -11         13.79          1.91        24.35 o
  -3  11  10         21.58         17.92        42.20 o
  -3  11   9         88.25         71.33        31.05 o
  -3  11   8          6.57          8.11        37.94 o
  -3  11   8         18.20         -1.63        61.49 o
  -3  11   7        546.07        560.02        55.51 o
  -3  11   6          1.64          3.82        38.21 o
  -3  11   5        201.31        173.71        30.89 o
  -3  11   4        391.96        376.31        41.43 o
   3 -11  -3       1453.23       1523.99        80.46 o
  -3  11   2          4.91         12.22        22.44 o
  -3  11   1        756.45        701.14        41.73 o
  -3  11   0         48.80         53.76        27.49 o
  -3  11  -1        971.21       1029.65        56.19 o
   3 -11   2        123.74        115.75        23.95 o
   3 -11   3        889.73        847.87        28.76 o
   3 -11   4        175.80        160.70        23.88 o
   3 -11   5        138.31        118.64        21.96 o
   3 -11   6         69.65         53.57        16.43 o
   3 -11   7        115.40        120.77        31.72 o
   3 -11   7        129.66        137.65        34.68 o
  -3  11  -8         79.18         79.52        22.45 o
   3 -11   9         38.85         33.95        26.90 o
  -3  11 -10          0.12         10.22        27.31 o
  -3  11 -11        107.57        155.38        43.69 o
   3 -11  12         50.57         18.73        38.95 o
  -3  10  11          2.38         -4.36        65.98 o
  -3  10  10        587.04        483.83        44.61 o
  -3  10   9        212.89        202.86        46.16 o
  -3  10   9        240.77        289.52        68.41 o
  -3  10   8       1383.88       1664.12        79.01 o
  -3  10   7         17.15         24.53        26.51 o
  -3  10   6          2.31          5.60        25.91 o
  -3  10   5        646.90        629.26        67.75 o
  -3  10   4        122.93        143.93        34.67 o
   3 -10  -3        299.18        336.57        31.65 o
  -3  10   2          2.90         -0.15        19.58 o
  -3  10   1         40.12         33.32        24.84 o
   3 -10   0        165.80        157.42        19.01 o
   3 -10   1        239.55        203.07         8.43 o
   3 -10   2        406.95        393.60        18.03 o
  -3  10  -2        818.38        754.58        69.73 o
  -3  10  -3         51.83         43.59        17.09 o
   3 -10   4         95.76         89.41        24.49 o
  -3  10  -4        427.99        418.03        33.57 o
   3 -10   5         79.40         77.38        16.36 o
   3 -10   6        265.69        237.67        33.32 o
   3 -10   6        437.14        427.49        40.15 o
  -3  10  -7         71.41         60.02        22.81 o
   3 -10   8         23.65         20.39        23.67 o
   3 -10   9         17.55          9.10        25.41 o
  -3  10 -10        119.80        143.88        39.85 o
   3 -10  11         39.27         63.45        39.64 o
   3 -10  12         88.03         99.79        48.20 o
   3 -10  13         14.53         53.67        64.83 o
  -3   9  12          8.27         54.49        50.41 o
  -3   9  11         82.89         12.28        48.16 o
  -3   9  10         33.52         -9.51        60.78 o
  -3   9   9        775.65        804.60       103.29 o
  -3   9   8        106.42         79.71        41.54 o
  -3   9   7         68.95         56.03        16.55 o
  -3   9   6         20.70         25.11        14.97 o
  -3   9   5        768.88        729.96        74.05 o
  -3   9   4        891.11        839.68        42.71 o
  -3   9   3        912.70        848.37        41.71 o
  -3   9   2         49.71         58.98        24.76 o
  -3   9   1       1010.99        921.21        28.99 o
  -3   9   0         15.46         21.84         4.41 o
   3  -9   1       2832.12       2850.59        55.02 o
  -3   9  -1       2836.88       3019.27       111.72 o
  -3   9  -2        228.86        206.40        23.68 o
   3  -9   3        625.71        595.04        35.25 o
  -3   9  -4        115.27        134.28        20.20 o
   3  -9   5        558.16        586.25        41.70 o
  -3   9  -5        605.04        728.70        66.45 o
   3  -9   6        168.55        162.45        24.93 o
   3  -9   7         21.00         28.60        21.29 o
   3  -9   8        369.09        388.97        36.74 o
   3  -9   9        254.66        301.02        44.38 o
   3  -9  10         20.75         -2.19        35.34 o
   3  -9  11        225.50        230.43        36.30 o
   3  -9  12         43.95         46.39        59.94 o
   3  -9  13        166.74        160.86        69.07 o
   3  -9  14         25.35         81.62        72.04 o
  -3   8  13         32.61         62.37        53.27 o
  -3   8  12        148.14        165.43        55.06 o
  -3   8  11         11.97         42.82        31.61 o
  -3   8  10        505.51        608.70        52.28 o
  -3   8   9         98.96         89.98        14.70 o
  -3   8   8        542.26        571.39        24.06 o
  -3   8   7        164.21        185.16        25.84 o
  -3   8   6        753.18        729.04        37.40 o
  -3   8   5        205.33        233.77        19.91 o
   3  -8  -4         45.07         35.40        21.70 o
   3  -8  -3        400.60        372.82        16.20 o
   3  -8  -2          3.56          2.48         5.82 o
  -3   8   2        424.41        469.96        24.03 o
   3  -8  -1        177.38        200.04         9.00 o
  -3   8   0        960.01       1042.33        17.84 o
   3  -8   1        706.01        693.80        28.12 o
   3  -8   2          1.89          7.70        17.33 o
   3  -8   2       1037.33       1014.69        37.69 o
   3  -8   3        282.75        275.33        22.03 o
   3  -8   4       1287.43       1258.93        42.65 o
   3  -8   5        615.37        588.15        41.88 o
  -3   8  -6         67.71         41.64        32.38 o
  -3   8  -7         51.51         50.38        31.22 o
  -3   8  -8        263.83        252.16        55.63 o
   3  -8   9        433.97        565.93        51.13 o
  -3   8 -10         70.86         30.52        26.99 o
   3  -8  11          2.11         -0.42        27.83 o
   3  -8  12        166.39        156.66        68.08 o
   3  -8  13         44.78         57.04        62.68 o
   3  -8  14        102.31        124.11        55.00 o
  -3   7  14         10.86         30.05        51.92 o
  -3   7  14         15.26         11.52        53.45 o
  -3   7  13          5.58          4.17        30.60 o
  -3   7  12         55.87         41.87        34.56 o
  -3   7  11         33.61         47.75        32.42 o
  -3   7  10         43.12         66.25        24.39 o
  -3   7   9         72.31         47.58        13.18 o
  -3   7   8        132.87        131.96        11.92 o
  -3   7   7       1679.21       1490.52        22.06 o
  -3   7   6       1790.09       1399.05        21.46 o
   3  -7  -5       1426.09       1404.38        30.60 o
   3  -7  -4        170.76        166.82        22.20 o
   3  -7  -3       1088.60        959.89        32.52 o
   3  -7  -3       2603.05       2715.54        53.90 o
  -3   7   2         95.56        109.26         9.02 o
  -3   7   1       1855.31       1786.34        24.06 o
   3  -7  -1       1889.47       1782.01        46.77 o
  -3   7   0         19.54         15.90         6.53 o
  -3   7  -1        242.16        210.66        12.32 o
  -3   7  -2        587.69        551.81        18.35 o
   3  -7   3       1189.84       1212.91        58.46 o
   3  -7   3       1191.75       1155.28        36.18 o
   3  -7   4        703.33        724.89        40.26 o
  -3   7  -5        425.33        369.44        44.04 o
  -3   7  -6       1304.46       1334.70        74.54 o
  -3   7  -7       2229.85       2155.18       118.00 o
  -3   7  -8        419.90        387.23        57.80 o
  -3   7  -9        584.46        626.90        58.29 o
  -3   7 -10        119.12        124.77        46.11 o
   3  -7  11        252.53        249.07        71.21 o
   3  -7  12         57.20         17.86        61.38 o
   3  -7  13        310.91        353.10        68.26 o
   3  -7  14         27.69         71.05        68.75 o
   3  -7  15        161.79        193.91        79.27 o
  -3   6  14        185.56        173.70        35.09 o
  -3   6  13         53.00         96.21        38.65 o
  -3   6  12        237.88        291.96        46.34 o
  -3   6  11        173.97        163.82        18.83 o
  -3   6  10        350.79        361.34        21.93 o
  -3   6   9        525.70        517.76        26.07 o
  -3   6   8       1599.20       1527.09        43.41 o
  -3   6   8       1603.25       1463.59        53.96 o
  -3   6   7          4.56          4.00         8.85 o
  -3   6   6       2134.95       2187.59        25.16 o
   3  -6  -5        190.58        159.54        13.08 o
  -3   6   4       1364.82       1365.54        25.34 o
  -3   6   4       1866.19       1971.65        39.85 o
   3  -6  -3         53.06         62.69         7.98 o
   3  -6  -2       1436.07       1456.75        25.21 o
  -3   6   2       1531.08       1635.30        48.92 o
  -3   6   1        226.78        251.60        11.71 o
  -3   6   0        291.62        280.80        10.27 o
  -3   6  -1         98.82         81.61         8.05 o
  -3   6  -2        644.71        607.81        27.70 o
  -3   6  -2       2819.71       2595.41        45.19 o
  -3   6  -3          1.12         15.16        10.82 o
  -3   6  -4       1000.37       1013.70        58.72 o
   3  -6   5          0.51          5.74        16.85 o
  -3   6  -6       1441.44       1390.89        62.92 o
  -3   6  -7        537.10        545.87        41.82 o
  -3   6  -8         51.79         48.60        21.17 o
   3  -6   9         45.29         39.40        33.56 o
  -3   6  -9         45.37          9.36        38.09 o
   3  -6  10         99.12         82.83        33.91 o
   3  -6  11        189.02        273.13        44.91 o
   3  -6  12        212.90        200.20        38.28 o
   3  -6  13        149.15         96.63        46.51 o
   3  -6  14          3.35         18.34        38.60 o
   3  -6  15          5.20          1.80        51.75 o
  -3   5  15         16.83         12.03        32.87 o
  -3   5  14        112.92         97.17        40.99 o
  -3   5  13        156.16        143.69        40.21 o
  -3   5  12          0.83         -0.50        15.57 o
  -3   5  11        534.19        569.86        27.88 o
  -3   5  10        184.03        166.03        21.58 o
  -3   5   9        709.53        650.55        31.64 o
  -3   5   9        971.83        916.25        46.10 o
  -3   5   8        694.07        692.68        22.43 o
  -3   5   7       1927.90       2033.86        29.73 o
   3  -5  -6        431.59        447.47        16.76 o
  -3   5   5       4342.42       4177.78        33.68 o
  -3   5   5       5294.26       5648.46       108.37 o
  -3   5   4        581.15        512.59        13.87 o
  -3   5   3        607.52        623.89        17.17 o
  -3   5   3       1315.35       1411.56        25.12 o
  -3   5   2        191.48        208.63        11.69 o
  -3   5   1         26.08         20.91         4.49 o
  -3   5   0         11.11         20.57         4.58 o
  -3   5  -1        192.59        168.45         9.45 o
  -3   5  -1        788.93        816.82        55.31 o
   3  -5   2        292.27        285.68        13.06 o
   3  -5   3       1067.13       1152.05        26.95 o
  -3   5  -4         58.75         43.16        14.81 o
  -3   5  -5       1413.74       1335.74        56.95 o
   3  -5   6        505.17        500.51        34.79 o
  -3   5  -7        216.69        217.47        24.43 o
   3  -5   8        238.09        265.32        43.53 o
  -3   5  -8        439.12        444.34        46.53 o
  -3   5  -9        311.62        274.75        39.67 o
   3  -5  10        167.86        160.76        48.42 o
   3  -5  11        707.96        730.24        71.24 o
   3  -5  12         69.92         86.20        60.55 o
   3  -5  13        188.49        244.19        54.57 o
   3  -5  14        148.34        153.60        49.97 o
   3  -5  15        170.92        189.40        44.31 o
  -3   4  15         96.03         75.38        58.80 o
  -3   4  14        431.23        413.87        53.39 o
  -3   4  13          0.98          9.82        16.94 o
  -3   4  12        558.77        532.34        29.22 o
  -3   4  11         13.31         38.37        19.50 o
  -3   4  10        344.51        336.90        28.37 o
  -3   4  10        452.11        465.73        39.34 o
  -3   4   9         46.62         34.70        11.88 o
  -3   4   8        519.38        507.02        21.24 o
  -3   4   8        712.37        806.31        64.37 o
   3  -4  -7        976.42        968.12        27.14 o
  -3   4   6       2366.74       2171.29        36.87 o
   3  -4  -5          9.16         19.94         8.59 o
   3  -4  -4        749.02        716.71        25.84 o
  -3   4   4       1412.84       1462.79        29.51 o
  -3   4   3       1713.61       1812.09        29.99 o
  -3   4   2        379.56        374.04        10.01 o
   3  -4  -1         69.18         72.55         5.27 o
   3  -4   0       1241.17       1064.78        25.87 o
  -3   4   0       2742.98       2745.76        46.23 o
  -3   4  -1         15.10         19.09        12.73 o
   3  -4   1        625.75        598.93        21.66 o
   3  -4   2       1904.58       1910.25        30.65 o
  -3   4  -3        490.22        501.75        18.13 o
   3  -4   4       1483.48       1379.82        33.84 o
   3  -4   5        495.74        417.44        34.87 o
   3  -4   5        545.92        468.13        29.57 o
   3  -4   6        175.89        183.23        16.63 o
   3  -4   7         54.75         62.31        27.76 o
  -3   4  -7         59.62         90.04        28.48 o
   3  -4   8        145.76        173.25        27.44 o
  -3   4  -9        156.90        146.50        24.81 o
   3  -4   9        158.41        140.57        47.77 o
   3  -4  10         26.61         21.91        35.72 o
   3  -4  11        100.50         91.52        55.26 o
   3  -4  12         17.79          5.85        45.83 o
   3  -4  13          5.07         33.64        47.39 o
   3  -4  13         17.47         28.02        63.19 o
   3  -4  14        107.77        129.51        51.69 o
   3  -4  14        156.56        155.36        67.56 o
   3  -4  15        172.71        191.46        56.42 o
  -3   3  16          9.38         13.60        56.53 o
  -3   3  15        300.83        337.58        81.41 o
  -3   3  14         12.64         25.43        39.97 o
  -3   3  13        403.13        339.31        38.66 o
  -3   3  12         63.12         51.75        34.79 o
  -3   3  11        873.39        828.80        64.61 o
  -3   3  11       1377.21       1459.31        86.38 o
  -3   3  10        279.89        291.33        30.23 o
  -3   3   9        572.07        599.37        50.28 o
  -3   3   9        691.82        753.29        60.82 o
  -3   3   8         60.08         77.04        25.31 o
  -3   3   7        821.97        789.70        28.98 o
  -3   3   6        261.56        257.54        17.87 o
   3  -3  -5       2293.30       2432.22        49.24 o
  -3   3   5       2787.28       3070.93        90.66 o
  -3   3   4       1032.85       1133.82        32.37 o
   3  -3  -3       1380.19       1456.99        24.31 o
  -3   3   2          0.02          2.91         3.49 o
  -3   3   1         22.89         16.41         3.78 o
   3  -3  -1         24.42         29.93         6.48 o
  -3   3   0          3.62          5.86         9.84 o
   3  -3   0         75.97         86.18        10.04 o
  -3   3  -2        693.88        744.58        17.29 o
   3  -3   3       2098.65       2206.48        41.41 o
   3  -3   4        200.34        205.99        12.74 o
   3  -3   4        728.97        657.44        43.37 o
   3  -3   6         71.06         55.18        11.54 o
   3  -3   7       1289.11       1440.46        47.73 o
  -3   3  -8         32.59         66.67        13.46 o
   3  -3   8         90.28        123.97        40.99 o
  -3   3  -9        460.10        454.99        28.57 o
   3  -3  10         57.99         54.69        23.28 o
   3  -3  11        148.85        139.73        55.94 o
   3  -3  12          2.34          3.96        41.77 o
   3  -3  13        633.10        685.52        75.97 o
   3  -3  14         18.51         45.88        45.94 o
   3  -3  15        330.95        394.15        62.15 o
  -3   2  16        334.63        287.08        80.15 o
  -3   2  15          0.99         14.62        44.31 o
  -3   2  14        176.36        127.45        49.58 o
  -3   2  13         59.41         41.15        51.33 o
  -3   2  12         69.89         69.35        38.72 o
  -3   2  11         59.97         67.73        34.58 o
  -3   2  10         59.57         78.07        33.21 o
   3  -2 -10         88.10         79.63        19.39 o
  -3   2   9        112.43        127.41        18.77 o
   3  -2  -8        248.41        231.33        15.30 o
  -3   2   7         91.35        111.57        10.58 o
   3  -2  -6        602.53        569.46        17.68 o
  -3   2   6        628.70        584.18        30.54 o
  -3   2   5        413.64        420.97        19.67 o
   3  -2  -4       2053.26       1988.38        31.13 o
   3  -2  -3        112.57         89.80         8.80 o
   3  -2  -2       5530.29       5365.20        35.78 o
  -3   2   1       3067.26       3103.31        60.11 o
   3  -2  -1       3382.43       3509.97        36.19 o
   3  -2   0       3338.25       3568.25        32.67 o
  -3   2  -1        224.84        231.48         7.50 o
  -3   2  -2       2049.57       1795.08        26.43 o
   3  -2   3       3370.06       3327.03        35.91 o
   3  -2   3       3370.53       3166.88        78.15 o
  -3   2  -4        997.35       1100.25        21.24 o
   3  -2   5       1935.58       1906.70        40.94 o
  -3   2  -5       1966.34       1900.88        43.42 o
   3  -2   6       3452.21       3446.71        45.84 o
   3  -2   7         41.35         15.41         9.46 o
   3  -2   8        513.77        528.30        21.65 o
   3  -2   9         19.12         22.12        18.90 o
  -3   2  -9         94.34         71.93        21.94 o
   3  -2  10         18.07          9.32        17.12 o
   3  -2  11         10.39         31.68        38.74 o
   3  -2  12        340.18        337.19        57.68 o
   3  -2  13         90.36        114.53        61.94 o
   3  -2  14        368.21        401.51        59.68 o
   3  -2  15         24.47         18.27        37.08 o
  -3   1  17        117.65         79.92        70.67 o
  -3   1  16          1.21          4.79        50.20 o
  -3   1  15        144.02        178.59        62.39 o
  -3   1  14        300.35        166.36        65.40 o
  -3   1  13        535.23        536.67        69.23 o
  -3   1  12         87.72         92.37        39.80 o
  -3   1  11        674.41        730.34        62.39 o
   3  -1 -11        737.21        822.06        48.86 o
  -3   1  10         57.86         65.45        21.67 o
   3  -1  -9       1123.47       1000.29        35.66 o
  -3   1   8         40.04         45.41        12.07 o
  -3   1   7        832.48        824.46        24.81 o
  -3   1   6        294.53        325.22        33.68 o
   3  -1  -6        609.12        616.93        20.33 o
   3  -1  -5       3253.02       3649.73        33.74 o
   3  -1  -4        247.00        206.95        12.14 o
  -3   1   3       4698.32       4714.66        52.35 o
  -3   1   2       1971.77       1938.38        56.70 o
   3  -1  -2       2373.35       2413.44        33.12 o
  -3   1   1         13.21         18.09         4.19 o
  -3   1   0         96.20        101.59         4.54 o
   3  -1   1       1404.60       1442.08        23.91 o
  -3   1  -2       1066.80       1061.58        16.90 o
   3  -1   2       1245.06       1238.76        47.49 o
  -3   1  -3       2769.21       2948.58        30.63 o
  -3   1  -4        168.79        149.52        11.81 o
   3  -1   4        534.49        533.18        42.16 o
  -3   1  -5       3500.53       3763.74        39.97 o
   3  -1   6       1822.04       1647.25        33.63 o
  -3   1  -7        410.51        398.27        17.08 o
   3  -1   8         85.08         61.82        17.28 o
  -3   1  -8        181.03        149.53        21.54 o
  -3   1  -9        384.41        411.70        24.26 o
  -3   1 -10         19.07         12.52        11.69 o
   3  -1  11        257.34        227.94        46.98 o
   3  -1  12         54.94         51.05        55.98 o
   3  -1  13        694.45        695.51        86.74 o
   3  -1  14          1.62          0.32        33.86 o
   3  -1  15        210.91        234.35        62.24 o
   3  -1  15        228.38        325.41        84.11 o
  -3   0  17          3.74         14.89        51.67 o
  -3   0  16         35.15         22.61        63.08 o
  -3   0  15        130.24         77.38        60.65 o
  -3   0  14        338.12        284.63        65.32 o
  -3   0  13         78.94         31.90        37.87 o
  -3   0  12         38.68         31.22        47.61 o
  -3   0  11        294.28        331.78        61.59 o
   3   0 -10        408.12        345.80        26.21 o
   3   0  -9         76.72         95.06        17.40 o
  -3   0   8       1257.75       1241.15        42.57 o
  -3   0   7         55.77         60.04        24.46 o
   3   0  -7         71.27         73.65        18.91 o
  -3   0   6       2355.33       2603.76        36.50 o
   3   0  -5          5.62         11.10        10.22 o
   3   0  -4       8345.67       8391.63        93.73 o
   3   0  -3        580.55        611.75        25.17 o
   3   0  -3        876.65        936.28        40.41 o
   3   0  -2       1909.75       1948.68        30.99 o
   3   0  -1       1178.56       1057.45        17.88 o
  -3   0   0       1692.92       1698.32        24.97 o
  -3   0  -1        776.66        826.85        17.26 o
  -3   0  -2       1313.11       1272.39        22.75 o
  -3   0  -3       2736.81       2662.64        31.60 o
  -3   0  -3       2736.91       2637.20        40.96 o
   3   0   4       3009.93       2762.44        36.36 o
   3   0   5         44.73         75.21        16.47 o
   3   0   6        886.38        828.35        24.17 o
   3   0   7         41.41         28.33        10.02 o
   3   0   7         61.74        101.78        39.14 o
   3   0   8       1109.15       1234.33        35.68 o
   3   0   9         15.36         19.59        12.29 o
   3   0  10        850.01        898.03        34.77 o
   3   0  11         31.71         35.44        51.73 o
   3   0  12        268.76        319.66        64.46 o
   3   0  13          0.37        -13.07        44.43 o
   3   0  14        248.32        288.22        52.12 o
   3   0  15         14.41         -3.28        48.62 o
  -3  -1  17        141.94        136.14        74.10 o
  -3  -1  16         17.23         -5.87        66.82 o
  -3  -1  15        654.90        734.84        87.70 o
  -3  -1  14        114.96        125.71        47.15 o
  -3  -1  13        635.45        668.30        80.82 o
  -3  -1  12         26.42         32.29        49.56 o
  -3  -1  11       1601.80       1571.79        86.79 o
  -3  -1  10        271.38        198.36        41.04 o
   3   1  -9       1177.40        995.11        44.81 o
  -3  -1   8        338.16        336.77        39.89 o
   3   1  -8        340.34        389.80        33.69 o
   3   1  -7       1024.35       1209.53        37.84 o
   3   1  -6       1962.01       1961.20        41.41 o
   3   1  -5       8455.32       8794.43       104.22 o
  -3  -1   4        988.31       1084.58        35.15 o
  -3  -1   3       3053.58       3305.59        56.14 o
  -3  -1   2        440.25        406.72        19.62 o
   3   1  -2        872.20        980.32        43.82 o
   3   1  -1       1360.97       1573.38        45.56 o
   3   1   0          1.90          4.68         6.80 o
  -3  -1  -1        513.86        526.61        15.46 o
  -3  -1  -2        313.57        312.00        15.26 o
  -3  -1  -3       4003.14       4177.50        57.42 o
  -3  -1  -4        184.83        188.90         9.43 o
   3   1   5        610.89        624.18        23.56 o
   3   1   6        259.48        299.87        23.57 o
   3   1   8        774.10        599.32        19.61 o
   3   1   9       1408.51       1294.28        31.74 o
   3   1  10        642.47        553.56        77.62 o
   3   1  11        346.88        531.55        69.06 o
   3   1  12         10.50        -11.54        42.81 o
   3   1  13         35.87         24.04        60.34 o
   3   1  14         31.38         41.18        44.98 o
   3   1  15        132.84        159.40        50.89 o
  -3  -2  17         28.59         -4.31        69.00 o
  -3  -2  16        228.34        175.02        69.33 o
  -3  -2  15         93.67         93.13        52.57 o
  -3  -2  14         63.72         73.62        59.94 o
  -3  -2  13         74.49         29.05        52.55 o
  -3  -2  12        132.21        119.04        41.82 o
  -3  -2  11        419.88        328.04        49.29 o
  -3  -2  10        510.07        511.48        63.49 o
  -3  -2   9        122.64         92.47        37.65 o
  -3  -2   8       2320.87       2425.72        58.22 o
  -3  -2   7        430.69        432.19        41.79 o
  -3  -2   6       3512.24       3392.66       127.49 o
  -3  -2   5        394.13        314.33        23.10 o
   3   2  -4         16.57         14.83        12.42 o
  -3  -2   3          1.16         -1.48        16.17 o
   3   2  -3       1365.68       1509.64        56.26 o
  -3  -2   2       1890.49       1806.34        43.80 o
   3   2  -1        188.49        196.94        12.63 o
  -3  -2   0        128.80        125.53        10.83 o
   3   2   1        145.22        146.93        15.12 o
  -3  -2  -2        801.97        868.52        15.55 o
   3   2   3         79.77         58.31         9.79 o
  -3  -2  -4       1490.74       1404.25        34.97 o
   3   2   5       1140.42       1115.97        42.55 o
   3   2   6       1005.11       1023.21        39.27 o
   3   2   7        100.32         94.40        18.02 o
   3   2   8       1597.26       1634.94        49.11 o
   3   2   9        298.78        279.06        34.97 o
   3   2  10        376.69        416.58        34.23 o
   3   2  11         14.97         -0.51        38.72 o
   3   2  12        179.77        220.76        61.84 o
   3   2  13          1.06         -5.42        60.60 o
   3   2  14        196.01        220.48        49.05 o
  -3  -3  17        286.59        255.39        80.41 o
  -3  -3  16         35.46         59.57        53.94 o
  -3  -3  15        162.61        202.95        66.78 o
  -3  -3  14         43.96         65.91        63.06 o
  -3  -3  13        603.44        604.13        70.19 o
  -3  -3  12        121.17         86.37        39.16 o
  -3  -3  11        836.13        915.18        91.98 o
  -3  -3  10         81.22        118.16        37.22 o
  -3  -3   9       1357.20       1292.22        73.40 o
  -3  -3   8          0.16         10.06        25.58 o
  -3  -3   7       1121.52        953.50        75.72 o
  -3  -3   6       1074.20       1181.81        59.83 o
  -3  -3   5         81.03         85.12        16.43 o
  -3  -3   4       1305.58       1169.23        53.63 o
   3   3  -4       1386.69       1321.33        56.98 o
   3   3  -3       2742.98       2876.32        57.30 o
  -3  -3   2        126.27        116.56        12.31 o
   3   3  -1        194.22        154.50        13.06 o
   3   3   0       1114.90       1286.21        24.09 o
   3   3   1       1359.70       1433.81        27.11 o
  -3  -3  -2        903.85        858.87        17.49 o
   3   3   3       1906.37       1944.49        39.31 o
   3   3   4        223.69        231.15        23.00 o
   3   3   5       1051.67       1164.77        40.30 o
  -3  -3  -6         24.49         27.69        14.30 o
   3   3   7        359.12        403.03        28.41 o
   3   3   8        226.80        235.05        33.28 o
   3   3   9         73.06         76.46        26.30 o
   3   3  10         22.17         16.68        19.97 o
   3   3  11        452.91        535.12        43.00 o
   3   3  12        183.80        162.63        66.90 o
   3   3  13        180.99        190.39        54.05 o
   3   3  14         42.77         52.81        49.59 o
   3   3  14         42.77         98.28        67.94 o
  -3  -4  17          1.04        -11.07        55.24 o
  -3  -4  16         12.03          3.84        58.34 o
  -3  -4  15          3.49          8.37        61.12 o
  -3  -4  14        142.18        158.31        53.06 o
  -3  -4  13        300.28        251.36        52.27 o
  -3  -4  12        383.01        363.51        71.36 o
  -3  -4  11        305.95        187.41        45.01 o
  -3  -4  10        169.00        203.55        40.05 o
  -3  -4   9        787.95        698.03        57.40 o
  -3  -4   8       1233.19       1237.23        91.85 o
  -3  -4   7         77.22         55.33        24.30 o
  -3  -4   6         27.52         15.08        22.80 o
  -3  -4   5        324.64        316.98        35.79 o
   3   4  -4        854.23        893.60        30.52 o
  -3  -4   3         39.06         42.25         9.61 o
  -3  -4   2        463.59        468.78        17.42 o
  -3  -4   1        543.58        661.91        26.82 o
   3   4   0       2644.03       2774.67        37.97 o
  -3  -4  -1         61.17         62.64         9.74 o
  -3  -4  -2        663.64        682.05        19.75 o
  -3  -4  -3       2987.67       2792.50        82.20 o
   3   4   4       2385.05       2365.98        46.02 o
  -3  -4  -5        296.39        255.80        24.69 o
  -3  -4  -6       2180.00       2307.30        59.67 o
   3   4   7          7.72         21.59        20.50 o
   3   4   8        333.08        336.13        32.65 o
   3   4   9         95.08        138.93        25.41 o
   3   4  10       1355.90       1426.46        59.48 o
   3   4  11        103.72         94.45        35.27 o
   3   4  12        645.52        585.48        43.35 o
   3   4  13          4.25          8.88        46.95 o
  -3  -5  17        157.17        129.29        76.91 o
  -3  -5  16         39.78         82.03        69.26 o
  -3  -5  15        205.32        145.51        56.26 o
  -3  -5  14         12.68          9.43        45.78 o
  -3  -5  13        526.96        712.58        96.55 o
  -3  -5  12        204.53        313.15        58.28 o
  -3  -5  11        149.16        101.22        39.19 o
  -3  -5  10         14.14          5.76        31.15 o
  -3  -5   9        849.40        811.43        81.45 o
  -3  -5   8        192.63        116.21        31.61 o
  -3  -5   7        775.28        794.60        54.89 o
  -3  -5   6       1225.72       1155.39        62.07 o
  -3  -5   5       2068.63       2056.77        64.47 o
  -3  -5   4        629.14        598.70        24.96 o
   3   5  -3        745.17        683.67        22.14 o
  -3  -5   2        257.00        269.46        22.53 o
  -3  -5   1       4138.40       4127.22        56.15 o
  -3  -5   0         80.85         69.64         9.73 o
  -3  -5  -1       1820.90       1852.34        31.31 o
  -3  -5  -2        157.15        121.60        16.48 o
  -3  -5  -3       1299.92       1238.55        43.15 o
  -3  -5  -4         96.03        101.10        18.06 o
  -3  -5  -5        426.87        473.05        33.69 o
  -3  -5  -6         16.70          8.95        41.77 o
   3   5   7        119.93        138.98        24.35 o
   3   5   8        150.01        158.80        26.15 o
   3   5   9        706.72        690.86        47.59 o
   3   5  10        397.66        465.11        50.54 o
   3   5  11        378.46        318.53        37.11 o
   3   5  12         66.16         53.95        46.12 o
  -3  -6  16        103.58         44.44        56.84 o
  -3  -6  15          0.51          7.02        49.89 o
  -3  -6  14        385.03        442.90        92.20 o
  -3  -6  13         55.40         38.00        53.03 o
  -3  -6  12         17.38         15.66        38.92 o
  -3  -6  11        492.33        548.62        65.36 o
  -3  -6  10        465.78        540.82        75.34 o
  -3  -6   9        623.45        604.70        56.04 o
  -3  -6   8        266.54        261.09        40.33 o
  -3  -6   7        366.01        395.56        50.32 o
  -3  -6   6       1257.17       1225.55        54.06 o
  -3  -6   5        190.03        161.92        21.90 o
  -3  -6   4        325.50        388.74        27.63 o
  -3  -6   3        623.07        664.96        33.51 o
  -3  -6   2        422.57        496.48        24.48 o
  -3  -6   1         17.57         16.45        10.44 o
  -3  -6   0        381.46        349.68        19.83 o
  -3  -6   0        382.20        384.99        34.57 o
  -3  -6  -1         36.85         42.72        12.77 o
  -3  -6  -2        339.92        363.66        19.68 o
  -3  -6  -3         10.03          6.96        14.98 o
  -3  -6  -4       1158.39       1133.52        45.47 o
  -3  -6  -5        653.00        765.37        50.86 o
  -3  -6  -6        623.20        485.21        56.10 o
  -3  -6  -7        142.27        159.65        27.26 o
  -3  -6  -8       1468.34       1555.49        69.37 o
   3   6   9        302.58        268.00        42.89 o
   3   6  10        272.56        341.44        37.57 o
   3   6  11          0.05          4.41        26.34 o
   3   6  12        336.33        411.65        58.96 o
  -3  -7  16          9.35          9.31        65.85 o
  -3  -7  15        168.65        198.46        80.54 o
  -3  -7  14         63.66         49.53        63.23 o
  -3  -7  13         10.33          9.98        44.23 o
  -3  -7  12         15.23         40.77        53.86 o
  -3  -7  11        455.67        591.41        81.20 o
  -3  -7  10         23.51         24.34        34.53 o
  -3  -7   9        394.27        389.29        50.85 o
  -3  -7   8       1020.47       1107.50        74.39 o
  -3  -7   7       3533.76       3587.71        88.43 o
  -3  -7   6         14.06         12.00        19.96 o
  -3  -7   5       3724.23       3585.37        77.12 o
  -3  -7   4        313.00        364.45        38.14 o
  -3  -7   3       1525.91       1607.88        40.16 o
   3   7  -2         37.12         21.85        15.43 o
   3   7  -1       1854.91       1929.78        53.91 o
  -3  -7   0        373.26        327.03        23.61 o
   3   7   1        569.20        565.82        25.18 o
  -3  -7  -1       1524.00       1526.70        59.85 o
   3   7   2         14.79         12.55         9.58 o
  -3  -7  -3        998.37        903.98        43.78 o
  -3  -7  -4         89.67         90.85        27.66 o
  -3  -7  -5        199.20        130.12        43.34 o
  -3  -7  -6          9.48         18.79        33.39 o
   3   7   7        484.97        497.02        47.92 o
   3   7   8        486.73        521.02        51.01 o
   3   7   9         12.32         10.19        26.59 o
   3   7  10          0.02         -2.18        27.99 o
   3   7  11        115.85         31.02        63.67 o
  -3  -8  15         13.90         13.26        49.90 o
  -3  -8  14        115.44        129.90        52.08 o
  -3  -8  13          7.21         44.45        56.90 o
  -3  -8  12        961.18       1184.57       112.68 o
  -3  -8  11         28.38         55.37        38.58 o
  -3  -8  10        162.50        144.56        41.90 o
  -3  -8   9        188.32        206.25        54.35 o
  -3  -8   8        399.30        356.66        39.93 o
  -3  -8   7        912.02        960.02        47.10 o
  -3  -8   6         92.91         75.99        22.01 o
  -3  -8   5        102.14        118.08        29.41 o
  -3  -8   4        815.76        797.10        40.90 o
  -3  -8   3         41.95         28.67        29.66 o
   3   8  -2        253.43        253.84        31.78 o
  -3  -8   2        310.56        301.86        49.13 o
   3   8  -1         61.85         34.35        22.79 o
   3   8   0         72.38         69.95        19.74 o
  -3  -8   0        157.95        158.58        31.64 o
  -3  -8  -1        241.14        208.65        15.49 o
   3   8   2        680.56        695.85        43.67 o
  -3  -8  -2        876.85        910.15        44.70 o
   3   8   3        285.46        258.25        24.15 o
  -3  -8  -4        263.03        255.37        18.94 o
  -3  -8  -5          2.73          8.17        36.21 o
  -3  -8  -6       1029.54        994.17       106.77 o
  -3  -8  -7        421.46        508.48        82.74 o
   3   8   8        139.30        138.89        31.88 o
   3   8   9         50.36         55.71        28.96 o
   3   8  10        311.78        342.92        54.24 o
  -3  -9  15          2.04         14.92        53.29 o
  -3  -9  14          6.32          2.93        63.44 o
  -3  -9  13        101.26         91.71        64.60 o
  -3  -9  12          0.14        -18.13        41.48 o
  -3  -9  11         59.81         70.92        40.32 o
  -3  -9  10         50.56         50.01        36.03 o
  -3  -9   9        229.08        227.64        39.08 o
  -3  -9   8        600.11        631.41        42.54 o
  -3  -9   7        514.00        514.60        50.94 o
  -3  -9   7        536.85        518.59        68.00 o
  -3  -9   6         95.76         88.36        31.64 o
  -3  -9   5       1053.03       1065.47        59.94 o
  -3  -9   5       1053.43       1125.39        78.08 o
  -3  -9   4          4.02         22.67        19.96 o
  -3  -9   3       1818.71       1863.32        97.75 o
  -3  -9   2         42.46         38.92        44.15 o
   3   9  -1          5.57         20.85        18.60 o
   3   9   0        159.59        151.62        17.92 o
   3   9   1        775.75        839.56        53.60 o
  -3  -9  -1        829.00        931.14        49.23 o
   3   9   2         12.67          2.91        17.51 o
   3   9   3        443.15        478.28        25.55 o
   3   9   4         25.14         19.90        17.14 o
  -3  -9  -5        562.19        464.49        84.71 o
  -3  -9  -6        118.64        117.46        61.23 o
  -3  -9  -7        139.80        111.90        48.86 o
   3   9   8         77.88         89.52        40.39 o
  -3  -9  -8         77.90         61.89        66.48 o
   3   9   9        142.69        160.94        61.62 o
  -3 -10  14        400.44        510.80        90.90 o
  -3 -10  13          7.21          9.07        45.53 o
  -3 -10  12        227.69        169.67        64.12 o
  -3 -10  11         22.64         10.27        34.18 o
  -3 -10  10        107.72        108.05        37.66 o
  -3 -10   9         26.95         15.94        25.47 o
  -3 -10   8          4.84         11.73        29.20 o
  -3 -10   8         15.90         12.05        50.23 o
  -3 -10   7        372.29        356.72        47.06 o
  -3 -10   6          4.87         -3.94        24.61 o
  -3 -10   6         20.26         38.87        49.70 o
  -3 -10   5          0.04          1.29        20.25 o
  -3 -10   4        393.42        337.17        59.23 o
  -3 -10   3        153.91        178.27        55.53 o
  -3 -10   2        177.34        185.04        44.50 o
  -3 -10   1         11.86          5.82        18.87 o
  -3 -10   0        113.02         95.75        28.26 o
   3  10   1         84.17         90.03        22.82 o
   3  10   2        282.85        289.07        30.84 o
  -3 -10  -3         26.82         13.14        20.76 o
  -3 -10  -4        701.54        631.89        99.90 o
  -3 -10  -5        268.11        298.64        74.08 o
  -3 -10  -6        331.61        336.64        64.67 o
  -3 -10  -7         45.24         86.86        65.68 o
  -3 -11  13          0.69         19.86        48.61 o
  -3 -11  13          0.69          6.75        58.76 o
  -3 -11  12         22.25          4.85        41.82 o
  -3 -11  11         90.50         69.81        40.45 o
  -3 -11  10        154.57        155.74        32.98 o
  -3 -11   9        329.23        350.89        43.41 o
  -3 -11   8         18.77         36.58        31.56 o
  -3 -11   7        229.47        243.47        36.01 o
  -3 -11   6          0.06          1.90        22.53 o
  -3 -11   5        909.52        976.68        88.00 o
  -3 -11   4         21.54         25.75        56.62 o
  -3 -11   3        571.01        569.58        64.58 o
  -3 -11   2          4.20          6.86        36.40 o
  -3 -11   1        711.15        724.30        55.41 o
  -3 -11   0        104.27        103.66        61.88 o
  -3 -11  -1        174.25        152.59        47.15 o
   3  11   2        275.21        259.20        32.46 o
  -3 -11  -3        357.06        407.59        85.13 o
  -3 -11  -4         16.50         22.48        59.02 o
  -3 -11  -5        330.74        271.70        58.76 o
  -3 -11  -6        145.32        216.09        78.15 o
  -3 -12  11         33.96         17.86        31.36 o
  -3 -12  10         68.10         88.80        41.20 o
  -3 -12   9        112.49        181.10        46.09 o
  -3 -12   8         17.23         -9.45        46.46 o
  -3 -12   8         22.95         11.17        44.00 o
  -3 -12   7         62.18         64.28        43.79 o
  -3 -12   6        114.27        105.59        61.88 o
  -3 -12   5         18.87         -7.72        58.84 o
  -3 -12   4        116.56         87.42        46.24 o
  -3 -12   3          0.01         11.13        44.05 o
  -3 -12   2        392.77        309.96        77.19 o
  -3 -12   1        130.24         97.59        61.96 o
  -3 -12   0        111.06         36.96        47.90 o
  -3 -12  -1          9.72         20.91        47.59 o
  -3 -12  -2        220.89        212.49        76.97 o
  -3 -12  -3         32.21         53.01        62.27 o
  -3 -12  -4        136.27         74.99        47.36 o
  -3 -13   9        126.92        147.14        50.37 o
  -3 -13   8         67.52         93.98        45.03 o
  -3 -13   7        239.39        306.12        75.63 o
  -3 -13   6         87.56         62.86        65.82 o
  -3 -13   5        238.97        271.27        58.99 o
  -3 -13   4          0.07         -6.29        50.13 o
  -3 -13   3        364.70        362.42        81.54 o
  -3 -13   2         50.95         43.63        67.98 o
  -3 -13   1         56.47         40.47        48.63 o
  -3 -13   0         49.25         23.80        48.13 o
  -3 -13  -1         56.76         10.53        51.44 o
  -4  15  -1         54.17         94.80        73.93 o
  -4  15  -2         40.49         13.72        70.75 o
  -4  15  -3        103.81         94.59        53.81 o
  -4  14   4        159.94        141.07        74.25 o
  -4  14   3          3.66          8.70        58.94 o
  -4  14   2         64.92         35.79        46.04 o
  -4  14   1         42.77         79.45        61.53 o
  -4  14   0        223.62        255.44        77.05 o
  -4  14  -1          0.75         23.32        44.81 o
  -4  14  -2        269.06        273.69        64.69 o
  -4  14  -3         22.36         39.55        70.39 o
  -4  14  -4        307.68        392.36        92.51 o
  -4  14  -5          0.07         -6.63        45.94 o
  -4  14  -6         38.05         28.67        54.34 o
  -4  14  -7         94.22        155.97        76.96 o
  -4  13   6          6.86         16.52        34.22 o
  -4  13   5        192.14        172.75        72.94 o
   4 -13  -4        160.82        195.40        39.83 o
  -4  13   3        107.62         78.85        26.88 o
   4 -13  -2         96.36         81.23        33.99 o
  -4  13   2        207.77        180.58        63.75 o
   4 -13  -1        231.81        257.14        44.48 o
   4 -13   0          1.97          4.98        23.44 o
  -4  13  -1        124.39        162.05        54.58 o
  -4  13  -2         49.64         82.55        59.43 o
  -4  13  -3         57.38         42.24        58.91 o
  -4  13  -4        111.90         82.52        51.33 o
  -4  13  -5         63.11         92.52        53.09 o
  -4  13  -6         34.78         44.59        61.85 o
  -4  13  -7        327.48        338.73        79.91 o
  -4  13  -8         19.80         24.01        51.48 o
  -4  13  -9        173.46        235.12        73.83 o
  -4  12   8        131.56        111.72        34.73 o
  -4  12   7         99.59         81.68        32.03 o
  -4  12   6        273.44        350.26        57.46 o
  -4  12   5         21.97        -23.65        55.00 o
  -4  12   4        383.48        451.70        65.93 o
   4 -12  -3         84.99         88.49        32.31 o
  -4  12   3         85.00        109.26        58.38 o
  -4  12   2        552.02        578.57        55.48 o
   4 -12  -1         72.34         71.02        23.84 o
  -4  12   0        667.38        676.79        42.53 o
   4 -12   1         44.16         26.43        29.28 o
   4 -12   2        802.45        794.86        53.40 o
   4 -12   3          0.47         -2.59        20.94 o
  -4  12  -4        314.28        305.46        31.55 o
  -4  12  -5         55.34         27.13        55.96 o
  -4  12  -6        198.80        239.21        66.45 o
  -4  12  -7          2.88          0.18        24.70 o
  -4  12  -8         21.12         53.04        36.56 o
   4 -12   9         47.33         47.89        36.55 o
   4 -12  10         47.14         63.32        41.78 o
   4 -12  11         22.13         24.62        32.92 o
  -4  11   9        451.09        479.28        48.44 o
  -4  11   8          2.86         22.87        43.21 o
  -4  11   8          7.09         33.81        59.20 o
  -4  11   7        414.18        428.82        59.61 o
  -4  11   6         24.86         23.70        28.83 o
  -4  11   5         90.15        101.57        41.08 o
  -4  11   4        110.70         96.46        51.69 o
  -4  11   3        427.63        407.59        45.73 o
  -4  11   2         18.29          2.65        19.88 o
  -4  11   1         62.95         78.47        22.19 o
   4 -11   0        295.45        324.68        34.27 o
  -4  11  -1        122.43        128.19        28.92 o
  -4  11  -2         30.17         23.52        18.17 o
   4 -11   3         39.45         48.88        14.25 o
   4 -11   4         24.69         43.95        20.03 o
  -4  11  -5        280.87        305.27        26.53 o
   4 -11   6          7.71         18.00        15.34 o
   4 -11   7         40.82         52.64        25.62 o
   4 -11   7        127.04        179.78        37.05 o
   4 -11   8         23.91         16.92        21.52 o
   4 -11   9        250.63        279.28        31.68 o
   4 -11  10          4.27         15.94        30.80 o
   4 -11  11        129.07        192.58        46.09 o
   4 -11  12          9.99         23.37        42.85 o
  -4  10  11          9.58          5.65        65.16 o
  -4  10  10        157.51        156.66        51.82 o
  -4  10   9         67.95         52.95        57.15 o
  -4  10   8        219.54        236.98        69.27 o
  -4  10   7        407.17        430.25        42.80 o
  -4  10   6        122.83        152.30        31.86 o
  -4  10   5        194.91        169.87        38.62 o
  -4  10   4        676.33        651.97        81.54 o
  -4  10   3         45.38         19.75        19.47 o
  -4  10   2        964.45        982.85        34.04 o
  -4  10   1        416.58        415.37        35.75 o
  -4  10   0        867.64        910.14        44.32 o
  -4  10  -1          4.63          4.54        16.40 o
  -4  10  -2       1381.31       1346.27        46.40 o
  -4  10  -3         88.88         56.23        25.12 o
  -4  10  -4        976.01        951.18        42.66 o
  -4  10  -5        135.18        128.31        21.39 o
   4 -10   6         38.03         32.57        21.00 o
  -4  10  -6         40.00         42.08        51.20 o
   4 -10   7        151.35        121.50        30.67 o
   4 -10   8         27.31         35.23        26.60 o
   4 -10   9          9.37         23.44        26.93 o
   4 -10  10         48.38         60.67        39.00 o
  -4  10 -11         14.33         27.49        40.95 o
   4 -10  12         20.18         32.44        31.38 o
   4 -10  13         17.08        121.52        70.34 o
  -4   9  12          8.61         37.60        65.57 o
  -4   9  11        199.30        169.76        58.42 o
  -4   9  10         28.21         77.59        62.60 o
  -4   9   9        489.27        415.02        85.26 o
  -4   9   8          0.05         14.49        42.10 o
  -4   9   7        664.31        679.47        34.09 o
  -4   9   6         25.11         49.79        46.98 o
  -4   9   5        116.27         48.48        48.41 o
  -4   9   4          1.04          2.18        13.67 o
  -4   9   3          3.14          3.36        14.61 o
   4  -9  -2         93.90         94.96        11.39 o
  -4   9   1          1.81         12.92        20.32 o
  -4   9   1         54.57         63.19        10.01 o
  -4   9   0        188.41        175.35        12.21 o
  -4   9  -1         91.91         94.07        13.29 o
   4  -9   2        327.29        369.69        31.90 o
  -4   9  -3         34.34         26.43        18.88 o
   4  -9   4         11.64          9.25        13.11 o
   4  -9   5          0.97          9.35        16.24 o
  -4   9  -5        427.34        340.49        58.07 o
  -4   9  -6        132.17        134.28        28.28 o
  -4   9  -7         56.42         84.38        38.22 o
  -4   9  -8         28.71         54.77        35.29 o
  -4   9  -9         80.45         93.85        53.14 o
  -4   9 -10         58.82        127.29        41.16 o
   4  -9  11        256.21        299.88        39.39 o
  -4   9 -12          0.81         -5.76        40.70 o
   4  -9  12         68.59        113.68        67.77 o
   4  -9  13        176.78        215.34        79.31 o
  -4   8  13          2.76          9.49        47.05 o
  -4   8  12         12.66         16.50        44.62 o
  -4   8  11         23.78         20.61        32.09 o
  -4   8  10        202.33        246.45        41.23 o
  -4   8   9         11.68          3.26        20.41 o
  -4   8   8        360.53        371.51        30.97 o
  -4   8   7         30.36         24.40         6.40 o
  -4   8   7         99.83        102.98        11.31 o
  -4   8   6        626.77        554.17        37.34 o
   4  -8  -5          0.12          0.78         7.55 o
  -4   8   4       1115.43       1151.97        28.50 o
   4  -8  -3        247.81        280.82        17.66 o
  -4   8   2       1196.61       1345.78        49.04 o
  -4   8   2       1432.98       1556.95        28.19 o
  -4   8   1          0.26          3.09         6.64 o
  -4   8   0       2068.53       2140.58        31.37 o
  -4   8   0       2231.39       2379.26        98.60 o
  -4   8  -1          5.84          6.10        14.12 o
   4  -8   2       1052.67        995.28        37.51 o
  -4   8  -2       1106.10       1048.85        71.35 o
  -4   8  -3        428.73        426.48        23.40 o
   4  -8   4        707.76        764.57        32.78 o
   4  -8   5        224.67        237.52        28.96 o
  -4   8  -6        843.72        876.01        67.38 o
  -4   8  -7        231.69        250.14        45.05 o
  -4   8  -8        412.77        450.83        66.51 o
  -4   8  -9         29.56         16.90        46.44 o
  -4   8 -10        238.33        295.79        50.15 o
  -4   8 -11         14.78         10.50        50.30 o
   4  -8  12        115.88        120.83        67.09 o
   4  -8  13         33.33         11.71        68.02 o
   4  -8  14         59.65         71.43        56.02 o
  -4   7  14         50.34         92.93        54.13 o
  -4   7  14         71.12         45.96        53.47 o
  -4   7  13         99.21        157.25        32.49 o
  -4   7  12          3.63          0.32        34.79 o
  -4   7  11        117.33        107.71        36.24 o
  -4   7  10          0.41          3.44        22.89 o
  -4   7   9        711.62        721.33        26.76 o
  -4   7   8        105.94        109.98        17.78 o
  -4   7   7       1207.19       1184.64        28.64 o
   4  -7  -6         52.86         54.69         9.48 o
  -4   7   5       1091.74       1140.47        24.33 o
   4  -7  -4         80.46         77.92         8.90 o
  -4   7   3          4.36         15.78         8.55 o
  -4   7   3        619.84        646.28        24.47 o
  -4   7   2        380.49        409.42        15.62 o
  -4   7   1        327.08        322.19        12.18 o
  -4   7   1        543.88        513.75        29.15 o
  -4   7   0        212.10        205.72        12.93 o
  -4   7  -1         55.74         32.48         7.55 o
  -4   7  -2         46.06         54.02        10.16 o
   4  -7   3        658.27        640.30        24.86 o
   4  -7   4        216.27        214.85        24.43 o
   4  -7   5        716.41        729.06        41.16 o
  -4   7  -6         55.31         87.80        23.68 o
   4  -7   7        732.87        785.80        56.41 o
  -4   7  -8        174.82        149.67        35.92 o
  -4   7  -9         73.24         69.46        25.00 o
   4  -7  10         20.23         48.69        40.36 o
  -4   7 -10        123.11        102.31        47.45 o
  -4   7 -11        206.84        242.83        46.28 o
   4  -7  12         16.46         48.34        64.97 o
   4  -7  13         73.69         88.63        38.49 o
   4  -7  14         24.75         28.73        49.49 o
  -4   6  14          1.37         10.86        29.68 o
  -4   6  13        169.63        251.03        44.30 o
  -4   6  12         63.58         63.43        35.26 o
  -4   6  11          0.02        -16.34        24.04 o
  -4   6  10        422.00        348.24        34.10 o
  -4   6   9          8.26          8.10        27.56 o
  -4   6   8        854.26        792.67        43.82 o
   4  -6  -7         70.45         58.29        11.58 o
   4  -6  -6       4918.29       4617.89        50.89 o
   4  -6  -5       1012.81       1082.59        29.65 o
   4  -6  -4       1350.96       1424.39        53.64 o
  -4   6   4       1741.05       1839.20        34.94 o
   4  -6  -3        259.03        262.32         9.98 o
   4  -6  -2       1211.43       1249.09        25.13 o
  -4   6   2       1561.35       1688.79        43.53 o
  -4   6   1         94.80         98.67         9.56 o
  -4   6   0        751.64        630.57        15.42 o
  -4   6  -1        165.46        136.70         7.99 o
  -4   6  -2        949.91        907.83        21.83 o
  -4   6  -2        965.28        961.96        39.99 o
   4  -6   3        318.88        313.35        19.81 o
   4  -6   4       1581.70       1524.89        50.83 o
  -4   6  -5        550.94        497.37        33.24 o
  -4   6  -6        858.77        833.07        52.13 o
   4  -6   7        467.17        503.21        41.85 o
  -4   6  -8        311.18        359.41        34.14 o
  -4   6  -9         31.42         22.23        30.38 o
  -4   6 -10        203.27        238.63        41.73 o
   4  -6  11         37.37         34.61        56.99 o
   4  -6  12        140.31        210.05        58.49 o
   4  -6  13          1.98         -7.79        67.95 o
   4  -6  14        119.59        160.47        54.22 o
  -4   5  15        160.32        208.76        39.87 o
  -4   5  14         32.55         61.27        39.52 o
  -4   5  13        802.76        831.90        65.43 o
  -4   5  12          9.43          8.17        25.21 o
  -4   5  11       1246.95       1284.37        57.98 o
  -4   5  10        124.89        108.94        33.03 o
  -4   5   9        370.96        377.32        35.96 o
  -4   5   8        231.52        188.47        26.51 o
  -4   5   7       2495.25       2438.04        63.62 o
   4  -5  -6        551.87        469.50        26.67 o
  -4   5   5        922.25        982.89        30.11 o
  -4   5   5       1837.15       1942.06        42.05 o
  -4   5   4        763.78        706.02        17.96 o
  -4   5   3        692.43        703.45        48.03 o
  -4   5   3        732.15        733.15        21.14 o
  -4   5   2        121.34        158.39        10.58 o
  -4   5   1          2.59          7.65         3.84 o
  -4   5  -1         91.84         94.08        21.04 o
   4  -5   1       1752.41       1658.62        32.50 o
  -4   5  -2        520.61        491.25        15.06 o
  -4   5  -3       1314.64       1212.57        42.01 o
   4  -5   4         64.03         53.62        16.82 o
  -4   5  -5        526.60        501.65        39.47 o
   4  -5   6        422.63        336.58        33.08 o
  -4   5  -7        106.55         94.13        21.45 o
   4  -5   8        554.76        443.91        53.63 o
  -4   5  -8        554.87        472.15        48.05 o
   4  -5   9        111.07        112.11        32.25 o
   4  -5  10         61.37         68.74        54.20 o
   4  -5  11         63.90         84.24        47.16 o
   4  -5  12         98.17         91.62        66.62 o
   4  -5  13         48.18         44.66        68.71 o
   4  -5  14         17.72         -2.43        48.84 o
  -4   4  15          8.85         10.15        50.92 o
  -4   4  14        140.16        114.21        59.56 o
  -4   4  13          0.45          6.16        27.75 o
  -4   4  12        591.20        592.04        45.16 o
  -4   4  11         27.04         58.64        32.29 o
  -4   4  10         75.05         76.50        31.63 o
  -4   4  10        537.95        515.79        63.79 o
  -4   4   9        190.03        184.85        26.05 o
  -4   4   8        992.05        928.19        57.22 o
  -4   4   8       1257.60       1181.36        75.17 o
  -4   4   7         69.38         98.42        26.00 o
   4  -4  -6       1552.97       1562.34        39.08 o
  -4   4   6       1894.89       2013.92        68.33 o
   4  -4  -5          8.48         11.15         9.57 o
  -4   4   4       4890.67       4546.54        97.25 o
   4  -4  -4       5660.41       5815.75        51.77 o
  -4   4   3       2653.44       2644.00        42.94 o
  -4   4   2        843.69        842.49        14.80 o
   4  -4  -1        638.59        597.82        13.35 o
  -4   4   0        577.30        653.94        33.08 o
   4  -4   0       1553.22       1690.18        34.34 o
  -4   4  -1        929.10        972.96        23.19 o
  -4   4  -2       2700.38       2268.55        21.98 o
  -4   4  -3        422.10        399.75        14.22 o
   4  -4   4         79.65         92.69        13.82 o
   4  -4   5         80.68         58.55        16.35 o
   4  -4   5         81.93         88.40        20.93 o
  -4   4  -6        640.83        590.58        24.65 o
   4  -4   7         92.98        106.81        23.85 o
  -4   4  -7        112.82         99.69        24.58 o
   4  -4   8        361.28        392.88        26.13 o
  -4   4  -9        274.26        301.27        27.78 o
  -4   4  -9        277.26        276.98        32.20 o
   4  -4  10        180.84        212.80        50.24 o
   4  -4  11         23.24         33.89        53.65 o
   4  -4  12        436.98        580.60        94.16 o
   4  -4  13         20.10         61.24        64.05 o
   4  -4  14        111.00        129.86        57.99 o
   4  -4  15         17.06         -0.30        53.43 o
  -4   3  16         19.04         15.39        63.95 o
  -4   3  15        508.75        651.06        90.88 o
  -4   3  14          0.08         -5.02        41.81 o
  -4   3  13        801.45        816.52        75.31 o
  -4   3  12         17.31         31.31        34.88 o
  -4   3  11         96.44         50.87        34.36 o
  -4   3  11        511.20        491.45        60.69 o
  -4   3  10         90.84        105.64        24.51 o
  -4   3   9        384.64        340.49        42.26 o
  -4   3   9        620.84        630.66        59.20 o
  -4   3   8        257.95        211.40        33.79 o
  -4   3   7         82.73         82.04        20.24 o
  -4   3   6       1260.64       1128.01        41.75 o
  -4   3   5       3026.86       3119.16        50.26 o
   4  -3  -4        272.19        293.02        22.42 o
   4  -3  -3       1644.07       1535.86        20.18 o
   4  -3  -2         41.63         66.97         7.77 o
  -4   3   1        699.23        782.12        36.56 o
   4  -3  -1       1135.14       1228.71        25.86 o
  -4   3   0       2003.99       2228.18        32.35 o
  -4   3  -1       1940.63       1708.06        27.08 o
   4  -3   2       1212.54       1178.32        17.61 o
  -4   3  -3        766.72        825.46        22.93 o
   4  -3   4         43.51         52.32        14.13 o
  -4   3  -4        132.50        156.80        20.10 o
  -4   3  -5        206.54        184.91        15.01 o
   4  -3   6         62.21         60.30         9.09 o
  -4   3  -6         66.04         41.87        22.70 o
   4  -3   7         97.95         93.02        12.92 o
   4  -3   8        114.38        112.86        14.83 o
  -4   3  -8        135.92        103.75        24.23 o
   4  -3   9         18.15         39.04        13.06 o
   4  -3  10        170.13        163.21        56.64 o
   4  -3  11        223.48        275.72        70.52 o
   4  -3  12         50.32         73.90        59.80 o
   4  -3  13        116.11        128.25        55.10 o
   4  -3  14         68.03        114.44        71.10 o
  -4   2  16        163.34         73.62        67.01 o
  -4   2  15          2.53          9.47        42.60 o
  -4   2  14        285.39        389.58        61.92 o
  -4   2  13        292.41        305.62        67.78 o
  -4   2  12          1.80          4.59        35.45 o
  -4   2  11        275.32        264.95        44.21 o
  -4   2  10        246.21        253.79        42.20 o
   4  -2 -10        654.91        571.29        32.48 o
  -4   2   9       1098.05       1151.31        39.72 o
  -4   2   8        129.06        137.68        11.86 o
   4  -2  -7          6.99          3.88         6.15 o
   4  -2  -6       1634.30       1657.27        27.68 o
  -4   2   6       2010.95       2139.53        80.16 o
   4  -2  -5        529.68        567.46        28.83 o
   4  -2  -4       4469.73       4717.22        51.29 o
   4  -2  -3        935.73        909.98        20.17 o
   4  -2  -2       1111.52       1219.30        22.96 o
  -4   2   1        332.45        331.42        14.40 o
  -4   2   1        336.75        353.01        14.49 o
  -4   2   0       2026.80       1950.34        20.86 o
   4  -2   1        704.48        739.89        11.59 o
  -4   2  -2         34.67         39.63         5.29 o
   4  -2   3       1574.03       1578.64        44.90 o
  -4   2  -3       1953.94       1876.17        37.13 o
  -4   2  -4       2997.14       2976.27        43.14 o
   4  -2   5        292.75        353.70        30.09 o
   4  -2   5        326.03        343.57        23.67 o
   4  -2   6        948.24        825.30        23.31 o
  -4   2  -7       1482.51       1279.55        29.13 o
   4  -2   7       1482.61       1310.37        74.93 o
  -4   2  -8        373.96        417.10        18.73 o
  -4   2  -9          7.63         -0.94        11.30 o
   4  -2   9         22.91         33.04        44.74 o
   4  -2  10        469.32        461.50        76.50 o
   4  -2  11         14.32         41.81        42.29 o
   4  -2  12        282.02        360.98        62.20 o
   4  -2  13          3.39         35.27        63.78 o
   4  -2  14        636.75        703.20       101.75 o
  -4   1  16         14.64         -0.32        48.47 o
  -4   1  15        305.14        374.86        64.33 o
  -4   1  14        262.79        171.49        67.00 o
  -4   1  13          1.74         -9.91        42.01 o
  -4   1  12        138.01        152.80        43.54 o
  -4   1  11        222.36        191.99        49.48 o
  -4   1  10        572.43        509.10        36.90 o
   4  -1  -9        923.17        832.53        32.03 o
   4  -1  -8        814.11        786.00        29.20 o
  -4   1   7       3166.16       3067.44        49.72 o
  -4   1   6        140.70        207.88        31.15 o
   4  -1  -5       5531.32       5587.96        67.81 o
   4  -1  -4        513.90        513.46        22.03 o
   4  -1  -3       5032.75       5236.43        74.79 o
   4  -1  -2        187.53        220.78        16.27 o
  -4   1   1       7148.80       7070.38        48.64 o
   4  -1   0        206.71        200.26         8.06 o
   4  -1   1        515.24        551.15        18.20 o
  -4   1  -2        808.47        810.81        23.44 o
  -4   1  -2        888.51        941.26        28.98 o
  -4   1  -3       3923.10       3478.09        39.81 o
   4  -1   4         44.77         40.90        15.99 o
  -4   1  -4         91.87        103.87        13.52 o
   4  -1   5        264.30        251.37        19.27 o
  -4   1  -6        123.30        100.97        13.53 o
   4  -1   7          4.33        -15.48        30.40 o
   4  -1   8        619.78        568.59        65.72 o
   4  -1   9        297.90        388.96        65.75 o
   4  -1  10          6.43        -11.55        39.29 o
   4  -1  11         29.69         90.11        44.18 o
   4  -1  12         24.57         30.27        62.87 o
   4  -1  13        461.56        372.14        80.58 o
   4  -1  14         63.57         49.01        54.32 o
  -4   0  17         33.33         10.78        54.54 o
  -4   0  16        135.88        109.01        67.83 o
  -4   0  15         36.74         39.83        64.18 o
  -4   0  14        172.65        140.30        59.09 o
  -4   0  13        108.53        177.34        47.93 o
  -4   0  12        933.54        988.04        82.10 o
  -4   0  11        323.77        397.70        38.11 o
   4   0 -10       1698.34       1601.05        48.78 o
   4   0  -9        760.23        771.11        33.55 o
  -4   0   8       1554.63       1477.74        48.14 o
  -4   0   7       1464.32       1353.87        70.01 o
  -4   0   6       1194.57       1198.31        61.16 o
   4   0  -5         59.94         56.92        16.01 o
   4   0  -4       1567.66       1650.04        46.98 o
  -4   0   3          0.23          8.58        20.97 o
   4   0  -3       1108.35       1127.48        34.85 o
   4   0  -2       2340.80       2476.06        32.42 o
   4   0  -1        986.44        879.40        20.98 o
  -4   0   1       1300.01       1178.85        53.15 o
   4   0   0         41.28         56.17         8.94 o
   4   0   1        774.45        831.97        14.38 o
  -4   0  -2       1751.70       1797.33        33.43 o
   4   0   3          5.26          5.13        15.00 o
  -4   0  -3        290.67        278.33        13.96 o
   4   0   4       1687.20       1737.80        31.98 o
   4   0   5         63.69         59.76         8.25 o
   4   0   6        273.10        244.36        38.50 o
   4   0   7        411.85        460.03        60.46 o
   4   0   8       1641.32       1586.72       103.57 o
   4   0   9         62.66         96.25        38.28 o
   4   0  10        103.41        111.75        43.84 o
   4   0  11          6.26          9.90        49.35 o
   4   0  12        607.83        688.58        85.95 o
   4   0  13         21.55         10.53        48.14 o
   4   0  14        105.31        154.81        69.84 o
  -4  -1  17         47.09         18.56        71.48 o
  -4  -1  16         49.74         39.98        66.85 o
  -4  -1  15         10.13         -5.62        50.56 o
  -4  -1  14        122.90        197.51        50.97 o
  -4  -1  13        309.07        330.99        69.42 o
  -4  -1  12        154.91        232.38        63.07 o
  -4  -1  11        214.95        156.22        42.42 o
   4   1 -10         94.36         62.91        19.04 o
  -4  -1   9        968.84        931.83        44.68 o
  -4  -1   8         19.49         18.98        28.35 o
  -4  -1   7       3883.72       3434.64       105.94 o
  -4  -1   6         31.49         35.99        25.77 o
  -4  -1   5       4693.17       5242.73       106.17 o
  -4  -1   4        903.19        858.03        50.66 o
  -4  -1   3       5361.91       5167.40        60.79 o
  -4  -1   2        197.69        190.75        22.07 o
   4   1  -2        525.04        531.30        42.24 o
  -4  -1   1        477.24        419.27        24.95 o
   4   1   0        567.44        539.78        19.67 o
   4   1   1       1221.03       1191.36        25.24 o
   4   1   2         99.37         82.31        14.76 o
  -4  -1  -3       1430.51       1335.47        25.70 o
   4   1   4         57.66         62.65         7.40 o
   4   1   5        233.89        212.91        11.61 o
   4   1   6        430.20        445.46        23.44 o
   4   1   7        607.23        591.36        67.22 o
   4   1   8          2.75         -2.39        31.79 o
   4   1   9         24.40         23.11        35.34 o
   4   1  10         27.81         42.27        50.51 o
   4   1  11        237.58        276.63        62.83 o
   4   1  12          0.19          6.90        49.05 o
   4   1  13         70.60        105.80        68.80 o
   4   1  14         12.91         18.68        53.11 o
  -4  -2  17         86.50         83.64        72.41 o
  -4  -2  16        239.68        179.41        69.72 o
  -4  -2  15        281.17        272.54        61.73 o
  -4  -2  14       1007.30       1311.58       112.56 o
  -4  -2  13         39.20         69.97        54.24 o
  -4  -2  12        852.58        773.15        71.43 o
  -4  -2  11        106.30        104.72        39.00 o
  -4  -2  10        953.25        804.94        82.50 o
  -4  -2   9        114.96         84.08        33.29 o
  -4  -2   8       2845.12       2754.08       100.79 o
  -4  -2   7         10.21         23.20        22.95 o
  -4  -2   6       1475.88       1555.62        95.52 o
  -4  -2   5         75.97         95.57        25.88 o
  -4  -2   4        297.37        242.86        31.68 o
  -4  -2   3        938.29        879.14        27.71 o
  -4  -2   2         47.02         37.42        17.23 o
  -4  -2   1        259.38        246.89        13.74 o
  -4  -2   0        237.12        245.43        13.88 o
   4   2   1        761.03        703.80        27.23 o
  -4  -2  -2       1225.62       1270.56        39.91 o
  -4  -2  -3        534.10        538.79        30.30 o
  -4  -2  -4        492.48        421.54        28.62 o
   4   2   5        525.76        524.69        26.66 o
   4   2   6       2005.98       2075.01        44.03 o
   4   2   7          6.43         11.83        13.39 o
   4   2   8         29.41         21.53        15.77 o
   4   2   9         79.16        110.53        58.20 o
   4   2  10        507.27        543.62        72.97 o
   4   2  11          8.80          5.58        43.10 o
   4   2  12        227.92        295.87        73.55 o
   4   2  13         39.26        110.30        72.49 o
  -4  -3  17         41.07         -5.96        61.68 o
  -4  -3  16         53.89         70.63        55.04 o
  -4  -3  15         33.41         74.71        66.86 o
  -4  -3  14          7.31         59.18        56.51 o
  -4  -3  13         10.80         14.24        38.42 o
  -4  -3  12        165.60         78.66        38.98 o
  -4  -3  11         59.98         59.91        48.41 o
  -4  -3  10        117.62        165.80        40.47 o
  -4  -3   9        931.86        848.58        64.11 o
  -4  -3   8        142.48        151.84        35.19 o
  -4  -3   7        701.61        734.28        72.18 o
  -4  -3   6        207.69        191.03        33.28 o
  -4  -3   5        871.27        779.22        50.81 o
  -4  -3   4        237.39        200.89        24.23 o
  -4  -3   3       1481.58       1561.46        58.18 o
  -4  -3   2         41.30         29.64        19.65 o
  -4  -3   1       1827.89       1770.63        38.27 o
  -4  -3   0       1148.64       1182.82        47.04 o
   4   3   6       1109.00         52.61        14.54 o
   4   3   7        118.06         97.12        19.33 o
   4   3   8         94.26         80.42        26.11 o
   4   3   9        537.57        517.72        40.87 o
   4   3   9        656.22        701.98        76.62 o
   4   3  10          5.65         11.92        19.84 o
   4   3  11        303.59        237.21        69.35 o
   4   3  12         13.84         -3.54        61.58 o
   4   3  13        194.42        187.05        56.64 o
  -4  -4  17          6.67         13.69        54.54 o
  -4  -4  16        341.12        410.37        88.02 o
  -4  -4  15          8.58         15.95        56.81 o
  -4  -4  14        352.00        427.24        63.32 o
  -4  -4  13          0.96         30.90        40.40 o
  -4  -4  12        508.76        477.95        83.60 o
  -4  -4  11          3.35         -3.82        37.62 o
  -4  -4  10        424.73        354.61        50.79 o
  -4  -4   9          3.73         -4.46        28.71 o
  -4  -4   8        327.65        299.30        53.62 o
  -4  -4   7         12.04         29.01        25.26 o
  -4  -4   6        458.27        465.90        44.29 o
  -4  -4   5          3.08         13.94        22.62 o
  -4  -4   5         35.75         42.98        30.16 o
  -4  -4   4        176.63        196.45        28.98 o
  -4  -4   3          2.23          7.41        14.99 o
  -4  -4   2       1216.70       1321.12        41.81 o
  -4  -4   1       1289.46       1423.22        42.62 o
  -4  -4   0       1352.85       1371.98        35.79 o
  -4  -4  -1         24.89          8.13         8.88 o
  -4  -4  -2        350.34        379.02        16.04 o
  -4  -4  -3          1.92         15.83        23.88 o
  -4  -4  -4       1478.96       1524.03        53.44 o
  -4  -4  -5        247.08        216.98        26.78 o
   4   4   6         12.71         15.10        22.41 o
   4   4   7        310.81        337.03        32.91 o
   4   4   8        137.39        103.30        28.02 o
   4   4   9         44.68         49.79        22.20 o
   4   4  10        227.62        196.50        35.57 o
   4   4  10        355.44        304.40        69.38 o
   4   4  11         86.42        122.21        68.29 o
   4   4  12        358.03        332.07        63.63 o
  -4  -5  16         20.79         54.76        72.99 o
  -4  -5  15          2.03          7.89        48.53 o
  -4  -5  14          9.76         15.91        49.79 o
  -4  -5  13         97.70         53.90        57.46 o
  -4  -5  12          1.22         -7.79        43.02 o
  -4  -5  11         80.74         96.58        38.94 o
  -4  -5  10        180.05        196.34        50.87 o
  -4  -5   9        361.36        285.01        58.92 o
  -4  -5   8        496.49        496.65        50.66 o
  -4  -5   7       1115.96       1170.20        68.76 o
  -4  -5   6        537.50        505.31        37.79 o
  -4  -5   5       1205.85       1157.80        55.93 o
  -4  -5   4          1.09         -1.65        17.06 o
  -4  -5   3       1378.76       1418.50        68.29 o
  -4  -5   2          0.40         21.25        20.24 o
  -4  -5   1       1660.90       1561.58        49.09 o
  -4  -5   0        149.92        142.89        14.44 o
  -4  -5  -1        726.50        671.90        35.04 o
  -4  -5  -1        737.83        739.30        36.25 o
  -4  -5  -2        185.79        190.52        19.85 o
  -4  -5  -3        618.82        656.16        38.53 o
  -4  -5  -4        129.71        134.87        22.18 o
  -4  -5  -5        273.14        242.69        32.69 o
   4   5   6         51.42         51.79        26.81 o
   4   5   7        746.76        732.44        41.25 o
   4   5   8          0.75         18.15        20.96 o
   4   5   9       1219.60       1299.62        59.13 o
   4   5  10         66.68        170.51        66.34 o
   4   5  11        561.12        577.31        75.84 o
  -4  -6  16        213.72        182.12        63.58 o
  -4  -6  15          8.25         29.84        60.98 o
  -4  -6  14        444.80        474.72        90.58 o
  -4  -6  13        287.45        328.50        67.69 o
  -4  -6  12        235.58        322.76        56.83 o
  -4  -6  11         77.77        183.60        55.53 o
  -4  -6  10        165.57        116.68        51.29 o
  -4  -6   9          0.20          4.46        31.26 o
  -4  -6   8        451.51        567.78        54.81 o
  -4  -6   7        650.04        586.52        43.69 o
  -4  -6   6       1508.53       1575.91        62.91 o
  -4  -6   5        217.95        303.66        28.91 o
  -4  -6   4       2051.42       2198.79        61.89 o
  -4  -6   3        122.66        115.34        42.18 o
  -4  -6   2       1159.76       1144.02        70.57 o
  -4  -6   1         12.85         28.61        12.63 o
  -4  -6   0       1291.96       1187.83        69.38 o
  -4  -6   0       1561.67       1470.28        44.16 o
  -4  -6  -1         29.23         21.26        16.03 o
  -4  -6  -2       1244.60       1334.86        34.06 o
  -4  -6  -3          3.55         -3.55        17.70 o
  -4  -6  -4        225.09        226.13        32.27 o
  -4  -6  -5         45.70         97.51        31.37 o
  -4  -6  -6        528.76        475.84        61.51 o
   4   6   7        194.36        170.01        28.53 o
   4   6   8        287.48        290.70        35.44 o
   4   6   9         46.15         37.99        33.91 o
   4   6  10         51.04         45.09        49.23 o
   4   6  11        131.58        201.48        57.57 o
  -4  -7  16          0.68         57.39        71.24 o
  -4  -7  15         62.35         13.16        54.50 o
  -4  -7  14          6.14         -7.18        50.71 o
  -4  -7  13         35.92         33.34        44.37 o
  -4  -7  12         99.14        160.58        60.93 o
  -4  -7  11        243.06        193.95        60.85 o
  -4  -7  10        124.73        164.58        44.31 o
  -4  -7   9        433.67        437.39        52.38 o
  -4  -7   8         93.42         97.45        34.04 o
  -4  -7   7       1577.54       1502.37        64.85 o
  -4  -7   6        643.44        641.34        40.11 o
  -4  -7   5        896.22       1026.99        47.18 o
  -4  -7   4         89.49         88.36        29.79 o
  -4  -7   3        771.66        722.59        62.56 o
  -4  -7   2        335.00        334.63        45.62 o
  -4  -7   1        146.18        158.65        29.59 o
  -4  -7   0         17.48         18.97        17.37 o
  -4  -7  -1        266.24        310.95        45.71 o
  -4  -7  -1        585.19        669.45        32.94 o
  -4  -7  -2         64.04         63.06        19.95 o
  -4  -7  -3        414.82        414.21        37.34 o
  -4  -7  -4         42.65         41.65        28.02 o
  -4  -7  -5        426.96        512.44        37.76 o
  -4  -7  -6         72.89         27.28        41.51 o
   4   7   7        268.45        339.11        44.25 o
  -4  -7  -8         47.90         34.71        36.38 o
   4   7   9        279.53        185.68        55.73 o
   4   7  10          7.83          5.55        50.10 o
  -4  -8  15          1.40         -8.50        53.57 o
  -4  -8  14         98.93        129.01        55.67 o
  -4  -8  13         69.52         64.53        59.25 o
  -4  -8  12        273.27        233.11        69.01 o
  -4  -8  11        127.28         88.90        44.07 o
  -4  -8  10        301.28        329.94        53.26 o
  -4  -8   9         43.62         61.19        35.04 o
  -4  -8   8        588.63        558.81        50.44 o
  -4  -8   7         29.73          7.16        22.41 o
  -4  -8   6        446.88        462.16        36.08 o
  -4  -8   5          7.18         -2.48        26.15 o
  -4  -8   4        376.92        395.95        55.48 o
  -4  -8   3         49.99         83.54        35.71 o
  -4  -8   2       1011.18       1009.45        77.35 o
  -4  -8   1         32.15         37.08        28.38 o
  -4  -8   0        506.08        500.09        56.26 o
  -4  -8   0        950.71        995.47        60.99 o
  -4  -8  -1          7.11          4.28        19.62 o
  -4  -8  -2        518.85        593.96        44.07 o
  -4  -8  -3        170.69        169.46        34.59 o
  -4  -8  -4        402.07        389.87        34.07 o
  -4  -8  -5         33.72         32.60        22.53 o
  -4  -8  -6         71.54        104.64        61.72 o
   4   8   7         27.90         85.17        37.55 o
  -4  -8  -8        128.69        124.80        30.53 o
   4   8   9         27.28         35.27        49.12 o
  -4  -9  14         38.62         30.76        64.62 o
  -4  -9  13        269.81        374.65        85.81 o
  -4  -9  12         44.91         37.84        44.20 o
  -4  -9  11        318.86        316.83        40.61 o
  -4  -9  10        141.03        171.83        42.85 o
  -4  -9   9         99.02        129.89        37.55 o
  -4  -9   8        166.26        181.53        29.48 o
  -4  -9   7          7.05         -6.89        32.97 o
  -4  -9   6          5.66          1.59        28.21 o
  -4  -9   5        141.80        139.62        32.19 o
  -4  -9   4          6.24         16.08        31.71 o
  -4  -9   3        332.08        375.39        61.05 o
  -4  -9   2         60.99         46.70        45.33 o
  -4  -9   1         17.46         10.49        21.84 o
  -4  -9   0         58.11         39.67        21.87 o
  -4  -9  -1         88.86         90.06        29.90 o
  -4  -9  -2        123.04        106.80        33.09 o
  -4  -9  -3        667.83        709.52        43.02 o
  -4  -9  -4         52.64         17.04        43.05 o
  -4  -9  -5        300.36        282.59        77.82 o
  -4  -9  -6         20.16         -1.30        62.92 o
  -4  -9  -7        306.80        319.69        62.86 o
  -4 -10  13         20.39         23.62        34.36 o
  -4 -10  12         31.62         35.61        31.56 o
  -4 -10  11         27.33         31.15        38.26 o
  -4 -10  10         78.56         99.63        38.71 o
  -4 -10   9         41.40         27.95        29.55 o
  -4 -10   8        297.81        344.10        43.56 o
  -4 -10   7          5.44          4.03        26.72 o
  -4 -10   6        517.21        590.83        45.64 o
  -4 -10   5         10.26         18.95        39.78 o
  -4 -10   4        956.05        956.17        87.21 o
  -4 -10   3         66.05         99.12        56.31 o
  -4 -10   2        476.40        522.80        65.90 o
  -4 -10   1         42.72         57.73        24.11 o
  -4 -10   0        383.56        344.52        42.62 o
  -4 -10  -1         69.54         46.70        31.54 o
  -4 -10  -2        423.86        453.19        66.72 o
  -4 -10  -3          1.89         -6.72        46.72 o
  -4 -10  -4         98.21        133.05        72.43 o
  -4 -10  -5         50.86         27.36        71.46 o
  -4 -10  -6        106.07        117.15        57.82 o
  -4 -11  12         21.03         28.78        46.25 o
  -4 -11  11        101.89         97.72        42.80 o
  -4 -11  10          9.09          1.14        31.30 o
  -4 -11   9         36.10         41.35        37.24 o
  -4 -11   8          1.78         -0.08        32.41 o
  -4 -11   7         40.32         25.91        33.19 o
  -4 -11   6         11.36          4.47        38.08 o
  -4 -11   5        121.88         97.53        58.21 o
  -4 -11   4         23.22         34.67        61.84 o
  -4 -11   3         94.33        119.38        49.51 o
  -4 -11   2          4.86          2.42        23.93 o
  -4 -11   1        122.82        131.12        36.92 o
  -4 -11   0         18.27         16.94        61.85 o
  -4 -11  -1        166.84        145.54        51.98 o
  -4 -11  -2          0.42        -22.42        49.16 o
  -4 -11  -3        209.24        203.53        81.23 o
  -4 -11  -4         23.97         13.38        65.86 o
  -4 -12  10        160.45        134.21        43.88 o
  -4 -12   9          9.28         26.23        39.50 o
  -4 -12   8        372.42        368.47        65.89 o
  -4 -12   7          0.30          6.97        42.62 o
  -4 -12   6        700.45        881.64       100.76 o
  -4 -12   5         68.35         54.35        69.48 o
  -4 -12   4        739.91        774.50        84.11 o
  -4 -12   3         13.28         21.26        44.88 o
  -4 -12   2        801.70        828.20       111.13 o
  -4 -12   1         47.18         53.24        69.83 o
  -4 -12   0        310.03        436.66        70.67 o
  -4 -12  -1        323.18        244.22        57.36 o
  -4 -12  -2         42.58         23.51        68.54 o
  -4 -13   7         32.86          8.62        65.25 o
  -4 -13   6         51.46         66.59        64.57 o
  -4 -13   5          1.22         53.62        50.89 o
  -4 -13   4         27.46         34.20        44.75 o
  -4 -13   3         45.87          8.48        68.72 o
  -4 -13   2         16.46          6.39        60.81 o
  -5  14   3         16.92         70.53        66.93 o
  -5  14   2         19.46          1.31        49.38 o
  -5  14   1         72.67         54.79        67.70 o
  -5  14   0        167.23        163.11        73.91 o
  -5  14  -1          0.69         22.68        50.90 o
  -5  14  -2        145.44        151.11        55.36 o
  -5  14  -3         38.68         50.17        66.11 o
  -5  14  -4        197.99        177.63        71.94 o
  -5  14  -5         13.49         40.86        54.03 o
  -5  14  -6         79.96         72.74        55.91 o
  -5  13   6          0.26         18.67        49.63 o
  -5  13   6          0.26        -25.35        69.47 o
  -5  13   5        228.58        175.67        51.66 o
  -5  13   4         84.80        138.15        64.42 o
  -5  13   3          3.21          9.71        46.26 o
  -5  13   2         28.12         11.57        62.84 o
  -5  13   1         63.75         82.63        65.21 o
  -5  13   0         19.97          1.26        47.18 o
  -5  13  -1         67.09         30.10        43.47 o
  -5  13  -2         48.35        -10.28        61.66 o
  -5  13  -3        543.10        515.25        93.50 o
  -5  13  -4         67.87         28.89        45.40 o
  -5  13  -5        109.29         99.27        48.92 o
  -5  13  -6         79.82        151.89        69.54 o
  -5  13  -7        177.41        196.08        72.69 o
  -5  13  -8         24.22         -3.44        52.23 o
  -5  12   7         32.76         81.20        49.03 o
  -5  12   7         63.48         93.20        64.68 o
  -5  12   6        440.06        359.68        61.30 o
  -5  12   5         26.60         -1.08        41.50 o
  -5  12   5         48.34         68.04        60.42 o
  -5  12   4        116.91        130.41        46.87 o
  -5  12   3         10.45         -6.28        56.67 o
  -5  12   2        775.19        727.81        98.76 o
  -5  12   1          4.46         29.74        45.84 o
  -5  12   0        104.84        131.33        49.23 o
  -5  12  -1         40.86         61.19        59.66 o
  -5  12  -2        309.94        327.36        75.08 o
  -5  12  -3          2.32         -0.45        44.05 o
  -5  12  -4        102.12         91.34        62.13 o
  -5  12  -5          7.96         -2.74        63.33 o
  -5  12  -6        175.63        225.13        64.66 o
   5 -12   7         11.03          9.70        27.49 o
   5 -12   8        308.03        346.64        47.61 o
   5 -12   9         18.15         23.78        41.98 o
   5 -12  10        107.97        135.11        45.65 o
  -5  11   9        373.75        464.36        74.48 o
  -5  11   8        120.08         63.62        44.18 o
  -5  11   8        120.28        141.61        70.30 o
  -5  11   7        272.81        273.51        54.10 o
  -5  11   6        606.96        605.69        51.08 o
  -5  11   5         29.38         26.46        29.89 o
  -5  11   4          2.48         46.58        55.25 o
  -5  11   3        980.51        985.17       108.98 o
  -5  11   2         48.56         13.77        42.64 o
  -5  11   1         37.22         -1.07        39.93 o
  -5  11   0        122.52         83.10        53.41 o
  -5  11  -1        251.59        249.32        60.30 o
  -5  11  -2        211.61        188.18        46.21 o
  -5  11  -3        338.58        303.28        63.75 o
  -5  11  -4          9.16         -0.36        55.78 o
  -5  11  -5        553.76        477.35        72.22 o
  -5  11  -6         55.44         63.57        42.90 o
  -5  11  -7         97.34        129.95        60.80 o
  -5  11  -8          2.39          8.37        43.96 o
   5 -11   9         17.37         28.47        38.99 o
   5 -11  10         36.38         48.80        33.14 o
   5 -11  11         13.64         41.99        44.42 o
  -5  10  10        109.72        101.91        52.51 o
  -5  10   9         10.53         58.26        66.50 o
  -5  10   8        408.68        360.13        84.09 o
  -5  10   7         89.01        120.55        44.87 o
  -5  10   6        109.19         81.83        42.41 o
  -5  10   5        149.71        174.88        40.37 o
  -5  10   4        760.21        893.03        67.58 o
  -5  10   3         43.14         51.28        39.86 o
  -5  10   2         15.45          5.48        36.35 o
  -5  10   1         56.79         47.21        48.51 o
  -5  10   0        210.79        226.37        25.47 o
   5 -10   1         55.36         50.90        16.10 o
   5 -10   2        199.02        187.12        21.45 o
  -5  10  -2        270.82        255.44        56.73 o
  -5  10  -3        273.44        289.08        65.79 o
  -5  10  -4        397.78        442.50        63.62 o
  -5  10  -5         10.99          4.01        37.79 o
  -5  10  -6        336.42        342.19        64.10 o
  -5  10  -7          2.26        -19.87        53.20 o
  -5  10  -8        159.37        145.20        55.61 o
  -5  10  -9          4.28          9.87        40.24 o
  -5  10 -10        324.36        414.54        77.85 o
   5 -10  11         39.91         90.38        44.49 o
  -5  10 -12         44.47         53.44        43.40 o
  -5   9  11        216.77        324.23        65.99 o
  -5   9  10         56.87         47.60        61.31 o
  -5   9   9        282.22        310.20        76.78 o
  -5   9   8        376.26        535.99        69.05 o
  -5   9   8        390.01        471.73        44.88 o
  -5   9   7         85.81        117.33        47.84 o
  -5   9   6        142.59        104.75        57.09 o
  -5   9   5        606.04        667.31        80.51 o
  -5   9   4          4.23         -1.99        34.41 o
  -5   9   3        241.59        233.83        23.02 o
  -5   9   2         80.49         68.05        16.54 o
  -5   9   1       1563.29       1703.77        42.28 o
  -5   9   0        471.22        434.68        24.28 o
   5  -9   1        656.73        605.38        23.55 o
  -5   9  -1        658.98        704.13        71.03 o
   5  -9   2         47.73         48.31        15.88 o
   5  -9   3        222.04        195.04        18.36 o
  -5   9  -3        922.03        969.30        77.37 o
  -5   9  -4         17.46         17.82        11.86 o
   5  -9   5        132.23        126.80        19.87 o
  -5   9  -5        167.97        153.24        51.96 o
   5  -9   6          4.97         10.31        20.37 o
  -5   9  -7         12.52          3.20        37.08 o
  -5   9  -8         30.38         34.43        37.55 o
  -5   9  -9        353.32        389.87        71.75 o
  -5   9 -10         52.03         38.92        54.59 o
  -5   9 -11         24.46         47.05        39.56 o
  -5   9 -12          1.48         29.56        42.32 o
  -5   8  12         63.16         77.68        45.52 o
  -5   8  11         93.48        129.50        36.77 o
  -5   8  10        241.83        241.10        41.50 o
  -5   8   9         60.79         71.21        43.60 o
  -5   8   9         94.84         69.80        34.49 o
  -5   8   8         28.25         13.83        20.93 o
  -5   8   7        433.62        509.06        27.67 o
  -5   8   6        574.05        633.60        33.83 o
  -5   8   5          9.79          9.40        14.31 o
   5  -8  -4         23.95         30.26         6.15 o
   5  -8  -3         61.14         65.30        10.56 o
  -5   8   2        311.37        338.73        16.24 o
  -5   8   1        337.14        351.57        17.29 o
  -5   8   0        211.35        201.36        19.84 o
  -5   8   0        240.65        246.05        47.47 o
  -5   8  -1         25.86         12.20         8.66 o
   5  -8   2        141.09        139.24        11.62 o
  -5   8  -2        243.71        263.61        49.55 o
   5  -8   3          4.46          9.69         7.93 o
   5  -8   4        177.54        196.63        17.25 o
  -5   8  -4        301.04        321.22        53.45 o
   5  -8   5         17.71         22.91        17.61 o
  -5   8  -6         90.78         76.08        35.86 o
  -5   8  -7         55.41         44.97        24.98 o
   5  -8   8        868.93       1022.40        67.99 o
  -5   8  -9        163.34        163.95        42.09 o
  -5   8 -10        147.81        135.95        32.80 o
  -5   8 -11         57.24         92.88        41.50 o
  -5   8 -12        249.02        282.65        54.49 o
   5  -8  13          9.37         27.90        51.65 o
  -5   7  13          4.70         10.59        28.96 o
  -5   7  12         32.54         52.51        36.89 o
  -5   7  11        123.76         57.00        34.22 o
  -5   7  10          4.12          5.00        23.18 o
  -5   7   9        139.19        139.42        18.03 o
  -5   7   8        306.54        268.81        25.92 o
  -5   7   7       1874.57       1981.50        47.99 o
  -5   7   6        234.91        226.67        18.24 o
  -5   7   5        576.66        502.28        19.74 o
   5  -7  -4        140.54        148.25        16.87 o
  -5   7   3       1179.61       1193.63        34.20 o
   5  -7  -3       1307.85       1411.59        28.12 o
  -5   7   2         29.80         22.71         7.20 o
  -5   7   1       2358.12       2363.59        41.28 o
  -5   7   1       2588.59       2614.65        80.86 o
  -5   7   0        317.60        327.61        27.07 o
  -5   7  -1       1644.21       1770.06        67.74 o
  -5   7  -1       2125.71       2110.81        91.63 o
  -5   7  -2          4.24         -2.50        28.68 o
   5  -7   3       1287.19       1065.34        25.12 o
  -5   7  -3       1388.61       1417.03        55.58 o
   5  -7   4        102.89         86.84        15.24 o
  -5   7  -5        471.65        440.34        49.95 o
   5  -7   5        834.53        804.45        64.18 o
  -5   7  -6         39.94         26.93        22.57 o
  -5   7  -7       1087.25       1254.67        70.12 o
  -5   7  -8         24.33         25.36        30.65 o
  -5   7  -9         23.19         52.83        26.57 o
  -5   7 -10          7.78         39.19        36.07 o
  -5   7 -11        187.19        159.87        44.40 o
   5  -7  12         61.81         87.64        63.31 o
   5  -7  13          6.76         18.42        52.59 o
  -5   6  14         68.18        105.15        33.68 o
  -5   6  13         40.42         23.93        38.51 o
  -5   6  12        635.96        621.51        59.30 o
  -5   6  11         56.61         48.45        27.63 o
  -5   6  10        447.38        445.51        38.38 o
  -5   6   9         42.33         60.40        30.61 o
  -5   6   8        680.51        664.38        31.03 o
  -5   6   7         44.23         71.52        15.18 o
  -5   6   6         59.71         50.65        12.07 o
  -5   6   5        723.59        768.85        35.89 o
   5  -6  -4        774.39        775.14        22.68 o
  -5   6   3        131.98        140.80        11.23 o
  -5   6   2         67.82         45.19         7.00 o
  -5   6   2        194.33        205.91        22.12 o
   5  -6  -1         36.83         38.18        11.30 o
  -5   6   0          1.83          1.90         9.28 o
   5  -6   0        156.29        136.94        28.73 o
  -5   6  -1        622.53        557.22        24.64 o
  -5   6  -2        845.46        832.23        41.42 o
  -5   6  -3        302.01        291.13        10.69 o
  -5   6  -4        369.59        317.40        16.54 o
   5  -6   5        116.78         99.46        14.09 o
   5  -6   6       2219.74       2339.00        52.94 o
   5  -6   7        144.72        145.44        33.38 o
   5  -6   8         29.25         24.33        22.70 o
   5  -6   9         17.46         23.92        32.17 o
  -5   6 -10        313.08        312.16        47.86 o
   5  -6  11         15.34          4.33        56.92 o
   5  -6  12         26.51         13.92        46.71 o
   5  -6  13         64.13         31.44        67.45 o
  -5   5  15         47.02         56.81        45.90 o
  -5   5  14         32.84         21.38        39.81 o
  -5   5  13        222.83        259.43        45.90 o
  -5   5  12         12.23         14.68        26.40 o
  -5   5  11        202.27        204.47        31.64 o
  -5   5  10          5.92         -0.85        30.99 o
  -5   5   9        506.73        481.58        40.39 o
  -5   5   8         29.00         44.64        21.16 o
  -5   5   7        307.79        282.15        28.63 o
  -5   5   6        298.08        253.38        21.90 o
  -5   5   5       1655.46       1668.36        78.27 o
  -5   5   5       2538.71       2548.65        42.94 o
  -5   5   4         47.78         52.00        10.02 o
  -5   5   3       1237.38       1211.72        61.65 o
  -5   5   3       1560.86       1614.01        34.27 o
  -5   5   2         77.11         54.85         7.17 o
  -5   5   1        357.10        420.88        16.83 o
   5  -5   0         25.40         41.31         9.07 o
   5  -5   1       2556.09       2402.96        42.03 o
  -5   5  -2          0.22         16.79        17.53 o
  -5   5  -3       2191.90       2046.52        28.64 o
   5  -5   4         39.63         56.49        10.63 o
   5  -5   5       1387.03       1421.22        40.38 o
   5  -5   6        168.63        156.27        19.82 o
  -5   5  -7         42.59         53.27        14.91 o
   5  -5   8         35.34         25.36        28.39 o
   5  -5   9        174.21        265.40        40.17 o
   5  -5  10          9.96          7.70        28.92 o
   5  -5  11        129.85        111.76        48.63 o
   5  -5  12         59.37         16.48        63.18 o
   5  -5  13         81.70        107.85        71.38 o
  -5   4  15         40.40         48.94        62.16 o
  -5   4  14        625.04        760.71        93.37 o
  -5   4  13          5.49         11.90        30.13 o
  -5   4  12        722.75        729.94        50.09 o
  -5   4  11         45.70         34.16        34.49 o
  -5   4  10        633.09        804.53        49.14 o
  -5   4   9         29.19         47.39        22.93 o
  -5   4   8          1.92         -3.32        25.60 o
  -5   4   8         21.65         41.42        41.20 o
  -5   4   7        291.76        297.57        37.13 o
  -5   4   6        431.83        458.06        31.05 o
  -5   4   5         35.89         41.09        13.55 o
  -5   4   4        981.61        969.93        39.60 o
  -5   4   3       1286.36       1236.30        26.65 o
  -5   4   2        242.50        272.57         9.29 o
  -5   4   1         17.44          5.84         8.95 o
   5  -4   0        971.89        976.96        29.38 o
  -5   4  -1       1322.55       1466.12        36.32 o
  -5   4  -2        998.56       1088.16        25.01 o
  -5   4  -3       1248.96       1009.37        21.68 o
   5  -4   4       1828.44       1874.14        43.19 o
  -5   4  -5        645.40        763.86        27.87 o
  -5   4  -6        125.72        133.63        15.94 o
   5  -4   7         93.98         84.47        11.32 o
   5  -4   7        115.20        134.34        27.26 o
   5  -4   8        215.06        197.76        33.62 o
   5  -4   9         44.34         39.04        25.45 o
   5  -4  10        182.84        187.02        49.85 o
   5  -4  11          8.71          4.32        61.93 o
   5  -4  12        148.93        183.07        70.76 o
   5  -4  13         66.49         82.96        67.14 o
   5  -4  14         65.84         64.29        56.40 o
  -5   3  15        215.46        229.39        70.70 o
  -5   3  14         28.02         20.49        45.11 o
  -5   3  13        189.32        107.80        56.58 o
  -5   3  12         18.26         25.58        48.93 o
  -5   3  11         50.49         78.08        33.65 o
  -5   3  10         81.57         67.33        25.40 o
  -5   3   9          2.23          5.66        20.41 o
  -5   3   8        351.86        332.79        40.57 o
  -5   3   7        714.28        755.56        39.09 o
  -5   3   6         69.01         59.56        18.31 o
  -5   3   5        931.82        902.41        39.91 o
   5  -3  -4        244.59        220.67        13.81 o
  -5   3   3        772.60        905.25        23.19 o
  -5   3   2        524.45        549.10        14.13 o
   5  -3  -1       2778.98       3112.79        47.42 o
   5  -3   0        550.07        537.92        21.72 o
   5  -3   2        194.30        207.99         8.76 o
  -5   3  -3        331.89        281.50        12.84 o
  -5   3  -3        694.27        690.61        25.58 o
   5  -3   4        237.69        206.59        21.69 o
  -5   3  -4        507.16        438.54        29.13 o
  -5   3  -5        717.86        691.16        25.41 o
   5  -3   6        464.87        445.82        36.43 o
  -5   3  -6        486.82        426.01        31.32 o
  -5   3  -7       1714.35       1599.52        68.38 o
  -5   3  -8        453.64        426.41        32.76 o
   5  -3   9        498.26        382.88        56.54 o
   5  -3  10        203.01        267.64        65.79 o
   5  -3  11        396.04        513.73        89.63 o
   5  -3  12          8.39         -5.83        49.64 o
   5  -3  13        182.14        142.47        58.77 o
   5  -3  14          2.35         34.96        72.03 o
  -5   2  16        352.66        431.55        88.55 o
  -5   2  15         18.07         27.46        46.22 o
  -5   2  14        464.11        412.74        64.35 o
  -5   2  13        152.46        200.85        63.83 o
  -5   2  12          5.11         12.49        37.87 o
  -5   2  11        119.81        103.49        37.99 o
  -5   2  10        113.89         85.24        42.23 o
   5  -2  -9        111.64        106.55        17.10 o
   5  -2  -8        419.52        431.86        18.62 o
   5  -2  -7        183.58        156.74        11.30 o
  -5   2   6        556.77        565.85        36.16 o
  -5   2   5        789.90        823.87        43.31 o
   5  -2  -4        572.96        588.35        21.28 o
   5  -2  -3        468.16        447.30        20.50 o
  -5   2   2       1942.53       1859.15        28.63 o
   5  -2  -1        437.21        431.98        14.10 o
   5  -2   0        135.08        132.87        10.22 o
   5  -2   1        119.26        110.03         8.15 o
   5  -2   2       1323.38       1217.51        37.26 o
   5  -2   3        123.73        125.97        17.59 o
  -5   2  -3        227.54        245.65        19.41 o
   5  -2   4        140.42        140.70        12.18 o
   5  -2   5         92.45        102.44        21.04 o
   5  -2   5        163.42        181.08        22.19 o
   5  -2   6        396.41        348.30        33.01 o
  -5   2  -7         99.07        141.84        21.57 o
   5  -2   7        105.37        105.80        46.50 o
   5  -2   8         14.92         17.84        36.24 o
   5  -2   9         37.50         69.38        52.69 o
   5  -2  10         37.77         67.20        56.47 o
   5  -2  11         79.13        111.63        49.05 o
   5  -2  12        124.44         64.74        47.86 o
   5  -2  13         25.79         19.72        68.45 o
  -5   1  16         25.34         -0.92        49.09 o
  -5   1  15        155.66        101.64        62.86 o
  -5   1  14         26.03         55.42        54.64 o
  -5   1  13         12.34         12.87        41.66 o
  -5   1  12         30.78         12.92        39.41 o
  -5   1  11        138.98        131.27        42.53 o
   5  -1 -10        106.46         51.01        20.37 o
  -5   1   9       2234.98       2154.33        49.34 o
   5  -1  -8        417.67        376.28        22.51 o
  -5   1   7        778.51        671.07        58.05 o
  -5   1   6        436.40        427.20        50.16 o
  -5   1   5        420.85        353.18        38.69 o
   5  -1  -4        810.88        803.52        34.82 o
   5  -1  -3       1402.74       1458.07        53.83 o
  -5   1   2         19.76          2.72        11.44 o
   5  -1  -2         56.75         50.42        16.88 o
   5  -1  -1        178.47        201.05        12.39 o
   5  -1   0        228.84        228.01        12.22 o
  -5   1  -1        856.90        914.23        28.01 o
  -5   1  -2        311.57        297.17        38.25 o
   5  -1   2        360.24        322.51        16.90 o
  -5   1  -3        316.85        295.95        12.87 o
   5  -1   4        153.33        155.34        23.63 o
  -5   1  -4        163.52        151.84        17.88 o
   5  -1   5       1705.12       1793.17        48.03 o
   5  -1   6         75.85         60.37        13.02 o
   5  -1   7        383.12        249.70        44.78 o
   5  -1   8        199.06        211.33        54.27 o
   5  -1   9        469.34        516.33        80.18 o
   5  -1  10          7.48         10.74        40.33 o
   5  -1  11        567.49        480.56        69.92 o
   5  -1  12         47.81        129.64        68.60 o
   5  -1  13        263.60        250.60        77.65 o
  -5   0  16        114.32        107.54        55.55 o
  -5   0  15          7.27          8.24        60.35 o
  -5   0  14         97.00        105.65        50.70 o
  -5   0  13         41.23         33.44        42.64 o
  -5   0  12        538.90        479.18        60.98 o
  -5   0  11         97.50         61.50        50.04 o
   5   0 -10        688.90        725.35        35.35 o
   5   0  -9        560.61        505.59        29.35 o
  -5   0   8        458.01        505.17        64.10 o
  -5   0   7         66.98         60.09        37.36 o
  -5   0   6       1326.09       1193.43        66.58 o
  -5   0   5         11.60         14.16        26.32 o
   5   0  -4       3813.09       4069.86        93.49 o
  -5   0   3        704.88        767.14        30.79 o
   5   0  -3        707.01        756.16        42.04 o
   5   0  -2        658.69        621.40        21.19 o
   5   0  -1          1.12          4.15         8.97 o
  -5   0   1          1.17         43.09        30.84 o
   5   0   0       2043.93       2135.62        38.65 o
   5   0   1          0.11          0.99         5.14 o
   5   0   2        462.24        400.29        19.28 o
   5   0   3        177.92        207.78        24.95 o
  -5   0  -3        255.18        274.13        16.31 o
   5   0   4       1524.78       1525.74        33.33 o
  -5   0  -5        557.97        543.67        19.10 o
   5   0   6          1.38         -2.05        33.47 o
   5   0   7          3.85         20.25        46.05 o
   5   0   8        144.23        129.70        53.52 o
   5   0   9         56.12         86.50        41.91 o
   5   0  10         77.29         57.35        46.56 o
   5   0  11         25.92         79.13        61.69 o
   5   0  12        172.39        125.20        73.62 o
   5   0  13         13.68         23.51        51.12 o
  -5  -1  16         48.57         23.75        54.21 o
  -5  -1  15        189.02        211.79        59.12 o
  -5  -1  14         83.81        106.03        51.17 o
  -5  -1  13        889.69        703.93        85.89 o
  -5  -1  12        140.51        151.19        59.99 o
  -5  -1  11        818.83        700.36        67.73 o
  -5  -1  10         72.34         85.32        20.13 o
  -5  -1   9        521.08        538.59        63.35 o
  -5  -1   8        271.42        257.60        47.75 o
  -5  -1   7       1957.50       1878.65        85.68 o
  -5  -1   6        286.73        286.55        39.98 o
  -5  -1   5        625.97        584.22        61.74 o
  -5  -1   4        116.31        147.71        18.75 o
   5   1  -4        134.44        162.38        31.39 o
   5   1  -3         40.86         61.56        13.43 o
  -5  -1   2        120.21        127.86        16.31 o
  -5  -1   1        762.94        734.29        41.25 o
   5   1   0          5.98         20.06        10.11 o
  -5  -1  -1         20.59         32.63        10.61 o
   5   1   2         71.05        122.89        17.88 o
  -5  -1  -3        755.32        748.20        26.16 o
  -5  -1  -4        224.67        223.75         9.62 o
   5   1   5         86.45         83.06        17.90 o
   5   1   6        173.05        217.39        52.79 o
   5   1   7        903.77        883.90        85.38 o
   5   1   8         16.84         27.32        40.09 o
   5   1   9        247.50        216.68        52.58 o
   5   1  10        259.65        269.88        71.73 o
   5   1  11        129.38        135.78        61.79 o
   5   1  12          7.21          0.93        52.92 o
   5   1  13        194.99        358.44        80.07 o
  -5  -2  16        170.90        272.80        73.75 o
  -5  -2  15        137.72        143.94        57.54 o
  -5  -2  14        336.38        350.57        76.91 o
  -5  -2  13          5.23         11.37        57.57 o
  -5  -2  12        301.99        265.57        54.62 o
  -5  -2  11         22.34         12.69        38.14 o
  -5  -2  10         32.25         44.95        44.18 o
  -5  -2   9        193.51        166.80        47.58 o
  -5  -2   8        658.20        808.84        62.44 o
  -5  -2   7          0.25          1.27        26.78 o
  -5  -2   6        889.17        682.74        71.41 o
  -5  -2   5         82.20        109.11        29.94 o
  -5  -2   4        423.95        399.38        27.45 o
  -5  -2   3        306.48        346.18        37.35 o
  -5  -2   2       2249.71       2105.07        70.47 o
  -5  -2   1         73.07         83.32        17.27 o
   5   2   0        881.78        872.62        28.74 o
  -5  -2  -1        450.04        477.37        34.61 o
  -5  -2  -2       1757.84       1734.23        61.90 o
  -5  -2  -3        209.12        240.01        10.96 o
   5   2   4         53.53         47.48         9.68 o
   5   2   5         64.61         57.82        13.40 o
   5   2   6        203.03        190.07        17.62 o
   5   2   7         52.87         77.23        13.75 o
   5   2   8        195.99        162.86        45.80 o
   5   2   9        137.82        154.58        64.64 o
   5   2  10        105.45        199.76        63.21 o
   5   2  11         18.34         29.87        47.91 o
   5   2  12         94.00         55.51        67.01 o
  -5  -3  16          2.54          0.82        54.30 o
  -5  -3  15        421.17        388.69        85.55 o
  -5  -3  14         12.65         23.21        56.52 o
  -5  -3  13        654.97        712.01        76.08 o
  -5  -3  12        165.09        241.54        52.71 o
  -5  -3  11        188.19         88.01        51.91 o
  -5  -3  10         49.27         18.87        35.08 o
  -5  -3   9        711.00        762.15        64.28 o
  -5  -3   8         53.21         36.46        30.40 o
  -5  -3   7        186.79        216.14        49.26 o
  -5  -3   6          9.45         15.18        27.68 o
  -5  -3   5          4.44          8.12        17.92 o
  -5  -3   4        665.52        549.84        43.15 o
  -5  -3   4        761.76        782.37        56.98 o
  -5  -3   3       1029.38       1097.12        76.12 o
  -5  -3   2         49.28         50.38        16.01 o
  -5  -3   1        217.55        238.90        23.41 o
  -5  -3   0        233.06        211.34        28.94 o
  -5  -3  -1        307.31        349.23        21.90 o
  -5  -3  -2          0.20          1.18         7.43 o
  -5  -3  -3          7.53         10.17        18.48 o
  -5  -3  -4         73.46         60.09        29.80 o
   5   3   5       1920.75       1887.79        42.83 o
   5   3   6         41.06         20.70        13.68 o
   5   3   7        521.81        514.98        29.24 o
   5   3   8        422.16        388.43        37.65 o
   5   3   9        110.78         74.03        60.57 o
   5   3  10         12.17         30.48        47.35 o
   5   3  11        453.09        451.56        83.43 o
   5   3  12         22.74         47.47        71.38 o
  -5  -4  16         99.51        135.53        74.64 o
  -5  -4  15          3.84         -2.01        60.38 o
  -5  -4  14          3.65         25.03        45.99 o
  -5  -4  13         32.68         23.02        55.54 o
  -5  -4  12         12.12         74.38        56.21 o
  -5  -4  11        143.84        110.72        42.43 o
  -5  -4  10        334.51        269.12        49.91 o
  -5  -4   9          7.40          6.22        33.25 o
  -5  -4   8        475.45        434.28        68.15 o
  -5  -4   7         49.00         50.86        30.62 o
  -5  -4   6        963.01        957.40        44.81 o
  -5  -4   5        603.78        588.10        39.68 o
  -5  -4   4       4385.39       4651.00       111.53 o
  -5  -4   3          3.09          1.44        22.14 o
  -5  -4   2       1801.21       1707.80        53.97 o
  -5  -4   1        152.84        144.25        21.35 o
  -5  -4   0       2667.21       2913.55        55.32 o
  -5  -4  -1        216.66        229.14        16.69 o
  -5  -4  -2        272.36        238.48        14.75 o
  -5  -4  -3        282.70        313.65        40.46 o
  -5  -4  -4        430.01        419.61        38.37 o
  -5  -4  -5         23.33         33.97        21.68 o
   5   4   6         24.99         35.48        20.73 o
  -5  -4  -6         54.19         70.98        31.92 o
   5   4   7         47.20         36.19        21.79 o
   5   4   8         60.17         21.64        56.80 o
   5   4   9         32.37         21.39        46.03 o
   5   4  10        547.48        559.63        86.32 o
   5   4  11         13.69         21.52        68.79 o
  -5  -5  16         37.56         51.32        71.19 o
  -5  -5  15        331.03        411.98        69.53 o
  -5  -5  14         67.91         79.37        61.48 o
  -5  -5  13        281.56        370.88        83.22 o
  -5  -5  12        161.90        140.29        57.43 o
  -5  -5  11        650.40        619.66        68.21 o
  -5  -5  10        126.01        174.12        55.34 o
  -5  -5   9        267.12        235.45        61.39 o
  -5  -5   8          0.28         18.04        31.80 o
  -5  -5   7          1.73          4.30        21.26 o
  -5  -5   6        265.93        288.61        36.67 o
  -5  -5   5       1023.70       1047.04        58.34 o
  -5  -5   4          8.32         -1.79        25.80 o
  -5  -5   3        172.01        150.45        31.96 o
  -5  -5   2        387.26        277.20        51.80 o
  -5  -5   1       1763.10       1816.14        46.71 o
  -5  -5   0        161.15        149.02        16.93 o
  -5  -5  -1        125.92        134.38        23.84 o
  -5  -5  -1        673.79        634.23        36.84 o
  -5  -5  -2         28.52         28.17        12.81 o
  -5  -5  -3        286.89        334.49        35.32 o
  -5  -5  -4         27.97         48.87        23.20 o
  -5  -5  -5        166.56        181.24        35.77 o
   5   5   6          7.88         25.35        22.22 o
   5   5   7        357.62        277.32        29.71 o
   5   5   8         36.13        103.38        51.34 o
   5   5   9        954.93        814.24        92.07 o
   5   5  10         93.46        142.26        72.76 o
  -5  -6  15          3.17         52.22        64.89 o
  -5  -6  14          2.57         20.55        64.79 o
  -5  -6  13        170.95        227.59        66.91 o
  -5  -6  12        104.39        101.43        45.62 o
  -5  -6  11         87.48        104.62        55.82 o
  -5  -6  10        153.53        137.01        57.63 o
  -5  -6   9          0.42        -12.10        35.02 o
  -5  -6   8        224.29        221.35        30.38 o
  -5  -6   7        144.03        152.20        34.32 o
  -5  -6   6       4606.19       5176.91       124.17 o
  -5  -6   5          0.04         -6.08        21.98 o
  -5  -6   4       1926.37       1689.60        85.41 o
  -5  -6   3        363.99        393.58        64.26 o
  -5  -6   2       1840.95       1662.59        88.62 o
  -5  -6   1        176.56        130.62        18.31 o
  -5  -6   0        470.43        360.48        48.17 o
  -5  -6   0        600.98        560.95        55.69 o
  -5  -6  -1        356.02        380.95        45.93 o
  -5  -6  -2        768.82        741.71        45.03 o
  -5  -6  -3         11.06          4.97        20.48 o
  -5  -6  -4        255.51        264.33        38.23 o
  -5  -6  -5        200.21        170.91        40.70 o
  -5  -6  -6        115.10         89.79        43.49 o
   5   6   7         36.77         21.99        22.67 o
   5   6   8        769.23        769.53        67.77 o
   5   6   9         18.09          6.72        57.29 o
  -5  -7  15        344.81        357.20        90.86 o
  -5  -7  14         67.95         56.93        62.86 o
  -5  -7  13        504.37        596.74        75.79 o
  -5  -7  12         30.18         37.55        59.90 o
  -5  -7  11        376.18        442.33        80.93 o
  -5  -7  10        254.07        271.36        51.67 o
  -5  -7   9        458.19        401.11        40.40 o
  -5  -7   8         49.34         95.45        34.94 o
  -5  -7   7       1502.35       1682.03        78.04 o
  -5  -7   6         64.16         55.49        23.07 o
  -5  -7   5          3.36         21.63        22.91 o
  -5  -7   4         41.72         48.15        45.10 o
  -5  -7   3        480.74        511.49        60.89 o
  -5  -7   2        341.79        319.21        31.43 o
  -5  -7   1        488.07        459.14        40.61 o
  -5  -7   0         31.02         38.57        30.86 o
  -5  -7  -1        553.95        591.25        43.63 o
  -5  -7  -2        351.36        357.42        34.64 o
  -5  -7  -3        499.66        576.35        47.22 o
  -5  -7  -4         23.21         29.81        32.09 o
  -5  -7  -5          1.62         11.91        24.65 o
  -5  -7  -6         55.77         69.18        43.49 o
  -5  -7  -7        258.98        262.31        73.98 o
  -5  -7  -8          5.22          1.49        61.94 o
  -5  -8  14         11.71          8.91        49.04 o
  -5  -8  13         82.31        169.68        70.18 o
  -5  -8  12        139.48        167.65        68.86 o
  -5  -8  11         36.04         81.72        32.31 o
  -5  -8  10        272.36        226.64        37.70 o
  -5  -8   9        402.53        450.56        52.38 o
  -5  -8   8        641.52        697.80        56.02 o
  -5  -8   7        143.63        156.78        31.54 o
  -5  -8   6         35.06         45.43        25.37 o
  -5  -8   5         73.32         29.56        53.98 o
  -5  -8   4        696.77        791.51        72.45 o
  -5  -8   3         74.42         95.82        41.22 o
  -5  -8   2        747.14        736.38        49.11 o
  -5  -8   1        377.93        370.46        48.20 o
  -5  -8   0        426.08        361.01        35.47 o
  -5  -8  -1         11.43         10.96        23.36 o
  -5  -8  -2        615.69        580.30        47.66 o
  -5  -8  -3         20.03         55.71        32.95 o
  -5  -8  -4         64.11         48.20        25.32 o
  -5  -8  -5          2.07         -3.40        25.87 o
  -5  -8  -6        243.42        233.21        80.08 o
  -5  -8  -7         37.39         89.17        70.27 o
  -5  -9  13        252.31        317.20        78.11 o
  -5  -9  12        167.39        258.92        42.42 o
  -5  -9  11        120.74        125.22        35.15 o
  -5  -9  10        103.49        107.84        45.97 o
  -5  -9   9        353.25        364.64        48.82 o
  -5  -9   8         12.31         25.66        27.58 o
  -5  -9   7         22.02         22.94        24.60 o
  -5  -9   6         23.84         50.34        35.80 o
  -5  -9   5        528.10        558.87        73.11 o
  -5  -9   4         32.00         36.89        41.20 o
  -5  -9   3        551.91        497.74        69.51 o
  -5  -9   2          5.82         43.67        33.61 o
  -5  -9   1        331.66        368.16        58.46 o
  -5  -9   1        340.58        379.40        54.07 o
  -5  -9   0        261.09        203.26        30.61 o
  -5  -9  -1        503.20        484.23        49.31 o
  -5  -9  -2         85.27        107.79        35.96 o
  -5  -9  -3        104.82        101.77        27.42 o
  -5  -9  -4         47.98         88.61        44.62 o
  -5  -9  -5        202.12        243.69        81.80 o
  -5  -9  -6         21.23          6.95        67.05 o
  -5 -10  12         85.07         76.31        49.76 o
  -5 -10  12        103.07        126.35        62.70 o
  -5 -10  11         98.07        163.84        50.31 o
  -5 -10  10        243.55        284.24        48.34 o
  -5 -10   9        165.77        189.59        35.34 o
  -5 -10   8         16.53          4.40        38.25 o
  -5 -10   7         98.51        103.12        41.19 o
  -5 -10   6         81.31         87.93        57.58 o
  -5 -10   5         16.58         18.72        44.49 o
  -5 -10   4        243.57        207.46        66.46 o
  -5 -10   3          7.10         14.45        57.41 o
  -5 -10   2        208.88        234.26        54.51 o
  -5 -10   2        209.85        249.66        50.78 o
  -5 -10   1          0.98         -9.46        26.15 o
  -5 -10   0        349.23        412.76        49.72 o
  -5 -10  -1        117.47        145.27        39.66 o
  -5 -10  -2        265.26        306.50        64.05 o
  -5 -10  -3          0.24          5.84        52.76 o
  -5 -10  -4        490.09        454.54       101.31 o
  -5 -11  10         95.04         79.53        34.34 o
  -5 -11   9        152.39        205.72        45.45 o
  -5 -11   8         15.20         34.01        40.24 o
  -5 -11   7        470.31        608.52        84.14 o
  -5 -11   6          0.23        -11.51        49.45 o
  -5 -11   5        457.14        492.84        81.90 o
  -5 -11   4          5.85        -10.28        65.75 o
  -5 -11   3        518.62        552.16        46.54 o
  -5 -11   2         38.16         36.36        27.93 o
  -5 -11   1        715.99        786.61        65.69 o
  -5 -11   0         14.69         47.06        66.89 o
  -5 -11  -1         90.04         87.81        49.18 o
  -5 -11  -2         21.51          0.95        52.52 o
  -5 -12   8        121.41        132.21        57.19 o
  -5 -12   7         39.91         24.71        48.73 o
  -5 -12   6        146.31        238.66        73.82 o
  -5 -12   5         16.62          7.26        57.35 o
  -5 -12   4          1.11         -4.81        47.79 o
  -5 -12   3          3.99          1.85        48.26 o
  -5 -12   2         62.59         37.77        71.09 o
  -5 -12   1          2.65         -5.61        67.81 o
  -6  14   0          5.55         24.63        69.66 o
  -6  14  -1         21.89         63.14        68.95 o
  -6  14  -2         25.90         -6.95        49.46 o
  -6  14  -3          1.30         40.86        70.34 o
  -6  13   4          6.39         14.28        47.36 o
  -6  13   3         97.71        123.22        53.70 o
  -6  13   2         23.35          7.39        67.47 o
  -6  13   1        300.78        266.00        82.14 o
  -6  13   0         54.25         57.91        54.76 o
  -6  13  -1        539.25        478.25        71.82 o
  -6  13  -2        125.17        131.43        68.73 o
  -6  13  -3        349.39        487.02        93.17 o
  -6  13  -4          1.22         -2.08        49.16 o
  -6  13  -5        132.58        179.88        59.21 o
  -6  13  -6         23.93         43.18        66.73 o
  -6  12   7         35.84         17.60        34.94 o
  -6  12   6         75.75         62.10        41.35 o
  -6  12   5         43.78         52.32        44.82 o
  -6  12   4         72.68         56.62        30.94 o
  -6  12   3         51.83         68.33        42.20 o
  -6  12   2        262.41        230.73        71.65 o
  -6  12   1          6.46         -4.66        49.18 o
  -6  12   0         66.81         62.72        44.52 o
  -6  12  -1         57.59         50.87        62.33 o
  -6  12  -2        160.86        215.08        70.59 o
  -6  12  -3        134.17        169.43        53.35 o
  -6  12  -4        332.60        297.75        72.94 o
  -6  12  -5        146.41        119.90        70.75 o
  -6  12  -6        302.43        269.74        69.88 o
  -6  12  -7          0.01        -12.57        49.72 o
  -6  12  -8         88.79         93.27        67.38 o
  -6  11   8         24.80         49.17        68.33 o
  -6  11   7        202.96        215.24        52.61 o
  -6  11   6          9.83         18.74        30.07 o
  -6  11   5        288.09        308.29        42.91 o
  -6  11   4         27.59         10.91        39.46 o
  -6  11   3        634.15        581.28        63.88 o
  -6  11   2          6.47          4.63        43.22 o
  -6  11   1        209.95        299.48        58.96 o
  -6  11   0         76.99        113.42        60.92 o
  -6  11  -1        374.71        406.32        70.06 o
  -6  11  -2         32.98         10.44        40.44 o
  -6  11  -3        345.31        432.32        72.05 o
  -6  11  -4         24.36         45.29        60.03 o
  -6  11  -5        197.32        179.35        63.50 o
  -6  11  -6         49.15         39.14        42.95 o
  -6  11  -7        381.62        438.62        74.55 o
  -6  11  -8          7.37         22.56        61.05 o
  -6  11  -9        118.12         65.28        63.14 o
  -6  10  10        279.37        247.22        61.05 o
  -6  10   9         60.56         15.02        69.48 o
  -6  10   8        367.04        402.39        84.94 o
  -6  10   7         29.48         42.06        44.94 o
  -6  10   6         85.41         98.94        47.51 o
  -6  10   5         84.61        218.92        57.14 o
  -6  10   4        346.85        347.75        50.08 o
  -6  10   3          3.50         -4.80        25.95 o
  -6  10   2        295.31        269.44        54.88 o
  -6  10   1         51.03         47.58        51.30 o
  -6  10   0        125.55         94.93        52.81 o
  -6  10  -1         59.94         72.04        42.49 o
  -6  10  -2        104.15        126.74        46.33 o
  -6  10  -3         33.05         64.60        53.41 o
  -6  10  -4        387.71        337.65        63.96 o
  -6  10  -5         21.63         33.10        38.04 o
  -6  10  -6         47.48         39.08        54.05 o
  -6  10  -7        181.98        150.09        61.67 o
  -6  10  -8         21.67         39.75        40.53 o
  -6  10  -9         27.04         60.58        44.63 o
  -6  10 -10         37.13         15.66        60.60 o
  -6   9  11        105.46        111.65        49.10 o
  -6   9  10         33.23         15.91        66.52 o
  -6   9   9        140.92        132.81        66.48 o
  -6   9   8        257.54        232.46        56.12 o
  -6   9   7         15.66         21.96        36.84 o
  -6   9   6        177.50        118.51        57.23 o
  -6   9   5        341.65        347.45        35.10 o
  -6   9   4        269.92        267.23        48.79 o
  -6   9   3        306.68        471.08        40.65 o
  -6   9   2         18.99         15.86        32.28 o
  -6   9   1        445.61        411.48        60.77 o
  -6   9   0          6.77         -3.01        36.63 o
  -6   9  -1        411.98        584.94        69.44 o
  -6   9  -2        141.84        154.26        45.14 o
  -6   9  -3        177.61        166.40        52.93 o
  -6   9  -4        196.36        187.22        45.76 o
  -6   9  -5        355.11        388.94        63.53 o
  -6   9  -6         19.64         23.70        47.23 o
  -6   9  -7        451.31        545.05        64.41 o
  -6   9  -8          9.91         25.72        37.54 o
  -6   9  -9        419.87        355.70        71.73 o
  -6   9 -10         19.13         12.22        57.25 o
  -6   9 -11         95.30        151.33        50.60 o
  -6   8  12         74.58         97.16        57.68 o
  -6   8  11          0.95         30.96        36.05 o
  -6   8  10        119.03        137.99        39.37 o
  -6   8   9         67.93         35.16        45.98 o
  -6   8   9         74.28         32.69        37.86 o
  -6   8   8        130.89        101.88        26.61 o
  -6   8   7        130.53        132.36        28.30 o
  -6   8   6        561.10        514.27        39.21 o
  -6   8   5          0.94          6.30        17.44 o
  -6   8   4        572.71        662.70        36.47 o
  -6   8   3        165.51        194.93        31.94 o
  -6   8   2        760.34        733.72        27.67 o
  -6   8   1          5.62         -2.15        14.71 o
  -6   8   0       1303.04       1325.85        86.12 o
  -6   8  -1         15.29         65.54        45.04 o
  -6   8  -2        563.66        519.68        60.15 o
  -6   8  -3         51.41         32.44        34.01 o
  -6   8  -4        446.08        387.40        40.36 o
   6  -8   5        154.48        176.26        39.44 o
  -6   8  -6        120.48         66.73        39.31 o
   6  -8   6        134.68        128.97        51.62 o
  -6   8  -7          9.20         19.25        26.83 o
  -6   8  -8         97.24         76.22        38.99 o
   6  -8   9         24.44         60.72        39.65 o
  -6   8 -10         74.67         79.20        29.89 o
   6  -8  11          2.69         42.80        51.24 o
  -6   8 -11         32.01         20.67        53.61 o
  -6   7  13         42.99         30.92        30.86 o
  -6   7  12         18.32         51.38        39.61 o
  -6   7  11        428.10        506.96        56.33 o
  -6   7  10        511.86        479.18        40.91 o
  -6   7   9        181.39        136.81        19.78 o
  -6   7   8        141.94        166.28        26.55 o
  -6   7   7        472.94        523.07        31.63 o
  -6   7   6        220.04        234.03        25.63 o
  -6   7   5         62.26         96.96        14.70 o
  -6   7   4         45.13         48.46        15.72 o
  -6   7   3          5.70         12.23         8.91 o
  -6   7   3        409.00        421.13        32.70 o
  -6   7   2          0.01          5.52        17.81 o
  -6   7   1        787.74        864.79        57.79 o
  -6   7   1        895.54       1005.05        62.87 o
  -6   7   0          8.03         24.09        16.99 o
  -6   7  -1        354.15        339.57        45.75 o
   6  -7   1        355.28        327.69        40.77 o
  -6   7  -2          6.13          3.34        20.25 o
  -6   7  -3        569.17        655.73        44.37 o
  -6   7  -4        100.91        139.16        34.05 o
  -6   7  -5        155.91        164.26        39.55 o
   6  -7   5        157.27        116.85        44.95 o
  -6   7  -6         76.60         73.84        25.08 o
   6  -7   7        423.65        308.95        45.66 o
  -6   7  -8         18.37          3.98        34.71 o
  -6   7  -9        512.74        534.31        44.83 o
   6  -7  10         10.92         -0.46        37.48 o
  -6   7 -11        121.79        108.42        41.69 o
   6  -7  12         40.28         78.75        71.14 o
  -6   6  13          5.98         10.78        39.12 o
  -6   6  12        388.55        484.14        56.92 o
  -6   6  11          5.20          1.77        27.20 o
  -6   6  10        350.76        306.93        25.86 o
  -6   6   9        149.98        142.09        27.39 o
  -6   6   8        631.08        644.63        34.23 o
  -6   6   7         19.42         20.55        15.64 o
  -6   6   6        406.28        412.76        23.50 o
  -6   6   5        656.84        710.19        35.40 o
  -6   6   4        697.71        652.84        24.41 o
  -6   6   3         59.69         62.58         8.81 o
  -6   6   2       2328.02       2471.88        89.04 o
  -6   6   2       2450.29       2705.17        91.88 o
  -6   6   1         18.26         23.67        15.92 o
  -6   6   0        666.11        604.22        33.31 o
   6  -6   0       1189.22       1104.16        52.87 o
   6  -6   1        103.71         79.33        13.97 o
  -6   6  -2       1779.80       1787.02        60.79 o
  -6   6  -3        510.56        479.98        43.74 o
  -6   6  -4        539.26        495.12        36.14 o
   6  -6   5        138.89        111.50        24.45 o
   6  -6   6        178.18        133.65        34.23 o
   6  -6   7         10.56         29.26        30.21 o
   6  -6   8        126.77        131.50        28.97 o
   6  -6   9         11.19         -0.34        44.63 o
  -6   6  -9         23.33         52.19        42.07 o
   6  -6  10         86.09         82.12        36.59 o
   6  -6  11         86.07         76.90        62.04 o
   6  -6  12         12.95          5.82        50.95 o
  -6   5  14          1.25        -29.94        54.45 o
  -6   5  13        326.08        368.74        52.64 o
  -6   5  12         24.05         47.17        29.64 o
  -6   5  11        598.84        586.77        46.47 o
  -6   5  10          7.21         50.88        33.09 o
  -6   5   9        462.12        440.75        42.45 o
  -6   5   8        216.92        263.79        23.45 o
  -6   5   7        110.50         75.32        23.12 o
  -6   5   7        159.06        182.58        36.96 o
  -6   5   6         18.18         33.39        15.93 o
  -6   5   5        186.99        186.29        19.03 o
  -6   5   4         38.70         40.52        10.84 o
  -6   5   3         84.01         83.22        13.00 o
  -6   5   3        320.79        314.14        15.84 o
   6  -5  -2         91.62        100.91        17.55 o
  -6   5   1         27.99         21.83        11.57 o
   6  -5   0          0.01         14.19        12.31 o
  -6   5  -1       1395.69       1425.05        54.57 o
  -6   5  -1       1880.75       1981.32        52.76 o
  -6   5  -2        819.82        831.58        30.55 o
  -6   5  -3       1197.52       1189.71        31.58 o
  -6   5  -4          6.61          5.40         6.75 o
   6  -5   5        815.55        820.99        54.16 o
   6  -5   6         91.05        129.39        29.85 o
   6  -5   7        186.56        153.75        25.80 o
   6  -5   8         90.19         75.63        30.60 o
   6  -5   9         67.16         54.40        30.50 o
   6  -5  10         37.87         27.25        33.04 o
   6  -5  11        183.52        207.96        56.27 o
   6  -5  12         12.55          8.13        71.49 o
  -6   4  15          0.00          5.77        53.58 o
  -6   4  14        262.46        264.72        74.03 o
  -6   4  13         28.15          2.74        41.62 o
  -6   4  12        304.12        287.44        52.13 o
  -6   4  11        540.20        543.62        58.48 o
  -6   4  10        600.74        681.21        49.94 o
  -6   4   9          4.01         14.67        23.86 o
  -6   4   8        504.91        575.64        38.77 o
  -6   4   7         17.66          8.59        27.51 o
  -6   4   6         93.64         89.35        21.46 o
  -6   4   6        960.96       1057.32        59.99 o
  -6   4   5          0.28          0.58        17.53 o
  -6   4   4       1262.29       1292.95        30.30 o
  -6   4   4       1654.17       1780.40        78.68 o
  -6   4   3          2.84         15.23        12.80 o
  -6   4   2        963.54        952.22        28.00 o
  -6   4   1         33.81         39.22        11.60 o
  -6   4   0       3040.91       3153.41        52.73 o
  -6   4  -1        352.15        286.85        21.24 o
  -6   4  -2        609.70        521.50        19.07 o
  -6   4  -3         92.96        103.66         7.51 o
  -6   4  -4         84.67         69.10         6.83 o
   6  -4   4        126.91        136.00        17.77 o
   6  -4   5        326.59        345.91        22.38 o
  -6   4  -6        391.03        348.35        30.19 o
  -6   4  -7         77.87         45.69        25.29 o
   6  -4   8         11.00         13.28        26.10 o
   6  -4   9         99.48         68.06        27.57 o
   6  -4  10        317.73        367.75        65.38 o
   6  -4  11         19.61         23.87        64.21 o
   6  -4  12         84.35         66.30        70.46 o
  -6   3  15        534.76        504.42        83.50 o
  -6   3  14         21.59         46.41        44.21 o
  -6   3  13        637.26        592.70        74.66 o
  -6   3  12        109.38        121.75        59.52 o
  -6   3  11         37.52         60.02        39.00 o
  -6   3  10         87.29         87.18        37.56 o
  -6   3   9          5.12         19.56        33.03 o
  -6   3   8        232.21        230.68        38.43 o
  -6   3   7         85.24        125.74        23.60 o
  -6   3   6        100.96         77.16         7.52 o
  -6   3   5        559.92        602.67        21.28 o
   6  -3  -4        349.37        328.22        22.11 o
  -6   3   2          0.01          1.94         6.01 o
  -6   3   1        247.19        236.06        12.32 o
  -6   3   0        398.66        332.71        12.25 o
  -6   3  -1        145.01        114.57        11.73 o
   6  -3   2          0.58         -0.02         7.35 o
   6  -3   3        604.04        661.64        27.59 o
   6  -3   4       1292.41       1206.34        30.19 o
  -6   3  -5       1127.66       1094.00        32.73 o
   6  -3   6          1.71          1.97        19.44 o
  -6   3  -6          7.89         14.64        22.49 o
  -6   3  -7        171.89         89.16        26.93 o
  -6   3  -8         70.19         53.14        24.56 o
   6  -3   9        469.13        420.83        64.03 o
   6  -3  10         40.92         55.38        61.49 o
   6  -3  11         87.63         83.13        64.22 o
   6  -3  12          0.31          9.89        49.20 o
  -6   2  15         32.38         41.64        48.29 o
  -6   2  14         99.77        151.27        62.27 o
  -6   2  13         96.42         36.03        57.86 o
  -6   2  12        163.94        159.83        55.26 o
  -6   2  11         24.66         21.61        38.52 o
  -6   2  10        365.72        459.47        62.03 o
  -6   2   9        126.67         99.41        47.72 o
   6  -2  -8       1158.74        974.53        29.13 o
  -6   2   7         24.24         89.85        35.05 o
  -6   2   6       3325.30       3453.23       113.33 o
  -6   2   5        273.66        362.89        37.44 o
  -6   2   4        854.09        854.87        56.48 o
   6  -2  -3        392.18        401.82        18.82 o
   6  -2  -2       2286.69       2345.75        40.59 o
   6  -2  -1        300.99        287.41        17.32 o
  -6   2   0       1434.17       1468.96        31.59 o
  -6   2  -1       1200.50       1172.28        30.10 o
   6  -2   2        711.13        683.91        32.71 o
   6  -2   3         55.61         42.51        13.38 o
  -6   2  -4       2277.10       2385.87        41.07 o
   6  -2   5        132.87        125.83        25.10 o
   6  -2   5        132.87        166.14        24.70 o
   6  -2   6        305.02        266.03        31.89 o
  -6   2  -7         24.97         15.16        16.32 o
   6  -2   7        132.10        100.85        54.84 o
   6  -2   8        567.64        608.79        67.00 o
   6  -2   9         67.80        108.98        59.55 o
   6  -2  10        195.62        230.18        75.86 o
   6  -2  11          3.54          9.84        48.75 o
   6  -2  12        130.19         92.62        55.72 o
  -6   1  16          4.14          9.04        49.80 o
  -6   1  15        320.36        341.66        66.54 o
  -6   1  14         72.87        121.90        69.43 o
  -6   1  13        152.08        147.65        49.25 o
  -6   1  12          0.75         -7.68        39.60 o
  -6   1  11        848.03       1047.10        86.49 o
  -6   1  10        445.36        459.82        72.43 o
  -6   1   9         92.14        106.54        37.07 o
  -6   1   8        221.96        169.22        40.23 o
  -6   1   7        358.57        284.78        50.56 o
  -6   1   6        348.75        411.65        58.02 o
  -6   1   5          6.26         -3.52        27.82 o
  -6   1   4          9.99         22.14        13.24 o
  -6   1   3        448.13        372.54        24.90 o
  -6   1   2        100.85        129.08        15.65 o
   6  -1  -1        770.67        765.60        23.37 o
  -6   1   0        342.30        341.07        22.43 o
   6  -1   1        197.61        180.45        17.13 o
  -6   1  -2        586.29        672.94        56.90 o
   6  -1   2        599.82        671.61        24.39 o
   6  -1   3        999.83        947.15        23.18 o
   6  -1   4        178.01        166.77        26.64 o
   6  -1   4        203.74        192.37        21.59 o
   6  -1   5        284.51        299.14        26.89 o
   6  -1   6        101.56        107.44        15.87 o
   6  -1   7        683.35        579.50        64.19 o
   6  -1   8        245.93        250.13        63.78 o
   6  -1   9        144.38        128.84        60.23 o
   6  -1  10          1.26         31.52        46.08 o
   6  -1  11         71.90         84.19        53.85 o
   6  -1  12         63.90        120.80        75.25 o
  -6   0  16         20.44         22.28        53.05 o
  -6   0  15          6.87         12.70        67.06 o
  -6   0  14         69.24         39.91        48.00 o
  -6   0  13         69.51         91.63        49.97 o
  -6   0  12        531.60        407.37        67.66 o
  -6   0  11         25.83         32.89        49.54 o
  -6   0  10        187.65        222.01        47.67 o
  -6   0   9         46.94         61.73        36.52 o
  -6   0   8       1417.16       1384.92        91.40 o
  -6   0   7        637.78        764.29        65.01 o
  -6   0   6        867.04        796.52        61.03 o
  -6   0   5         89.41         90.93        30.54 o
  -6   0   4       1812.88       1842.10        67.86 o
  -6   0   3        262.85        229.26        19.88 o
   6   0  -2       2134.31       2124.19        40.22 o
   6   0  -1       1214.55       1244.27        30.73 o
   6   0   0        721.87        723.99        30.39 o
   6   0   1          0.47         -2.29         6.80 o
   6   0   1        492.16        519.58        37.83 o
   6   0   2       1741.77       1815.07        36.55 o
  -6   0  -3        156.05        148.18        16.94 o
  -6   0  -4        315.31        332.21        22.02 o
   6   0   5         12.23         19.68         8.48 o
   6   0   6       1249.67       1517.38        90.71 o
   6   0   7        112.73        119.19        54.41 o
   6   0   8        530.47        502.61        80.45 o
   6   0   9         78.84         67.61        47.67 o
   6   0  10        137.70        131.08        51.10 o
   6   0  11          5.81         51.86        67.82 o
   6   0  12        118.98        248.30        76.55 o
  -6  -1  16          8.61         34.96        71.87 o
  -6  -1  15        366.47        453.10        74.41 o
  -6  -1  14         34.54         23.47        50.53 o
  -6  -1  13       1244.21       1255.52       111.89 o
  -6  -1  12        129.34        160.67        63.27 o
  -6  -1  11        439.51        436.55        59.09 o
  -6  -1  10        489.68        483.51        60.53 o
  -6  -1   9        212.77        266.44        58.73 o
  -6  -1   8        533.90        559.32        64.25 o
  -6  -1   7         57.12         44.24        30.82 o
  -6  -1   6        582.39        564.43        53.80 o
  -6  -1   5       1132.59       1139.05        59.51 o
  -6  -1   4         25.17          8.12        20.24 o
   6   1  -3        788.46        815.68        28.46 o
   6   1  -2        270.82        280.27        21.09 o
   6   1  -1        302.65        271.32        23.71 o
   6   1   0        296.84        274.90        14.82 o
   6   1   1       1911.84       1887.04        33.43 o
  -6  -1  -2        740.22        699.68        18.67 o
  -6  -1  -3        474.99        439.66        24.45 o
  -6  -1  -4        301.82        275.89        13.09 o
   6   1   5        213.38        247.20        25.33 o
   6   1   6        364.15        324.23        65.87 o
   6   1   7        167.22        161.72        62.93 o
   6   1   8         15.87         17.66        45.42 o
   6   1   9         36.87         20.83        47.98 o
   6   1  10         71.71        109.59        67.47 o
   6   1  11        165.08        166.50        73.22 o
  -6  -2  16        143.29        173.30        70.21 o
  -6  -2  15          3.86         -8.76        52.93 o
  -6  -2  14        508.08        422.19        85.75 o
  -6  -2  13         86.93         80.12        62.01 o
  -6  -2  12        435.90        321.59        58.95 o
  -6  -2  11        170.50        129.25        46.54 o
  -6  -2  10        404.14        490.60        77.49 o
  -6  -2   9         40.82         -3.70        44.94 o
  -6  -2   8         45.02         70.71        33.64 o
  -6  -2   7         15.55         19.43        32.83 o
  -6  -2   6        293.36        247.84        54.62 o
  -6  -2   5        175.27        167.05        24.34 o
  -6  -2   4        553.93        622.19        45.99 o
  -6  -2   3         28.24         28.31        23.12 o
  -6  -2   2        650.48        593.90        45.14 o
  -6  -2   1         10.06         28.38        18.52 o
  -6  -2   0       1530.62       1677.02        53.38 o
  -6  -2  -1        114.12        145.84        30.14 o
  -6  -2  -2         45.59         31.52        26.69 o
  -6  -2  -3         86.35         48.76         9.01 o
   6   2   4        631.01        596.96        17.64 o
  -6  -2  -5         37.46         38.46        26.38 o
  -6  -2  -6       1084.49       1167.41        50.98 o
   6   2   7        239.08        249.67        54.14 o
   6   2   8        369.48        412.38        66.03 o
   6   2   9         49.84         94.40        67.12 o
   6   2  10        264.48        234.77        73.29 o
   6   2  11         10.88         27.57        52.22 o
  -6  -3  16         31.31         68.03        56.78 o
  -6  -3  15        328.91        400.42        84.06 o
  -6  -3  14         40.96         63.19        66.10 o
  -6  -3  13        173.33        167.64        55.38 o
  -6  -3  12         63.03         69.02        46.42 o
  -6  -3  11        139.86        147.88        61.71 o
  -6  -3  10        170.92        144.89        54.48 o
  -6  -3   9         16.15         25.85        39.01 o
  -6  -3   8        564.33        506.29        57.61 o
  -6  -3   7        787.35        731.22        85.71 o
  -6  -3   6         54.19         58.68        21.68 o
  -6  -3   5        522.27        566.64        36.51 o
  -6  -3   4        569.76        525.44        51.15 o
  -6  -3   3       1164.08       1187.64        63.28 o
  -6  -3   2        303.79        337.52        30.22 o
  -6  -3   1       2133.49       1962.41        60.34 o
  -6  -3   0         71.29         81.96        27.65 o
  -6  -3  -1        611.83        665.46        45.45 o
  -6  -3  -2          2.82          3.24         9.29 o
  -6  -3  -3        523.15        521.91        37.77 o
  -6  -3  -4        167.99        208.40        40.46 o
  -6  -3  -5        295.85        286.66        20.76 o
  -6  -3  -6         89.15         68.05        21.65 o
   6   3   7         50.58         10.74        43.09 o
   6   3   8         67.05        111.94        64.90 o
   6   3   9        113.07         83.17        67.18 o
   6   3  10         58.14         94.68        52.65 o
  -6  -4  15        105.07        103.46        63.39 o
  -6  -4  14        120.50        133.48        49.75 o
  -6  -4  13         42.87         28.46        48.12 o
  -6  -4  12        300.54        322.43        78.96 o
  -6  -4  11         56.65         70.13        43.36 o
  -6  -4  10        643.79        665.20        68.30 o
  -6  -4   9         54.27         12.82        39.45 o
  -6  -4   8        318.66        365.69        68.92 o
  -6  -4   7         52.41         68.38        24.35 o
  -6  -4   6          3.81         24.62        21.13 o
  -6  -4   5        170.32        168.59        43.74 o
  -6  -4   4        138.61        146.68        44.11 o
  -6  -4   3         29.00         19.38        20.46 o
  -6  -4   2        680.14        686.50        39.80 o
  -6  -4   1         99.02         91.80        21.16 o
  -6  -4   0        375.35        416.09        28.46 o
  -6  -4  -1         11.92          4.49        21.44 o
  -6  -4  -2        672.81        681.32        42.07 o
  -6  -4  -3         59.62         52.55        31.97 o
  -6  -4  -4        234.80        273.74        37.53 o
  -6  -4  -5        200.19        256.65        21.37 o
   6   4   6        287.85        253.91        53.70 o
  -6  -4  -6        306.43        323.43        44.13 o
   6   4   7         89.87         98.81        43.54 o
   6   4   8        732.84        721.12        87.37 o
   6   4   9         17.20         30.93        50.55 o
   6   4  10        186.43        291.98        79.37 o
  -6  -5  15         10.12         -5.70        51.17 o
  -6  -5  14         36.74         37.52        64.29 o
  -6  -5  13         38.95         91.24        61.78 o
  -6  -5  12        240.91        278.09        60.58 o
  -6  -5  11        362.01        353.98        60.18 o
  -6  -5  10         21.69         40.37        54.78 o
  -6  -5   9        171.54        217.67        63.15 o
  -6  -5   8         31.80         46.24        23.65 o
  -6  -5   7         56.91         67.36        24.10 o
  -6  -5   6         37.38         39.95        31.77 o
  -6  -5   5       1856.93       2153.35       120.78 o
  -6  -5   4         15.21          3.68        31.84 o
  -6  -5   3       2525.54       2659.51        75.38 o
  -6  -5   2        304.80        289.97        41.88 o
  -6  -5   1       1264.59       1346.49        45.55 o
  -6  -5   0        154.60        113.29        24.62 o
  -6  -5  -1       1020.07       1157.88        75.69 o
  -6  -5  -1       1152.00       1134.03        77.48 o
  -6  -5  -2        125.44        153.33        37.31 o
  -6  -5  -3        352.70        377.66        40.95 o
  -6  -5  -4         70.06         46.26        25.21 o
  -6  -5  -5        243.81        281.15        43.64 o
  -6  -5  -6         55.96         69.66        38.63 o
  -6  -5  -7        461.32        450.10        67.61 o
   6   5   7        522.10        530.84        80.53 o
   6   5   8          2.13         16.93        50.14 o
   6   5   9        236.58        212.00        75.01 o
  -6  -6  15         10.53         55.90        70.50 o
  -6  -6  14        282.30        400.83        93.30 o
  -6  -6  13          0.85         37.60        62.48 o
  -6  -6  12        491.68        510.86        69.91 o
  -6  -6  11         17.51         35.99        59.60 o
  -6  -6  10        371.54        304.46        74.98 o
  -6  -6   9         25.62         26.27        28.36 o
  -6  -6   8        187.97        183.33        31.57 o
  -6  -6   7          6.38         25.54        35.15 o
  -6  -6   6        367.09        261.32        42.99 o
  -6  -6   5         96.21         76.24        35.47 o
  -6  -6   4         28.34         44.32        31.77 o
  -6  -6   3        128.73        189.45        38.31 o
  -6  -6   2         84.18         96.15        33.80 o
  -6  -6   1        249.39        222.30        31.46 o
  -6  -6   0        371.72        356.63        35.18 o
  -6  -6  -1         88.31         88.71        36.58 o
  -6  -6  -2        118.35         88.95        33.21 o
  -6  -6  -3          0.00         -1.63        24.57 o
  -6  -6  -4        277.93        199.53        39.92 o
  -6  -6  -5         42.51         50.22        39.68 o
  -6  -6  -6        168.67        161.52        34.13 o
  -6  -6  -7          6.40         15.97        49.25 o
   6   6   8        234.98        179.62        52.75 o
  -6  -7  14         19.53        -19.43        67.66 o
  -6  -7  13         40.48         56.04        50.37 o
  -6  -7  12         32.60         16.03        62.20 o
  -6  -7  11        185.26        177.11        49.00 o
  -6  -7  10          5.86          8.77        29.02 o
  -6  -7   9        442.03        501.43        44.30 o
  -6  -7   8         34.53         20.21        37.70 o
  -6  -7   7        637.40        524.87        51.94 o
  -6  -7   6          4.72         -3.05        33.55 o
  -6  -7   5         86.06         59.60        37.20 o
  -6  -7   4          4.97         26.00        52.03 o
  -6  -7   3        341.10        322.58        62.29 o
  -6  -7   2         90.32         53.61        24.35 o
  -6  -7   1        979.40       1005.82        56.27 o
  -6  -7   0        193.60        221.27        45.02 o
  -6  -7  -1        567.45        499.13        56.06 o
  -6  -7  -1        688.18        699.04        76.71 o
  -6  -7  -2         40.31         59.13        26.68 o
  -6  -7  -3        535.62        588.05        52.64 o
  -6  -7  -4          7.27         -1.45        38.36 o
  -6  -7  -5         74.55         90.76        30.35 o
  -6  -7  -6        113.21        137.91        50.52 o
  -6  -7  -7        112.49        147.09        72.28 o
  -6  -8  13         16.30         27.13        47.92 o
  -6  -8  12        334.32        337.86        59.12 o
  -6  -8  11         45.26         36.72        31.63 o
  -6  -8  10        187.36        217.28        38.98 o
  -6  -8   9         53.75         94.69        41.62 o
  -6  -8   8        140.01        160.06        42.50 o
  -6  -8   7          0.65         -6.48        27.92 o
  -6  -8   6          4.55         14.39        36.36 o
  -6  -8   5         19.37         63.30        49.94 o
  -6  -8   4         72.48         53.25        51.76 o
  -6  -8   3         47.25         58.85        26.63 o
  -6  -8   2        382.89        357.07        44.61 o
  -6  -8   1         30.29         30.02        34.84 o
  -6  -8   0        196.27        184.16        32.52 o
  -6  -8  -1        138.41         84.13        28.09 o
  -6  -8  -2        431.90        456.40        51.49 o
  -6  -8  -3        172.49        146.56        44.08 o
  -6  -8  -4         55.17         90.21        31.30 o
  -6  -8  -5         23.74         35.88        49.38 o
  -6  -8  -6         20.57         31.79        72.62 o
  -6  -9  12          7.73         -2.76        33.12 o
  -6  -9  11         77.09        120.14        37.28 o
  -6  -9  10         38.96         57.77        43.25 o
  -6  -9   9        353.60        431.79        54.91 o
  -6  -9   8        141.10        140.74        33.62 o
  -6  -9   7         59.10         51.26        43.84 o
  -6  -9   6         31.55         14.72        56.39 o
  -6  -9   5        102.86         68.85        58.44 o
  -6  -9   4         27.04          2.24        44.90 o
  -6  -9   3        509.60        579.43        51.47 o
  -6  -9   2         15.06         39.21        37.79 o
  -6  -9   1        280.49        285.98        37.34 o
  -6  -9   0          0.45          3.58        26.97 o
  -6  -9  -1        375.47        444.76        51.47 o
  -6  -9  -2         12.75         18.10        38.52 o
  -6  -9  -3        272.76        340.33        40.86 o
  -6  -9  -4         68.68         67.87        46.82 o
  -6 -10  10         54.28         71.27        44.95 o
  -6 -10   9         22.97         14.16        30.67 o
  -6 -10   8         40.38         79.02        44.69 o
  -6 -10   7          2.78         55.52        63.53 o
  -6 -10   6         72.91         34.92        62.21 o
  -6 -10   5         21.88         14.70        44.72 o
  -6 -10   4        171.13        141.37        67.51 o
  -6 -10   3         12.93         -0.14        40.54 o
  -6 -10   2        148.76        141.66        34.04 o
  -6 -10   1        114.08        104.31        33.71 o
  -6 -10   0        321.63        324.58        52.25 o
  -6 -10  -1        103.28        154.87        72.92 o
  -6 -10  -2        102.94         97.55        48.45 o
  -6 -11   8         38.19         44.48        64.79 o
  -6 -11   7        276.64        378.01        75.86 o
  -6 -11   6         61.18         80.96        52.36 o
  -6 -11   5        390.77        358.72        80.39 o
  -6 -11   4         11.30          9.16        42.52 o
  -6 -11   3         57.04         43.00        32.88 o
  -6 -11   2         50.25         60.71        31.67 o
  -6 -11   1        203.84        233.61        77.34 o
  -7  13   2          0.89         20.83        46.45 o
  -7  13   1         97.86        110.30        72.87 o
  -7  13   0         93.49         87.96        52.40 o
  -7  13  -1         85.37        116.42        60.76 o
  -7  13  -2          7.07         59.31        68.30 o
  -7  13  -3         99.81         90.11        66.47 o
  -7  12   5         38.28         48.96        45.68 o
  -7  12   4        399.80        433.63        49.01 o
  -7  12   3         19.11          5.07        44.51 o
  -7  12   2        316.58        303.16        57.21 o
  -7  12   1         97.27         87.44        48.04 o
  -7  12   0        127.40        164.80        58.38 o
  -7  12  -1         23.53         43.82        62.76 o
  -7  12  -2        414.10        429.07        78.99 o
  -7  12  -3         22.70         13.27        43.90 o
  -7  12  -4          0.55         -1.75        43.02 o
  -7  12  -5         16.56         93.21        71.12 o
  -7  12  -6        134.21        115.32        66.71 o
  -7  11   7        123.92        138.30        72.64 o
  -7  11   6          2.39         30.84        45.38 o
  -7  11   6          2.82         12.74        63.67 o
  -7  11   5        148.09        212.29        40.37 o
  -7  11   4          9.20          4.73        43.60 o
  -7  11   3        178.65        163.88        46.65 o
  -7  11   2        108.07         90.89        32.75 o
  -7  11   1         17.49         19.05        28.78 o
  -7  11   0         23.40         27.45        62.68 o
  -7  11  -1        119.78        132.18        65.87 o
  -7  11  -2          0.57        -21.44        46.27 o
  -7  11  -3        210.54        171.84        65.27 o
  -7  11  -4         12.87         -9.17        61.99 o
  -7  11  -5        292.28        334.23        69.82 o
  -7  11  -6          3.35        -21.16        45.97 o
  -7  11  -7        133.67        134.29        63.56 o
  -7  11  -8         20.04         58.84        64.15 o
  -7  10   9         44.68         92.74        68.87 o
  -7  10   8        274.81        335.51        87.33 o
  -7  10   7          5.52         23.45        44.52 o
  -7  10   6        203.00        341.21        60.83 o
  -7  10   5        200.31        209.24        63.41 o
  -7  10   4        461.39        506.20        57.94 o
  -7  10   3         18.67         27.34        27.27 o
  -7  10   2        225.19        271.98        37.12 o
  -7  10   1         28.92         32.17        35.03 o
  -7  10   0        379.82        420.13        70.43 o
  -7  10  -1         61.80        113.07        45.38 o
  -7  10  -2         86.97        140.61        59.39 o
  -7  10  -3          8.47          5.85        55.28 o
  -7  10  -4        203.78        233.03        61.95 o
  -7  10  -5          4.52          6.40        40.85 o
  -7  10  -6         76.68         83.36        58.27 o
  -7  10  -7          3.51        -15.84        58.41 o
  -7  10  -8        130.05        121.99        63.23 o
  -7  10  -9         30.25         41.97        46.25 o
  -7   9  10         28.87          9.55        66.91 o
  -7   9   9        148.76        110.29        72.23 o
  -7   9   8         94.50        113.64        48.59 o
  -7   9   7         33.14         36.70        43.02 o
  -7   9   6        206.00        223.66        64.33 o
  -7   9   5        252.11        283.83        38.58 o
  -7   9   4         49.59         42.88        22.36 o
  -7   9   3         74.74         61.90        22.43 o
  -7   9   2         51.73         51.34        33.05 o
  -7   9   1        131.89        131.95        34.78 o
  -7   9   0          1.88         -5.98        23.55 o
  -7   9  -1        156.33        193.31        58.07 o
  -7   9  -2          5.34          7.71        50.17 o
  -7   9  -3        266.53        278.35        57.97 o
  -7   9  -4         37.71         58.40        37.63 o
  -7   9  -5         51.91         19.33        49.97 o
   7  -9   6         40.99         32.72        38.24 o
  -7   9  -7        164.85        157.23        48.64 o
   7  -9   7        188.78        214.95        62.67 o
  -7   9  -8         57.38         85.60        34.07 o
  -7   9  -9         59.52        125.47        43.93 o
  -7   8  11         31.73          2.96        39.48 o
  -7   8  10        279.97        302.58        49.54 o
  -7   8   9        171.01        184.27        52.76 o
  -7   8   8        241.43        277.04        57.52 o
  -7   8   7        331.27        324.52        39.72 o
  -7   8   6        741.38        777.24        51.33 o
  -7   8   5         20.80         10.83        21.33 o
  -7   8   4        251.97        236.76        28.28 o
  -7   8   3         71.35         78.65        29.17 o
  -7   8   2        576.74        602.83        41.63 o
  -7   8   1        112.34        168.14        22.56 o
  -7   8   0        161.08        157.12        34.38 o
  -7   8   0        333.60        287.38        58.02 o
  -7   8  -1        293.29        277.10        39.95 o
  -7   8  -2        454.75        470.37        43.66 o
  -7   8  -2        682.71        727.41        46.28 o
   7  -8   3         36.54         33.02        23.57 o
   7  -8   4         68.41         76.49        34.39 o
  -7   8  -5         47.57         33.32        34.64 o
  -7   8  -6        235.71        225.44        48.14 o
   7  -8   6        237.55        256.05        61.86 o
  -7   8  -7          3.18         -7.55        28.30 o
  -7   8  -8        419.13        563.12        59.28 o
  -7   8  -9         19.10         37.26        40.84 o
  -7   8 -10         90.84         92.70        34.15 o
  -7   7  12          0.03         15.97        40.33 o
  -7   7  11        559.55        519.01        59.87 o
  -7   7  10          0.75         -1.91        27.67 o
  -7   7   9        375.93        398.44        29.26 o
  -7   7   8        202.86        188.40        37.06 o
  -7   7   7        425.07        351.10        39.62 o
  -7   7   6        179.90        208.39        28.13 o
  -7   7   5        136.78        170.95        26.11 o
  -7   7   4         69.13         69.62        29.49 o
  -7   7   3        706.85        739.47        43.25 o
  -7   7   2        114.53        148.63        24.70 o
  -7   7   1        311.45        258.47        37.39 o
  -7   7   1        484.69        455.35        55.14 o
  -7   7   0         27.58         19.10        17.82 o
  -7   7  -1        324.14        318.75        29.68 o
   7  -7   1        468.62        413.40        45.18 o
  -7   7  -2         46.25         20.84        15.00 o
  -7   7  -3          0.88          0.83        20.02 o
  -7   7  -3        138.84        162.35        33.86 o
   7  -7   4         12.22         22.80        31.44 o
  -7   7  -5          6.99         -6.56        34.02 o
   7  -7   5         41.84         22.05        47.87 o
   7  -7   6        113.36        153.28        30.16 o
   7  -7   7         88.21        104.12        38.49 o
   7  -7   8         16.99         17.68        36.27 o
  -7   7  -9         71.61         44.88        27.39 o
   7  -7  10         97.55         68.25        72.01 o
  -7   6  13          4.30         29.71        43.01 o
  -7   6  12        306.31        305.18        52.18 o
  -7   6  11         34.93         37.58        21.68 o
  -7   6  10        355.92        368.98        30.35 o
  -7   6   9        226.50        211.06        32.43 o
  -7   6   8        839.73        828.41        41.91 o
  -7   6   7          0.20          5.44        21.18 o
  -7   6   6        248.56        328.77        32.02 o
  -7   6   5         85.67        113.67        32.73 o
  -7   6   4        546.36        571.64        39.65 o
  -7   6   3         15.86          7.55        19.46 o
  -7   6   2        177.25        215.10        35.31 o
   7  -6  -2        459.48        464.76        30.11 o
  -7   6   1        221.32        215.53        25.48 o
  -7   6   0        322.42        291.14        27.09 o
   7  -6   0        512.90        485.32        44.02 o
   7  -6   1          3.44         12.86        12.46 o
  -7   6  -2        117.25        107.66        22.54 o
  -7   6  -2        132.11        126.83        25.47 o
  -7   6  -3         62.89         75.80        19.64 o
   7  -6   4        311.72        298.32        32.22 o
   7  -6   5         21.03         31.22        22.46 o
   7  -6   6        392.87        411.04        48.00 o
   7  -6   7        175.15        164.98        37.73 o
   7  -6   8        162.23        138.54        30.89 o
  -7   6  -9          5.00         -1.75        31.79 o
   7  -6   9         24.66         14.90        64.19 o
   7  -6  10        196.19        195.03        79.18 o
   7  -6  11         24.61        126.25        74.45 o
  -7   5  13        362.66        401.88        79.05 o
  -7   5  12         25.66         23.10        30.78 o
  -7   5  11        612.02        644.33        50.16 o
  -7   5  10        338.99        381.90        39.89 o
  -7   5   9        838.24        792.26        41.49 o
  -7   5   8        217.50        253.45        25.75 o
  -7   5   7        591.12        645.04        62.04 o
  -7   5   7        893.48        916.77        65.29 o
  -7   5   6         23.23         50.93        29.02 o
  -7   5   5        607.67        555.29        25.72 o
  -7   5   4        284.63        299.86        12.82 o
   7  -5  -3        580.17        529.74        24.98 o
   7  -5  -2         68.79         59.14        18.67 o
  -7   5   1       1353.11       1265.82        46.26 o
   7  -5  -1       1404.10       1324.06        57.96 o
  -7   5   0        104.69         92.57        15.60 o
  -7   5  -1        836.07        848.01        30.00 o
  -7   5  -2        126.93        103.07        17.27 o
  -7   5  -3        171.52        148.95        13.51 o
   7  -5   4         28.70         18.85        20.26 o
   7  -5   5         40.91         48.66        29.39 o
   7  -5   6         64.38        119.51        31.48 o
   7  -5   7         45.42         23.55        22.64 o
   7  -5   8        138.69        174.79        62.74 o
   7  -5   9        126.15        165.20        71.94 o
   7  -5  10         78.07        128.71        68.53 o
   7  -5  11         11.27        -22.09        54.69 o
  -7   4  14        290.43        309.01        78.83 o
  -7   4  13          5.89          7.73        44.61 o
  -7   4  12        599.90        675.14        72.32 o
  -7   4  11         62.35         69.01        53.32 o
  -7   4  10        808.26        857.34        81.24 o
  -7   4   9         38.39         18.18        26.88 o
  -7   4   8        181.69        249.40        29.84 o
  -7   4   7        697.49        739.63        47.20 o
  -7   4   6         22.27         52.64        21.05 o
   7  -4  -5         66.32         70.87        10.38 o
  -7   4   4        194.26        206.50        18.72 o
  -7   4   3        137.34        167.56        12.76 o
  -7   4   2        416.85        459.12        23.37 o
  -7   4   1          2.75          6.38        12.36 o
  -7   4   0        189.72        185.67        20.66 o
  -7   4  -1         42.68         33.70        16.04 o
  -7   4  -2        183.50        195.86        22.17 o
  -7   4  -3        129.69         85.18        19.33 o
   7  -4   4        170.27        227.52        35.57 o
   7  -4   5        104.81        132.41        29.47 o
  -7   4  -6        123.04        144.25        26.23 o
   7  -4   7         23.11         35.70        28.68 o
   7  -4   8        568.60        644.06        96.73 o
   7  -4   9         90.58         84.89        62.09 o
   7  -4  10        246.05        162.91        58.13 o
   7  -4  11         15.33         69.29        71.80 o
  -7   3  14         15.81         26.37        46.72 o
  -7   3  13        197.29        202.67        55.90 o
  -7   3  12        232.18        180.64        67.27 o
  -7   3  11          6.29         -6.26        42.20 o
  -7   3  10         61.84        115.27        41.85 o
  -7   3   9        510.69        584.37        66.55 o
  -7   3   8        199.60        215.63        57.25 o
  -7   3   7        737.85        776.40        44.07 o
   7  -3  -7        785.65        765.79        23.30 o
  -7   3   6         55.75         89.69        12.89 o
  -7   3   5       2101.48       2035.41        47.70 o
  -7   3   4        130.31        142.39        18.31 o
  -7   3   3       2461.92       2311.97        38.34 o
   7  -3  -2        204.80        198.95        13.39 o
  -7   3   1        846.30        830.09        26.17 o
  -7   3   0        164.55        146.96        14.03 o
  -7   3  -1        772.99        712.38        40.56 o
  -7   3  -2          5.38          1.93        15.76 o
  -7   3  -3        389.77        363.61        34.69 o
  -7   3  -4         50.22         82.58        23.42 o
  -7   3  -5        140.76        153.46        23.63 o
  -7   3  -6         65.78         93.41        27.65 o
   7  -3   7        204.57        196.87        67.70 o
   7  -3   8          6.03         41.56        55.30 o
   7  -3   9         19.52         44.48        47.03 o
   7  -3  10         17.62         43.92        68.88 o
   7  -3  11         99.02         73.20        71.68 o
  -7   2  15          2.60          5.21        50.98 o
  -7   2  14        256.68        289.26        69.92 o
  -7   2  13          2.31        -15.12        58.25 o
  -7   2  12         98.25         43.78        43.75 o
  -7   2  11        144.60        148.30        48.88 o
  -7   2  10        675.34        673.33        72.71 o
  -7   2   9        180.14        262.07        65.21 o
  -7   2   8        301.05        295.22        48.47 o
  -7   2   7         27.49         69.37        36.56 o
  -7   2   6        203.38        167.94        47.40 o
  -7   2   5        159.45        139.04        49.64 o
  -7   2   4         43.61         57.47        16.00 o
   7  -2  -3         24.66         49.59        12.12 o
   7  -2  -2         21.36         17.67        14.80 o
   7  -2  -1         63.39         75.98        15.90 o
  -7   2   0        370.53        393.32        20.90 o
   7  -2   1         78.92         92.55        16.14 o
  -7   2  -1        104.21        138.57        49.23 o
   7  -2   2        107.55         78.20        19.63 o
  -7   2  -3        179.00        175.97        24.28 o
  -7   2  -4        328.36        337.06        25.10 o
  -7   2  -5        170.78        169.61        24.17 o
   7  -2   6       1015.41       1063.73       104.81 o
   7  -2   7         11.42          3.41        51.82 o
   7  -2   8        126.13        101.82        47.44 o
   7  -2   9         84.94        158.36        64.23 o
   7  -2  10        265.10        297.65        81.89 o
   7  -2  11          0.63         15.58        50.43 o
  -7   1  15         43.87         52.38        51.14 o
  -7   1  14         13.46         26.18        61.02 o
  -7   1  13         72.92        111.06        50.16 o
  -7   1  12         31.34         16.37        41.90 o
  -7   1  11        446.23        491.54        70.32 o
  -7   1  10         68.64        117.62        55.42 o
  -7   1   9        331.46        313.74        53.91 o
  -7   1   8        133.80        158.46        43.38 o
  -7   1   7       1357.45       1349.64        95.01 o
  -7   1   6        308.58        252.40        55.00 o
  -7   1   5       1830.58       2160.96        58.24 o
  -7   1   4        204.35        172.90        21.12 o
  -7   1   3       1092.68       1124.56        52.24 o
   7  -1  -2       1308.38       1385.17        36.46 o
   7  -1  -1       2504.81       2459.19        43.09 o
   7  -1   0        269.67        308.20        39.96 o
  -7   1   0        318.37        372.71        28.70 o
  -7   1  -1       1121.09       1049.68        45.47 o
  -7   1  -2        275.16        291.82        20.41 o
  -7   1  -3        903.52        887.78        24.39 o
   7  -1   4         80.58         88.47        21.90 o
  -7   1  -5        811.54        933.54        44.40 o
   7  -1   6          6.49         38.96        38.98 o
   7  -1   7         97.60         98.05        44.74 o
   7  -1   8         27.27         -3.14        63.30 o
   7  -1   9        338.63        388.33        85.31 o
   7  -1  10          1.43         37.18        48.45 o
   7  -1  11          1.38          6.69        49.75 o
  -7   0  15          6.06         14.29        56.70 o
  -7   0  14        431.53        503.42        74.23 o
  -7   0  13         11.22         14.96        47.45 o
  -7   0  12       1036.00       1065.62        96.92 o
  -7   0  11          3.19         21.58        56.11 o
  -7   0  10        303.35        390.15        57.24 o
  -7   0   9        278.28        307.33        51.51 o
  -7   0   8        178.70        157.02        53.53 o
  -7   0   7          7.52          9.11        46.46 o
  -7   0   6        166.99        222.33        45.87 o
  -7   0   5         16.65          5.66        18.35 o
  -7   0   4        151.28        142.50        29.57 o
  -7   0   3         79.34         86.18        32.00 o
  -7   0   3        129.51        105.81        22.38 o
   7   0  -2        595.38        517.09        24.10 o
   7   0  -1         15.79          7.69        17.54 o
  -7   0   1         32.82         18.88        22.64 o
   7   0   0        127.84        166.88        19.52 o
  -7   0  -1         42.06         39.64        35.86 o
   7   0   1         48.45         59.37        20.50 o
   7   0   2        352.97        330.14        25.02 o
  -7   0  -3        876.22        928.15        31.08 o
  -7   0  -4        692.97        710.08        32.11 o
   7   0   5          4.43          0.66        27.98 o
   7   0   6         46.04         35.10        40.29 o
   7   0   7         83.17         85.89        61.77 o
   7   0   8        340.90        287.38        74.98 o
   7   0   9          8.63         -3.87        48.21 o
   7   0  10         14.52         26.09        49.65 o
  -7  -1  15         43.15          5.15        54.44 o
  -7  -1  14          6.68        -23.10        52.70 o
  -7  -1  13        533.88        592.14        84.33 o
  -7  -1  12         38.86         52.99        58.41 o
  -7  -1  11        441.78        427.66        61.59 o
  -7  -1  10         19.97         58.45        42.63 o
  -7  -1   9        361.73        403.64        72.16 o
  -7  -1   8        110.64        117.39        50.01 o
  -7  -1   7        349.94        381.16        53.19 o
  -7  -1   6         13.67          7.67        20.98 o
  -7  -1   5        560.69        717.50        68.17 o
  -7  -1   4         63.55         54.81        32.18 o
  -7  -1   4        135.63        194.32        38.00 o
  -7  -1   3       1798.73       1759.11        55.87 o
   7   1  -2        114.64        146.03        21.23 o
   7   1  -1       1102.84       1076.83        42.84 o
   7   1   0        120.28        124.58        14.83 o
  -7  -1  -1       1111.52       1236.51        49.76 o
  -7  -1  -2         41.26          4.83        28.18 o
  -7  -1  -3        383.13        453.41        26.57 o
  -7  -1  -4        148.15        145.93        22.88 o
  -7  -1  -5         61.69         72.32        21.60 o
   7   1   6        106.66        128.34        43.57 o
   7   1   7        784.77        743.52        93.14 o
   7   1   8          6.63          8.07        43.19 o
   7   1   9         49.38        107.75        52.70 o
   7   1  10         13.97         37.96        70.83 o
  -7  -2  15         11.91         -2.97        51.84 o
  -7  -2  14        704.92        692.05        98.94 o
  -7  -2  13          5.44         39.18        64.16 o
  -7  -2  12        409.05        448.85        66.37 o
  -7  -2  11         51.32         86.87        46.73 o
  -7  -2  10         49.27         41.15        54.53 o
  -7  -2   9         21.24         21.41        53.41 o
  -7  -2   8          1.94         12.41        39.18 o
  -7  -2   7        264.61        250.96        31.01 o
  -7  -2   6        139.99        152.34        34.73 o
  -7  -2   5         53.80        107.08        36.76 o
  -7  -2   4        378.17        400.73        32.60 o
  -7  -2   3        438.90        417.02        36.81 o
   7   2  -2        171.03        118.89        23.43 o
  -7  -2   1         62.47         55.92        14.56 o
   7   2   0        412.72        426.51        22.31 o
   7   2   1        468.72        408.64        23.20 o
  -7  -2  -2        186.25        169.22        16.03 o
  -7  -2  -3         49.76         49.43        24.11 o
   7   2   4         58.07         47.37        20.16 o
   7   2   5        172.28        133.43        33.42 o
  -7  -2  -6        631.06        622.51        44.84 o
   7   2   7          5.54          8.82        47.44 o
   7   2   8         25.26         35.93        51.17 o
   7   2   9          3.80          6.38        66.89 o
  -7  -3  15         60.98         68.91        71.66 o
  -7  -3  14         52.81         12.24        65.13 o
  -7  -3  13         71.44         45.66        47.14 o
  -7  -3  12         20.70         14.83        47.61 o
  -7  -3  11        246.06        261.99        73.59 o
  -7  -3  10        341.16        334.22        68.00 o
  -7  -3   9        456.36        468.17        61.59 o
  -7  -3   8          3.20         15.45        31.65 o
  -7  -3   8         31.10         38.44        51.38 o
  -7  -3   7        181.79        115.87        37.24 o
  -7  -3   6         15.27          2.74        30.92 o
  -7  -3   6         15.96         -0.62        46.18 o
  -7  -3   5        775.29        758.29        57.74 o
  -7  -3   4         68.47         62.02        28.91 o
  -7  -3   3        437.42        455.14        47.44 o
  -7  -3   2        158.01         98.20        25.19 o
  -7  -3   1        694.26        687.88        41.98 o
  -7  -3   0         26.72         28.05        29.37 o
  -7  -3  -1        815.58        979.67        58.33 o
  -7  -3  -2        214.33        211.19        31.08 o
  -7  -3  -3        427.89        489.66        40.75 o
  -7  -3  -4         12.22         16.55        33.26 o
   7   3   5        735.62        816.24        47.52 o
  -7  -3  -6         33.04         35.80        24.05 o
   7   3   7        122.70         86.08        50.33 o
   7   3   8          3.88          5.66        55.37 o
   7   3   9        292.50        378.87        85.13 o
  -7  -4  14         74.97         61.34        53.54 o
  -7  -4  13         87.58        127.41        52.01 o
  -7  -4  12        114.04        144.70        65.85 o
  -7  -4  11          8.47         10.63        59.60 o
  -7  -4  10        580.54        582.88        69.93 o
  -7  -4   9        143.31        129.81        38.79 o
  -7  -4   8         10.28         11.14        33.48 o
  -7  -4   7        159.04        127.52        36.36 o
  -7  -4   7        164.50        199.42        52.40 o
  -7  -4   6         19.47         20.11        31.34 o
  -7  -4   5        243.89        250.13        50.73 o
  -7  -4   4        133.45        219.56        39.02 o
  -7  -4   3         56.53         34.61        24.58 o
  -7  -4   2        591.90        587.11        41.32 o
  -7  -4   1        110.88        126.60        35.39 o
  -7  -4   0        443.09        435.15        45.25 o
  -7  -4  -1          5.14         23.59        24.11 o
  -7  -4  -2         66.44         98.50        27.32 o
  -7  -4  -3        147.35        152.02        41.82 o
  -7  -4  -4        476.91        482.90        48.98 o
  -7  -4  -5         54.75         50.13        28.38 o
   7   4   6         82.56         72.52        46.83 o
  -7  -4  -6        102.14        125.42        41.59 o
   7   4   7         34.41         73.21        44.68 o
   7   4   8        240.98        217.95        76.42 o
  -7  -5  14         54.36         63.72        68.14 o
  -7  -5  13         97.45        148.97        69.19 o
  -7  -5  12        109.20        114.48        65.91 o
  -7  -5  11        513.80        505.79        70.44 o
  -7  -5  10         82.21         48.12        41.56 o
  -7  -5   9        105.81         74.72        40.50 o
  -7  -5   8        218.27        243.28        35.34 o
  -7  -5   7        223.68        173.09        30.67 o
  -7  -5   6        143.09        291.17        58.41 o
  -7  -5   5         82.69        131.59        50.72 o
  -7  -5   4        641.19        716.08        46.48 o
  -7  -5   3        208.86        263.81        33.42 o
  -7  -5   2        222.97        232.73        42.58 o
  -7  -5   1        569.58        471.40        46.93 o
  -7  -5   0         83.80         72.51        27.26 o
  -7  -5  -1        354.09        392.64        38.04 o
  -7  -5  -2        138.38         98.47        39.64 o
  -7  -5  -3        681.06        802.53        55.90 o
  -7  -5  -4          0.25          0.98        27.46 o
  -7  -5  -5        267.18        292.09        47.78 o
  -7  -5  -6          5.61         -5.41        41.27 o
  -7  -5  -7        446.43        419.59        70.25 o
   7   5   7        536.21        547.87        88.18 o
  -7  -6  13         94.25         52.15        50.06 o
  -7  -6  12        233.78        239.90        58.19 o
  -7  -6  11        201.87        225.21        49.63 o
  -7  -6  10        204.13        262.01        51.72 o
  -7  -6   9         29.98         62.65        28.67 o
  -7  -6   8        824.36        896.33        56.31 o
  -7  -6   7         77.52         82.16        55.78 o
  -7  -6   6        414.97        502.12        76.05 o
  -7  -6   5        524.39        533.00        61.37 o
  -7  -6   4        205.91        214.10        33.90 o
  -7  -6   3         26.70         40.38        35.33 o
  -7  -6   2        507.57        489.11        47.08 o
  -7  -6   1         51.54         43.20        27.41 o
  -7  -6   0         87.24        103.51        42.03 o
  -7  -6   0        222.92        218.42        56.50 o
  -7  -6  -1        143.32        180.53        44.39 o
  -7  -6  -2        573.38        620.95        52.48 o
  -7  -6  -3         72.71         76.50        30.10 o
  -7  -6  -4        162.78        136.14        42.85 o
  -7  -6  -5         10.50          6.97        42.23 o
  -7  -6  -6        189.31        135.00        36.45 o
  -7  -7  13        247.20        261.15        44.74 o
  -7  -7  12         96.63        127.98        47.52 o
  -7  -7  11        156.71        114.89        48.03 o
  -7  -7  10         26.38         39.43        33.37 o
  -7  -7   9        156.83        134.11        35.56 o
  -7  -7   8         41.29         36.83        42.16 o
  -7  -7   7         41.63         49.66        55.25 o
  -7  -7   6         55.42         39.47        36.15 o
  -7  -7   5          6.12         15.61        35.82 o
  -7  -7   4         45.27         58.42        38.32 o
  -7  -7   3        131.90        183.92        40.69 o
  -7  -7   2          1.31        -20.96        27.50 o
  -7  -7   1         94.91         53.48        37.33 o
  -7  -7   0         23.01         54.26        38.33 o
  -7  -7  -1        530.84        601.49        53.25 o
  -7  -7  -2         16.02         26.22        27.80 o
  -7  -7  -3        267.19        283.34        48.31 o
  -7  -7  -4          4.16         27.84        42.42 o
  -7  -7  -5        211.99        180.29        39.47 o
  -7  -8  11         72.41         85.26        34.21 o
  -7  -8  10        205.44        280.08        43.82 o
  -7  -8   9         13.83         18.27        44.84 o
  -7  -8   8        471.03        685.74        89.74 o
  -7  -8   7         12.09         44.68        41.67 o
  -7  -8   6        168.78        140.71        50.05 o
  -7  -8   5         24.92         50.24        63.71 o
  -7  -8   4        288.99        385.08        49.23 o
  -7  -8   3          0.20         -0.85        28.96 o
  -7  -8   2        297.63        347.16        48.69 o
  -7  -8   1         10.88         -8.65        40.60 o
  -7  -8   0        413.69        457.71        65.25 o
  -7  -8   0        510.00        543.15        70.17 o
  -7  -8  -1         33.76         39.54        30.49 o
  -7  -8  -2        111.26        102.32        44.05 o
  -7  -8  -3         14.28         30.39        42.65 o
  -7  -9  10          1.77         20.81        46.53 o
  -7  -9   9         34.27         28.84        42.11 o
  -7  -9   8          2.00         22.13        48.89 o
  -7  -9   7          5.94        -10.35        45.41 o
  -7  -9   6         51.79         66.29        63.73 o
  -7  -9   5        157.20        160.42        64.05 o
  -7  -9   4          1.64          5.60        30.60 o
  -7  -9   3         93.70        106.81        44.62 o
  -7  -9   2          3.42         24.57        42.70 o
  -7  -9   1        151.10        133.79        35.52 o
  -7  -9   0         57.04         37.81        30.73 o
  -7  -9  -1         80.08        127.46        46.15 o
  -7 -10   7         19.72         32.66        72.35 o
  -7 -10   6        506.25        542.36        84.39 o
  -7 -10   5         11.74          0.22        33.08 o
  -7 -10   4        343.94        351.18        54.17 o
  -7 -10   3         43.61         31.87        40.64 o
  -7 -10   2        284.52        347.62        65.06 o
  -7 -10   2        301.05        334.12        69.56 o
  -8  12   2         98.85        157.56        49.61 o
  -8  12   1          1.28         11.71        32.87 o
  -8  12   0         35.44          7.56        33.22 o
  -8  12  -1          1.28          0.70        61.69 o
  -8  12  -2         89.02        172.06        70.68 o
  -8  12  -3         16.56         32.45        49.37 o
  -8  11   5        269.52        313.91        43.91 o
  -8  11   4         13.37         10.66        44.69 o
  -8  11   3        378.93        466.13        62.46 o
  -8  11   2          2.81         15.53        29.38 o
  -8  11   1        125.53        112.04        33.50 o
  -8  11   0          7.40          4.14        38.50 o
  -8  11  -1        357.05        489.16        50.90 o
  -8  11  -2         73.72         95.95        49.29 o
  -8  11  -3         39.48         39.91        63.85 o
  -8  11  -4          7.89         14.74        62.71 o
  -8  11  -5        163.19         74.53        60.92 o
  -8  10   7         25.38          6.11        43.60 o
  -8  10   6         18.41         23.16        46.72 o
  -8  10   5         91.59        156.52        58.66 o
  -8  10   4         75.91         27.33        56.96 o
  -8  10   3         34.02         60.02        30.33 o
  -8  10   2          1.84         -6.83        27.84 o
  -8  10   1         48.21         55.57        37.81 o
  -8  10   0        167.29        179.55        40.40 o
  -8  10  -1         35.39         33.01        26.31 o
  -8  10  -2         71.08         83.83        60.52 o
  -8  10  -3         10.27          5.14        47.90 o
  -8  10  -4         89.30         59.69        59.28 o
  -8  10  -5          5.60        -11.76        42.88 o
  -8  10  -6        426.59        499.22        79.68 o
  -8  10  -7          8.00         10.25        58.65 o
  -8   9   9        192.57        218.98        80.66 o
  -8   9   8          0.05        -12.72        46.82 o
  -8   9   7         83.69        153.49        50.76 o
  -8   9   6         11.65         29.69        55.46 o
  -8   9   5        493.60        537.67        50.23 o
  -8   9   4         15.56         34.06        25.11 o
  -8   9   3        294.86        352.06        36.08 o
  -8   9   2        107.38        136.43        31.88 o
  -8   9   1        460.33        544.68        49.39 o
  -8   9   0          2.03          1.40        23.52 o
  -8   9  -1         86.44         81.07        31.95 o
  -8   9  -1        200.01        146.03        57.30 o
  -8   9  -2         37.00         32.90        57.26 o
  -8   9  -3        265.74        363.77        68.57 o
   8  -9   4         16.88         42.62        29.96 o
   8  -9   5        328.16        383.68        48.63 o
   8  -9   6         25.70         53.94        40.96 o
  -8   9  -7         23.74         78.74        45.07 o
   8  -9   7         26.14        114.63        63.39 o
  -8   8  10        402.63        449.49        93.26 o
  -8   8   9          9.99         -4.12        47.96 o
  -8   8   8         42.48         31.86        42.85 o
  -8   8   7         20.17         24.67        33.15 o
  -8   8   6        164.28        192.24        37.93 o
  -8   8   5         11.58          3.04        24.31 o
  -8   8   4         15.18         22.15        23.74 o
  -8   8   3         29.79         39.95        32.38 o
  -8   8   2        330.54        357.95        39.75 o
  -8   8   1         52.25         78.83        21.89 o
  -8   8   0         22.27         18.21        26.50 o
  -8   8   0        101.73         88.53        52.14 o
  -8   8  -1         67.93         70.11        24.88 o
  -8   8  -2        173.40        201.60        36.06 o
  -8   8  -3         30.33         17.79        24.66 o
   8  -8   4        282.82        299.67        44.51 o
  -8   8  -5         29.58         23.47        37.35 o
  -8   8  -6         29.63         52.07        42.28 o
   8  -8   6         97.97        156.54        60.91 o
  -8   8  -7          0.06         27.12        30.73 o
  -8   8  -8        186.76        214.16        47.56 o
  -8   7  11        202.99        167.81        48.27 o
  -8   7  10          2.42         32.75        43.92 o
  -8   7   9         71.56         85.62        27.12 o
  -8   7   8         19.46         33.84        32.83 o
  -8   7   7        427.64        522.18        47.53 o
  -8   7   6         15.18         16.24        23.76 o
  -8   7   5        302.04        244.69        31.42 o
  -8   7   4         57.27         74.85        32.91 o
  -8   7   3        982.20        974.00        51.86 o
  -8   7   2          0.18         -9.89        22.17 o
  -8   7   1        298.19        268.10        40.43 o
   8  -7  -1        527.95        484.34        36.61 o
  -8   7   0        290.98        339.58        30.02 o
  -8   7  -1         61.79         69.87        18.30 o
   8  -7   1        448.21        506.75        51.83 o
   8  -7   2         11.03         16.14        23.58 o
  -8   7  -3        271.62        352.91        41.91 o
   8  -7   4         19.34         61.26        35.86 o
   8  -7   5         19.22         40.60        25.87 o
   8  -7   6         25.18         19.05        27.70 o
   8  -7   7        433.88        534.88        58.83 o
   8  -7   8         28.52         29.92        65.81 o
   8  -7   9         72.87         74.82        53.10 o
  -8   6  12        471.08        511.73        63.62 o
  -8   6  11          2.77         14.66        22.37 o
  -8   6  10        119.52        139.82        26.03 o
  -8   6   9         44.36         74.81        34.80 o
  -8   6   8        409.79        497.37        47.56 o
  -8   6   7         39.64         39.36        24.55 o
  -8   6   6        176.19        200.35        30.00 o
  -8   6   5        184.60        153.20        36.44 o
  -8   6   4        361.90        434.34        39.36 o
  -8   6   3          0.02         13.42        21.34 o
  -8   6   2         57.83         78.66        28.54 o
   8  -6  -2         96.27         98.47        24.52 o
   8  -6  -1         53.30         39.89        21.08 o
  -8   6   0         75.87         82.78        21.70 o
   8  -6   0        226.38        159.69        38.25 o
  -8   6  -1        203.63        228.23        18.96 o
  -8   6  -2        413.55        428.46        36.77 o
  -8   6  -3         16.69         14.29        31.11 o
   8  -6   4         18.67         21.12        24.03 o
   8  -6   5         52.00         45.30        26.06 o
   8  -6   6        235.85        228.75        43.72 o
   8  -6   7         22.86          9.61        34.15 o
   8  -6   8         64.74         52.20        49.59 o
   8  -6   9         11.02        -26.81        69.01 o
  -8   5  12          6.07          2.51        28.06 o
  -8   5  11        131.30         85.02        29.55 o
  -8   5  10         60.72         93.79        38.08 o
  -8   5   9       1049.14       1078.95        49.72 o
  -8   5   8          4.05          8.82        25.05 o
  -8   5   7        273.27        219.01        45.70 o
  -8   5   7        418.07        359.27        56.55 o
  -8   5   6          4.34         -2.18        26.63 o
  -8   5   5        339.83        340.67        24.14 o
  -8   5   5        351.56        357.65        37.42 o
  -8   5   4         77.83        118.68        25.10 o
  -8   5   3        372.75        470.08        44.52 o
   8  -5  -3        454.45        450.93        31.77 o
   8  -5  -2         77.79        106.60        22.25 o
  -8   5   1        325.84        333.73        29.16 o
   8  -5  -1        738.87        808.86        52.96 o
  -8   5   0         29.85         29.92        14.64 o
  -8   5  -1        414.39        354.95        34.01 o
  -8   5  -2        219.29        218.33        31.65 o
  -8   5  -3         14.37         20.76        19.45 o
   8  -5   4        104.43        138.99        28.26 o
   8  -5   5        295.62        368.84        46.56 o
   8  -5   6         25.91        -10.45        30.16 o
   8  -5   7         37.66         56.16        43.93 o
   8  -5   8          0.57         -7.04        63.65 o
   8  -5   9        251.94        310.60        83.97 o
  -8   4  13          7.15         29.21        46.02 o
  -8   4  12        210.67        162.47        53.34 o
  -8   4  11        208.50        220.90        72.65 o
  -8   4  10        407.85        437.09        46.73 o
  -8   4   9          0.30          4.44        27.12 o
  -8   4   8         55.20         22.86        45.52 o
  -8   4   7         39.82         30.39        43.92 o
  -8   4   6         72.12         65.12        32.73 o
  -8   4   5         88.67        105.80        17.12 o
  -8   4   4        284.10        245.16        16.57 o
  -8   4   3         44.92         40.60         9.55 o
   8  -4  -2        231.56        238.58        26.53 o
  -8   4   1        133.51        146.02        24.25 o
  -8   4   0        352.81        350.75        39.32 o
  -8   4  -1         46.09         40.47        29.52 o
  -8   4  -2         46.62         57.37        20.16 o
  -8   4  -3          1.92          4.97        18.90 o
  -8   4  -4        249.18        298.79        37.20 o
  -8   4  -5        100.25         70.51        30.06 o
   8  -4   6          3.04         -3.83        42.38 o
   8  -4   7         78.90         54.05        61.63 o
   8  -4   8        130.20        136.63        69.14 o
   8  -4   9         28.35         74.00        68.14 o
  -8   3  13          2.71         17.75        45.89 o
  -8   3  12          7.36         53.26        62.85 o
  -8   3  11        289.25        258.08        67.02 o
  -8   3  10        482.48        508.88        67.44 o
  -8   3   9        244.42        202.13        50.23 o
  -8   3   9        249.20        239.90        55.06 o
  -8   3   8        330.54        305.91        47.68 o
  -8   3   7        470.79        531.85        62.70 o
  -8   3   6         44.06         31.82        32.90 o
  -8   3   5        403.17        403.35        23.00 o
  -8   3   4        190.90        163.39        19.72 o
  -8   3   3        173.32        153.53        14.58 o
  -8   3   2          0.84         -0.81         9.97 o
   8  -3  -1        542.94        582.47        25.31 o
   8  -3   0         17.51         10.84        29.51 o
   8  -3   1          1.29         -1.14        22.49 o
  -8   3  -2         23.95         26.21        17.35 o
  -8   3  -3        516.89        583.36        44.57 o
  -8   3  -4        100.09        128.64        26.54 o
  -8   3  -5        125.52        148.28        25.47 o
   8  -3   6        197.34        283.17        67.25 o
   8  -3   7        461.14        535.03        90.77 o
   8  -3   8         39.65         77.06        63.70 o
   8  -3   9        222.68        190.22        62.44 o
  -8   2  14         70.02        191.34        71.84 o
  -8   2  13         22.08         63.59        63.63 o
  -8   2  12        433.30        539.15        79.05 o
  -8   2  11         41.50         38.38        42.90 o
  -8   2  10        257.51        347.63        66.80 o
  -8   2   9        124.58        175.66        65.91 o
  -8   2   8        369.93        392.57        39.38 o
  -8   2   7          1.94         14.36        32.52 o
  -8   2   6       1155.48       1335.65        53.25 o
  -8   2   5         30.77         60.80        24.11 o
   8  -2  -4        191.24        159.72        16.95 o
   8  -2  -3          1.26          2.40        12.24 o
   8  -2  -2        247.33        259.15        24.22 o
   8  -2  -1        212.63        198.28        20.95 o
   8  -2   0         41.68         45.76        13.95 o
   8  -2   1         10.49         12.66        15.05 o
  -8   2  -1         13.04          3.66        51.11 o
   8  -2   2        799.04        693.96        62.95 o
  -8   2  -3         42.54         44.85        24.01 o
  -8   2  -4         55.19         27.34        17.86 o
   8  -2   5         71.02         82.05        40.66 o
   8  -2   6        129.84        117.72        60.21 o
   8  -2   7         28.60         71.82        61.38 o
   8  -2   8        105.61        102.86        53.10 o
   8  -2   9          6.20         33.65        67.52 o
  -8   1  14         22.17         19.44        69.22 o
  -8   1  13        172.56        214.17        59.88 o
  -8   1  12        293.61        293.60        62.67 o
  -8   1  11        236.19        211.94        68.21 o
  -8   1  10        166.98        143.95        65.15 o
  -8   1   9        336.94        336.34        58.04 o
  -8   1   8        120.52        162.67        48.73 o
  -8   1   7        334.26        350.93        64.48 o
  -8   1   6        176.95        180.72        30.85 o
  -8   1   5          1.63          3.25        19.17 o
  -8   1   4          1.40         17.11        16.65 o
  -8   1   3        209.88        221.37        31.97 o
   8  -1  -2         74.97         42.50        18.14 o
  -8   1   1         19.35         32.00        14.79 o
   8  -1   0          5.65          3.51        16.94 o
  -8   1   0         91.24         73.48        50.71 o
   8  -1   1        434.65        458.70        36.61 o
   8  -1   2        150.93        191.33        25.46 o
   8  -1   3        143.28        125.60        16.59 o
  -8   1  -4         90.90         93.11        38.98 o
  -8   1  -5        431.06        481.63        60.99 o
   8  -1   6          2.44        -16.73        45.92 o
   8  -1   7        212.43        240.82        59.04 o
   8  -1   8         43.96         98.39        64.03 o
   8  -1   9         73.83        106.78        71.12 o
  -8   0  14        199.63        283.09        74.44 o
  -8   0  13          4.57         35.48        49.78 o
  -8   0  12        424.10        463.39        80.30 o
  -8   0  11         48.71         51.30        62.44 o
  -8   0  10        623.04        724.84        78.04 o
  -8   0   9         38.54         16.19        42.52 o
  -8   0   8        895.66        813.86        87.30 o
  -8   0   7         74.69         40.37        37.96 o
  -8   0   6        610.67        564.06        37.91 o
  -8   0   5         18.23         32.14        21.63 o
  -8   0   4        871.60        825.71        54.64 o
  -8   0   3        102.55         79.36        34.28 o
  -8   0   3        440.52        461.76        42.73 o
   8   0  -2        250.63        197.64        18.81 o
   8   0  -1         28.63         45.14        18.67 o
  -8   0   1         63.82         59.60        27.86 o
  -8   0   0       1007.30       1067.86        61.77 o
  -8   0  -1         86.90         81.23        28.28 o
   8   0   1         98.49         63.91        34.68 o
   8   0   2        132.92        124.86        22.11 o
  -8   0  -3         88.37         90.32        27.20 o
   8   0   4        107.92        134.12        31.87 o
   8   0   5         15.63         32.52        31.54 o
   8   0   6        102.63        102.37        49.14 o
   8   0   7         25.31        -19.81        64.40 o
   8   0   8         89.38        121.42        66.92 o
   8   0   9         15.68         26.18        54.16 o
  -8  -1  14         43.71         79.23        56.41 o
  -8  -1  13        326.47        259.45        73.76 o
  -8  -1  12         31.34         15.59        66.48 o
  -8  -1  11        300.24        313.40        59.70 o
  -8  -1  10         10.28         37.62        46.82 o
  -8  -1   9        206.39        183.00        64.18 o
  -8  -1   8        115.23        180.14        60.18 o
  -8  -1   7          7.94         -4.97        29.78 o
  -8  -1   6         62.95         58.65        23.75 o
  -8  -1   5        360.59        416.26        46.05 o
  -8  -1   4         74.90        104.18        30.74 o
  -8  -1   3         13.72         11.64        22.02 o
   8   1  -2         53.77         83.14        25.12 o
  -8  -1   2        106.06        133.08        31.39 o
  -8  -1   1        228.95        257.18        39.95 o
  -8  -1   0        211.39        198.47        27.70 o
  -8  -1  -1          8.48          6.25        20.73 o
  -8  -1  -2          4.05          0.04        26.64 o
   8   1   3        104.07        128.19        30.87 o
   8   1   4        143.34        120.90        25.04 o
   8   1   5        273.94        245.49        30.13 o
   8   1   6         20.84         28.39        45.37 o
   8   1   7        171.59        258.13        76.81 o
   8   1   8         17.51         14.66        51.77 o
  -8  -2  14         60.93         91.74        71.31 o
  -8  -2  13         38.49         23.38        69.53 o
  -8  -2  12        150.20        182.71        60.40 o
  -8  -2  11         12.09         32.05        48.55 o
  -8  -2  10        275.93        301.25        74.55 o
  -8  -2   9         82.22         64.68        60.34 o
  -8  -2   8        366.42        352.07        37.99 o
  -8  -2   7          5.85         -2.42        30.78 o
  -8  -2   6       1120.47       1199.11        74.19 o
  -8  -2   5          0.54         30.37        36.44 o
  -8  -2   5         69.60         80.62        40.67 o
  -8  -2   4        868.14        847.71        46.69 o
  -8  -2   3         20.83          6.78        31.71 o
  -8  -2   2        650.46        584.03        52.63 o
  -8  -2   1          6.29          7.81        23.40 o
  -8  -2   0         35.48         27.44        23.47 o
  -8  -2  -1        111.41        159.13        35.00 o
  -8  -2  -2        292.71        323.64        44.79 o
  -8  -2  -3         20.92         14.62        26.33 o
   8   2   4        308.38        338.44        32.74 o
   8   2   5         60.49         86.82        34.66 o
   8   2   6         88.55         87.54        45.09 o
   8   2   7         12.51        -19.52        50.47 o
  -8  -3  13         63.15         94.75        52.78 o
  -8  -3  12          1.74          0.59        47.20 o
  -8  -3  11        107.37        142.07        66.85 o
  -8  -3  10         77.87         37.07        61.34 o
  -8  -3   9        266.89        282.57        37.89 o
  -8  -3   8          4.47          4.85        36.21 o
  -8  -3   8          6.18         24.25        60.21 o
  -8  -3   7        145.58        173.61        57.44 o
  -8  -3   6         38.50         22.89        41.98 o
  -8  -3   5         32.01         29.95        24.98 o
  -8  -3   4        245.68        226.52        38.42 o
  -8  -3   3        231.82        255.06        43.47 o
  -8  -3   2        301.35        369.02        37.10 o
  -8  -3   1         10.11         21.63        24.93 o
  -8  -3   0        157.22        226.17        40.14 o
  -8  -3  -1         26.69         13.36        33.39 o
  -8  -3  -2        114.98        100.99        29.91 o
  -8  -3  -3         70.00         71.62        27.88 o
   8   3   4          6.64         14.76        33.33 o
   8   3   5        201.61        246.70        37.97 o
   8   3   6         20.95         23.19        26.16 o
   8   3   7        214.16        185.22        62.36 o
  -8  -4  13         11.18         46.89        52.81 o
  -8  -4  12        113.82         66.22        66.99 o
  -8  -4  11         46.27         23.70        61.40 o
  -8  -4  10        401.01        384.21        45.06 o
  -8  -4   9          5.24         14.07        37.38 o
  -8  -4   9         41.06         37.35        62.33 o
  -8  -4   8        612.80        794.60        71.21 o
  -8  -4   7         38.50         75.81        38.72 o
  -8  -4   6        609.67        632.44        61.50 o
  -8  -4   5        108.17         93.15        36.67 o
  -8  -4   4        371.00        427.72        52.98 o
  -8  -4   3         98.41        120.42        30.13 o
  -8  -4   2        153.82        111.86        30.33 o
  -8  -4   1        361.44        320.32        48.17 o
  -8  -4   0        682.57        723.46        55.96 o
  -8  -4  -1         74.47        110.46        29.77 o
  -8  -4  -2        410.88        448.67        43.12 o
  -8  -4  -3         65.68         56.10        41.94 o
  -8  -4  -4        317.79        312.22        48.51 o
   8   4   5          0.05          8.91        27.03 o
   8   4   6        423.89        408.58        72.83 o
  -8  -4  -6        423.89        514.25        58.25 o
  -8  -5  12         28.55         30.43        45.94 o
  -8  -5  11        183.03        185.57        37.67 o
  -8  -5  10        129.41        210.93        47.91 o
  -8  -5   9        264.53        396.97        58.84 o
  -8  -5   8          1.07         -5.63        40.84 o
  -8  -5   7        316.81        249.65        50.51 o
  -8  -5   6         11.41         18.56        53.94 o
  -8  -5   5        206.55        207.83        45.54 o
  -8  -5   4        134.61        126.28        32.55 o
  -8  -5   3        154.33        134.00        31.50 o
  -8  -5   2         14.56         14.46        38.37 o
  -8  -5   1        274.03        240.66        44.76 o
  -8  -5   0        195.13        214.40        36.15 o
  -8  -5  -1          1.34         11.08        39.62 o
  -8  -5  -1        106.53        129.01        64.66 o
  -8  -5  -2         80.38         78.91        43.21 o
  -8  -5  -3         47.10         59.92        40.70 o
  -8  -5  -4        151.51        124.66        34.22 o
  -8  -5  -5        191.39        196.03        50.98 o
  -8  -6  12        231.21        195.63        43.21 o
  -8  -6  11         54.79         76.54        46.98 o
  -8  -6  10        245.62        247.12        56.21 o
  -8  -6   9         48.57         64.12        33.33 o
  -8  -6   8        245.30        244.74        55.37 o
  -8  -6   7         10.86          8.48        56.50 o
  -8  -6   6        217.03        282.13        69.88 o
  -8  -6   5        117.24         43.40        27.74 o
  -8  -6   4        114.36        150.45        34.61 o
  -8  -6   3          8.58         29.68        41.55 o
  -8  -6   2        230.57        225.81        45.33 o
  -8  -6   1         12.29          8.94        30.91 o
  -8  -6   0         51.73         30.50        46.19 o
  -8  -6   0        120.17        136.83        63.49 o
  -8  -6  -1         29.47         24.86        40.58 o
  -8  -6  -2        270.37        281.54        48.01 o
  -8  -6  -3          0.01         -7.23        31.89 o
  -8  -6  -4        420.51        502.27        58.87 o
  -8  -7  10        160.29        156.12        38.21 o
  -8  -7   9        197.76        222.57        55.20 o
  -8  -7   8         55.63         67.20        62.62 o
  -8  -7   7        464.43        593.79        89.54 o
  -8  -7   6         47.23         39.55        43.29 o
  -8  -7   5        193.04        234.58        38.90 o
  -8  -7   4          0.83         -6.64        41.23 o
  -8  -7   3        222.21        242.95        47.16 o
  -8  -7   2         40.99         44.59        32.36 o
  -8  -7   1        186.77        143.81        45.84 o
  -8  -7   0         33.76         45.20        38.34 o
  -8  -7  -1        180.91        140.35        43.57 o
  -8  -7  -2         54.04         44.58        32.49 o
  -8  -8   8        107.10        187.15        69.44 o
  -8  -8   7          1.00        -40.84        43.67 o
  -8  -8   6         50.02         38.59        34.23 o
  -8  -8   5         21.20         14.29        42.59 o
  -8  -8   4        107.93         94.83        46.10 o
  -8  -8   3          6.81          2.21        33.07 o
  -8  -8   2        146.81        202.42        49.50 o
  -8  -8   1         14.73         34.74        45.67 o
  -8  -8   0        127.37        120.83        53.53 o
  -8  -8   0        156.33         96.94        62.00 o
  -9  10   5        166.83         -2.30        60.88 o
  -9  10   4        234.77        293.07        54.77 o
  -9  10   3         30.05         46.71        32.14 o
  -9  10   2        177.02        210.17        38.06 o
  -9  10   1         70.93        119.82        73.05 o
  -9  10   0        160.84        137.05        69.58 o
  -9  10  -1          0.07         25.31        49.94 o
  -9  10  -2        156.03        268.74        72.67 o
  -9  10  -3         54.79         39.61        63.70 o
  -9   9   7        218.42         61.15        47.09 o
  -9   9   6         24.80         18.67        59.67 o
  -9   9   5         99.21         78.68        37.77 o
  -9   9   4          6.09         22.99        25.87 o
  -9   9   3        120.22        103.74        28.49 o
  -9   9   2         31.27         19.04        30.24 o
  -9   9   1        201.54        162.52        66.52 o
  -9   9   0          0.97          3.58        43.45 o
  -9   9  -1        181.55        212.75        66.63 o
  -9   9  -2          3.29         11.66        61.90 o
   9  -9   3        207.06        254.61        46.39 o
   9  -9   4         34.99         31.38        31.45 o
   9  -9   5        144.58        277.12        49.62 o
  -9   8   8         84.03        131.93        50.10 o
  -9   8   7         24.98         51.21        35.68 o
  -9   8   6        149.08        191.67        40.14 o
  -9   8   5          6.81         13.08        25.94 o
  -9   8   4        385.77        473.72        40.86 o
  -9   8   3         85.40         94.26        37.39 o
  -9   8   2        429.09        436.79        44.47 o
  -9   8   1          0.02         -1.12        29.66 o
  -9   8   0        405.36        418.66        50.59 o
  -9   8  -1          9.33         26.02        56.44 o
  -9   8  -2        307.08        293.78        43.35 o
  -9   8  -3          2.01         -8.14        27.40 o
   9  -8   4        104.77        137.04        41.71 o
  -9   8  -5         32.37         51.13        39.87 o
  -9   8  -6         36.46         60.82        43.97 o
   9  -8   6         56.71         81.92        61.82 o
  -9   7   9         35.82         26.56        26.32 o
  -9   7   8          5.10         29.03        36.36 o
  -9   7   7        119.43        145.68        38.66 o
  -9   7   6          2.19         17.72        26.09 o
  -9   7   5        157.98        163.27        31.53 o
  -9   7   4         17.90         35.01        34.33 o
  -9   7   3        247.59        252.80        37.75 o
  -9   7   2          0.76          4.43        23.72 o
  -9   7   1        273.10        315.47        66.93 o
  -9   7   0         52.60         66.98        28.61 o
  -9   7  -1        185.44        127.67        46.79 o
   9  -7   1        193.47        137.85        37.56 o
   9  -7   2          2.56         12.21        25.36 o
  -9   7  -3        171.86        202.57        40.23 o
   9  -7   4          1.54         13.64        33.90 o
   9  -7   5        181.48        135.12        34.31 o
   9  -7   6         26.12         36.26        29.38 o
  -9   6  10         51.78         83.24        42.36 o
  -9   6   9         44.62         75.15        55.48 o
  -9   6   8        481.34        477.26        49.59 o
  -9   6   7         56.77         42.41        26.51 o
  -9   6   6        534.45        532.55        59.94 o
  -9   6   6        602.74        552.30        67.78 o
  -9   6   5         39.34         52.19        34.74 o
  -9   6   4        399.76        440.22        42.17 o
  -9   6   3          0.43          2.41        23.35 o
  -9   6   2        501.82        595.72        49.38 o
  -9   6   2        651.71        758.80        79.83 o
   9  -6  -1        139.03        109.45        34.06 o
  -9   6   0        335.08        296.08        38.15 o
   9  -6   0        370.41        291.65        47.87 o
  -9   6  -1         16.27         16.27        20.78 o
  -9   6  -2        178.64        163.79        32.32 o
  -9   6  -3         20.81          8.22        35.09 o
   9  -6   4        169.93        168.65        32.57 o
   9  -6   5          3.52          4.41        26.64 o
   9  -6   6         65.56         63.88        59.59 o
   9  -6   7         26.19         -8.74        64.69 o
  -9   5  11        119.85        104.49        33.46 o
  -9   5  10         97.79        125.80        57.80 o
  -9   5   9        553.19        574.63        72.12 o
  -9   5   8         17.46         13.93        40.10 o
  -9   5   7        336.91        243.03        57.43 o
  -9   5   6         36.02         83.71        51.79 o
  -9   5   5        103.78        107.74        50.17 o
  -9   5   4        172.28        171.59        45.83 o
  -9   5   3        284.34        442.37        70.20 o
   9  -5  -2        313.48        297.22        40.15 o
  -9   5   1         29.99         76.76        46.12 o
   9  -5  -1        173.36        243.71        41.64 o
   9  -5   0         17.70         25.63        23.59 o
  -9   5  -1        131.65        100.80        29.38 o
  -9   5  -2         19.19         10.40        28.56 o
  -9   5  -3         84.44         93.38        24.28 o
   9  -5   4          0.02         14.50        25.64 o
   9  -5   5        132.74        104.76        60.87 o
   9  -5   6         31.96         -7.45        62.62 o
   9  -5   7        122.19        178.91        57.86 o
  -9   4  11         24.14         40.06        41.65 o
  -9   4  10        382.65        272.66        61.89 o
  -9   4   9         94.45         52.41        39.87 o
  -9   4   8        501.81        597.38        72.55 o
  -9   4   7        118.27        148.73        58.60 o
  -9   4   6        162.44        188.09        57.03 o
  -9   4   5         13.40         10.46        37.15 o
  -9   4   4        534.64        514.52        69.46 o
  -9   4   3         61.69         76.51        29.88 o
   9  -4  -2        387.51        331.41        32.86 o
  -9   4   1         40.84         59.02        23.33 o
  -9   4   0        509.81        588.36        50.84 o
  -9   4  -1        146.77        145.81        38.94 o
  -9   4  -2        313.97        277.90        28.86 o
  -9   4  -3         79.11         72.47        22.58 o
   9  -4   4         99.11        144.95        33.81 o
   9  -4   5         13.82         39.75        58.10 o
   9  -4   6        163.25        213.19        56.75 o
   9  -4   7          6.67         -2.65        66.85 o
  -9   3  12         13.34          2.12        53.84 o
  -9   3  11        457.72        513.72        82.21 o
  -9   3  10         29.40         35.97        32.05 o
  -9   3   9        167.92        157.40        59.83 o
  -9   3   8         47.91         59.73        46.51 o
  -9   3   7         35.07         25.04        20.10 o
  -9   3   6          6.28        -10.15        37.13 o
  -9   3   5        490.32        529.34        73.70 o
  -9   3   4         21.42         30.65        27.61 o
   9  -3  -3          6.13         11.02        21.71 o
   9  -3  -2         51.81         44.60        23.15 o
   9  -3  -1         12.14         14.15        33.51 o
   9  -3   0        287.71        294.14        42.94 o
   9  -3   1         43.67         38.38        28.21 o
  -9   3  -2          9.81          7.74        20.50 o
  -9   3  -3         43.06         35.12        28.31 o
   9  -3   4         17.92         17.60        42.88 o
   9  -3   5        122.94         83.00        47.62 o
   9  -3   6         24.41         69.41        62.58 o
   9  -3   7         87.36         88.81        69.29 o
  -9   2  12         84.77         60.65        62.13 o
  -9   2  11        127.56        187.71        58.77 o
  -9   2  10        202.34        249.22        46.49 o
  -9   2   9         58.85         68.50        55.93 o
  -9   2   8        186.89        152.39        44.62 o
  -9   2   7         63.41         63.95        23.50 o
  -9   2   6        594.70        572.60        41.29 o
  -9   2   5         70.29         62.29        20.30 o
   9  -2  -4         30.55         40.69        14.97 o
  -9   2   3         33.55         24.66        14.08 o
   9  -2  -2        200.46        211.23        39.65 o
   9  -2  -1         49.93         49.04        34.59 o
  -9   2   0        385.75        345.65        38.02 o
   9  -2   1         99.88        120.19        40.81 o
  -9   2  -1        103.02        147.99        68.13 o
  -9   2  -2        404.49        417.57        41.76 o
   9  -2   3         57.41         76.29        41.64 o
   9  -2   4        535.65        561.53        49.85 o
   9  -2   5         33.50         81.40        46.43 o
   9  -2   6        186.42        206.23        72.22 o
   9  -2   7         35.71         94.49        65.53 o
  -9   1  12         99.60         33.97        49.81 o
  -9   1  11        304.74        328.55        73.69 o
  -9   1  10         99.47        112.07        68.02 o
  -9   1   9        350.48        384.88        63.43 o
  -9   1   8        100.91        114.43        26.93 o
  -9   1   7        945.10        897.44        54.13 o
  -9   1   6         91.38         96.46        32.45 o
  -9   1   5        158.53        173.97        26.02 o
  -9   1   4         35.97         33.18        19.19 o
  -9   1   3         95.49         93.68        29.14 o
   9  -1  -2          8.13         27.22        21.69 o
  -9   1   1        148.94        129.32        20.50 o
   9  -1   0          0.66          8.44        33.63 o
  -9   1   0          0.66         24.60        57.84 o
   9  -1   1        161.68        133.11        29.21 o
   9  -1   2         93.24         94.64        26.84 o
  -9   1  -3        227.57        140.91        35.06 o
  -9   1  -4          1.04         20.57        44.27 o
   9  -1   5         83.23         84.34        46.87 o
   9  -1   6         11.75        -12.78        48.60 o
   9  -1   7         38.54          7.21        52.36 o
  -9   0  12        130.33        112.81        69.72 o
  -9   0  11         10.21         -4.41        66.77 o
  -9   0  10        145.43        134.27        55.85 o
  -9   0   9          7.50          7.55        26.51 o
  -9   0   8        474.44        398.60        47.72 o
  -9   0   7         55.52         83.11        32.85 o
  -9   0   6         96.40         72.98        24.83 o
  -9   0   5          1.69         12.65        21.61 o
  -9   0   4        114.08         58.65        30.22 o
  -9   0   3         49.56         73.05        29.24 o
  -9   0   2        117.30         90.46        24.04 o
  -9   0   1         12.69          4.13        29.43 o
   9   0   0         97.09         91.92        28.70 o
  -9   0  -1          0.00          0.92        43.62 o
  -9   0  -1          5.14         19.78        29.30 o
  -9   0  -2        317.55        285.91        29.10 o
   9   0   3         44.32         32.14        28.89 o
   9   0   4        162.53        212.64        53.02 o
  -9   0  -5         16.05         37.50        33.46 o
   9   0   6        143.80        194.57        58.13 o
  -9  -1  12        153.34        147.22        74.29 o
  -9  -1  11        121.81         74.48        53.99 o
  -9  -1  10        157.33        144.51        33.69 o
  -9  -1   9        561.33        631.14        74.34 o
  -9  -1   8         17.81         16.62        44.10 o
  -9  -1   7        366.27        409.16        38.53 o
  -9  -1   6          3.43          7.75        25.40 o
  -9  -1   5        547.09        613.40        56.56 o
  -9  -1   4         73.98         95.24        32.36 o
  -9  -1   3        381.43        390.39        36.71 o
  -9  -1   2         43.49         35.99        33.11 o
  -9  -1   1         85.04         86.35        35.48 o
  -9  -1   0          0.02         -6.85        24.02 o
   9   1   1         73.56         73.98        22.48 o
   9   1   2          4.69         21.96        29.25 o
   9   1   3        157.19        234.80        36.95 o
   9   1   4          1.71          1.67        24.40 o
   9   1   5         85.92         51.25        37.95 o
   9   1   6          8.20         69.63        71.73 o
  -9  -2  12         17.41         28.07        51.43 o
  -9  -2  11          1.86         -0.47        31.18 o
  -9  -2  10        228.06        176.37        48.61 o
  -9  -2   9        209.76        301.46        64.54 o
  -9  -2   8        102.70        106.89        39.75 o
  -9  -2   7         14.75         36.40        27.12 o
  -9  -2   6        194.91        194.77        44.07 o
  -9  -2   5         38.03         44.49        35.29 o
  -9  -2   4        288.53        290.92        33.69 o
  -9  -2   3         23.32          0.67        34.71 o
  -9  -2   2        166.94        181.95        41.14 o
  -9  -2   1          7.77         12.96        26.28 o
  -9  -2   0         36.94         43.58        27.54 o
  -9  -2  -1          3.64        -11.21        36.23 o
  -9  -2  -2         78.28        105.64        39.47 o
   9   2   3         50.77         66.60        24.41 o
   9   2   4        251.25        245.12        32.34 o
  -9  -2  -5         23.24         33.30        34.74 o
  -9  -3  12        122.77         62.68        35.71 o
  -9  -3  11        174.84        156.78        50.82 o
  -9  -3  10          7.16         40.34        41.71 o
  -9  -3   9        280.21        244.62        51.00 o
  -9  -3   8         97.50        146.99        44.14 o
  -9  -3   7        810.97        807.55        70.89 o
  -9  -3   6         86.72        106.46        40.29 o
  -9  -3   5        976.26       1003.59        55.92 o
  -9  -3   4         35.29         10.05        36.19 o
  -9  -3   3         73.65         70.01        39.20 o
  -9  -3   2          0.06         -9.11        28.33 o
  -9  -3   1         50.67         40.68        27.36 o
  -9  -3   0         79.13        125.02        40.66 o
  -9  -3  -1         93.72        120.26        41.29 o
  -9  -3  -2        107.23         81.93        31.65 o
  -9  -3  -3        223.92        189.77        31.39 o
   9   3   4          2.78         10.50        36.91 o
  -9  -4  11         42.15         66.19        48.53 o
  -9  -4  10         26.00         21.42        33.34 o
  -9  -4   9          1.23          5.94        41.42 o
  -9  -4   8        156.81        136.97        62.99 o
  -9  -4   7        120.21        198.56        47.93 o
  -9  -4   6        155.51        171.18        35.27 o
  -9  -4   5         13.86         17.81        40.43 o
  -9  -4   4         41.22         66.91        39.48 o
  -9  -4   3          0.17          0.02        29.10 o
  -9  -4   2        199.45        152.93        32.82 o
  -9  -4   1          1.13          1.09        36.31 o
  -9  -4   0        143.70        116.67        42.45 o
  -9  -4  -1         72.84         59.85        32.33 o
  -9  -4  -2        120.56         85.34        34.26 o
  -9  -4  -3          1.93          4.75        45.16 o
  -9  -5  10         79.29        107.43        63.99 o
  -9  -5   9        458.41        544.83        94.80 o
  -9  -5   8          0.09         -2.38        42.01 o
  -9  -5   7        609.34        724.30        55.21 o
  -9  -5   6         70.91        105.29        44.44 o
  -9  -5   5        261.88        255.38        52.25 o
  -9  -5   4         84.53         92.34        32.86 o
  -9  -5   3        681.40        657.79        52.37 o
  -9  -5   2         22.91         24.46        38.60 o
  -9  -5   1        264.62        276.84        49.89 o
  -9  -5   0         60.10         49.38        32.85 o
  -9  -5  -1         73.86         77.80        33.94 o
  -9  -5  -2          8.60          9.05        45.93 o
  -9  -6   8         89.29         68.56        45.70 o
  -9  -6   7         11.78          9.98        46.03 o
  -9  -6   6         69.42         62.81        45.60 o
  -9  -6   5          0.35        -22.96        33.57 o
  -9  -6   4        198.42        199.56        37.73 o
  -9  -6   3         54.97         23.82        45.38 o
  -9  -6   2         60.19         45.40        43.05 o
  -9  -6   1         22.85         13.97        32.27 o
  -9  -6   0         55.26         17.76        47.62 o
  -9  -6   0         55.26         41.89        69.56 o
 -10   8   5         47.37          7.28        27.59 o
 -10   8   4         79.20        113.31        46.22 o
 -10   8   3         12.28         30.61        59.98 o
 -10   8   2        192.17        259.86        66.20 o
 -10   8   1         30.67         31.36        33.44 o
 -10   8   0        123.11        116.65        46.14 o
 -10   8  -1         21.07          6.34        50.21 o
 -10   8  -2        297.04        373.86        75.98 o
 -10   7   7        136.40        130.58        41.54 o
 -10   7   6         24.03         39.31        28.42 o
 -10   7   5        162.34        162.50        32.93 o
 -10   7   4          3.05         -4.85        55.64 o
 -10   7   3        333.36        324.12        67.51 o
 -10   7   2          3.71         -1.95        47.59 o
 -10   7   1        169.16        146.88        44.46 o
 -10   7   0         40.28          7.71        38.83 o
 -10   7  -1        228.28        210.36        40.52 o
 -10   7  -2         26.99         15.41        29.38 o
 -10   7  -3          9.96         63.49        40.28 o
 -10   6   8        290.29        277.76        67.05 o
 -10   6   7         40.22         33.43        41.61 o
 -10   6   6        190.33        173.04        49.34 o
 -10   6   5          4.57         -0.27        57.44 o
 -10   6   4        204.16        251.14        65.74 o
 -10   6   3         19.57         -4.10        44.68 o
 -10   6   2        139.16        153.49        62.37 o
 -10   6   1         27.18         18.57        62.23 o
 -10   6   0        169.04        151.16        35.26 o
 -10   6  -1          3.16         -8.94        24.14 o
 -10   6  -2         71.22        101.11        34.80 o
 -10   6  -3         57.34         59.17        38.92 o
  10  -6   4         93.90        110.61        48.59 o
 -10   5   9        398.33        428.86        73.75 o
 -10   5   8         13.40         24.86        41.98 o
 -10   5   7        402.50        375.75        71.51 o
 -10   5   6         12.34         17.59        56.32 o
 -10   5   5        241.55        406.94        70.02 o
 -10   5   4         68.12         22.16        45.16 o
 -10   5   3         71.66         66.57        62.85 o
 -10   5   2         54.59         78.36        61.84 o
 -10   5   1        259.79        304.92        61.35 o
 -10   5   0          3.36          6.33        27.50 o
 -10   5  -1        205.16        197.53        36.01 o
 -10   5  -2         33.26         21.85        31.12 o
  10  -5   3         73.23         56.69        32.44 o
  10  -5   4         49.56        106.51        49.20 o
 -10   4   9         82.90         31.47        44.98 o
 -10   4   8        130.50        168.22        62.23 o
 -10   4   7         14.22         27.27        59.63 o
 -10   4   6         48.37         57.84        42.55 o
 -10   4   5         17.16          5.67        42.81 o
 -10   4   4        192.34        177.96        65.70 o
 -10   4   3         26.83         58.23        62.10 o
 -10   4   2        244.44        275.57        61.33 o
 -10   4   1          9.59         18.72        27.93 o
 -10   4   0        128.38        107.92        40.36 o
 -10   4  -1          1.76         10.74        30.42 o
 -10   4  -2         59.09         58.69        24.24 o
 -10   4  -3         42.84         36.29        32.65 o
  10  -4   4        165.19        223.16        71.27 o
 -10   3  10         16.20         -3.32        43.36 o
 -10   3   9        184.36        218.33        64.83 o
 -10   3   8          1.80         56.42        59.49 o
 -10   3   7        385.03        430.37        63.70 o
 -10   3   6          4.36         18.82        46.18 o
 -10   3   5        381.53        590.85        85.88 o
 -10   3   4         15.77         50.54        61.44 o
 -10   3   3        281.79        347.55        63.98 o
  10  -3  -2          7.37         -6.09        28.06 o
  10  -3  -1        177.94        167.93        42.88 o
  10  -3   0         33.99         69.72        40.20 o
  10  -3   1        225.65        243.48        40.22 o
  10  -3   2          5.11         12.90        31.45 o
  10  -3   3        273.53        311.94        58.85 o
 -10   3  -4         10.42         49.75        47.30 o
 -10   2  10         33.76        121.77        68.62 o
 -10   2   9          6.71        -26.78        60.82 o
 -10   2   8        154.44        114.78        50.29 o
 -10   2   7          2.40          0.41        46.95 o
 -10   2   6        136.64        130.58        67.16 o
 -10   2   5         34.52         67.09        63.29 o
 -10   2   4        107.80         79.80        49.38 o
  10  -2  -3         15.13         23.19        26.28 o
  10  -2  -2        107.29         89.29        39.42 o
 -10   2   1          2.42         18.88        38.87 o
  10  -2   0        185.62        145.56        35.70 o
  10  -2   1         63.18         38.72        43.71 o
 -10   2  -1         64.61         72.08        68.29 o
  10  -2   2        361.41        282.98        58.57 o
  10  -2   3          7.81        -14.92        45.75 o
  10  -2   4         21.77         10.76        33.54 o
 -10   1  10         15.48         51.59        64.54 o
 -10   1   9        200.51        178.62        53.65 o
 -10   1   8          5.64          5.97        49.45 o
 -10   1   7        386.57        410.17        79.75 o
 -10   1   6         51.21        143.12        69.47 o
 -10   1   5        392.73        446.33        70.33 o
  10  -1  -4          2.30          2.36        26.57 o
 -10   1   3        340.36        345.93        50.49 o
  10  -1  -2          4.97         11.19        37.70 o
 -10   1   1        446.21        411.86        43.82 o
  10  -1   0          2.16         -5.67        42.07 o
 -10   1   0         22.64         18.37        72.13 o
  10  -1   1        653.97        695.29        75.02 o
 -10   1  -2         53.99         20.44        43.96 o
 -10   1  -3         78.91         78.25        36.92 o
  10  -1   4         11.86         39.15        50.67 o
 -10   0  10         63.60         51.62        29.99 o
 -10   0   9         88.60         73.10        29.88 o
 -10   0   8        219.14        211.81        71.58 o
 -10   0   7         59.23         40.42        36.06 o
 -10   0   6        153.16        184.81        30.56 o
 -10   0   5          9.75         27.64        44.03 o
 -10   0   4        191.86        208.30        71.13 o
 -10   0   3         42.66         30.73        59.14 o
  10   0  -2        191.77        208.89        37.56 o
  10   0  -1         34.95         23.94        40.73 o
 -10   0   1         35.16          9.70        68.61 o
  10   0   0        237.57        174.50        51.65 o
 -10   0  -1         14.68          9.19        44.98 o
  10   0   2         27.27          5.86        35.38 o
  10   0   3         40.36         52.82        48.79 o
 -10  -1  10         81.44         -4.06        30.69 o
 -10  -1   9        149.46        126.48        42.80 o
 -10  -1   8         44.07         31.08        38.53 o
 -10  -1   7        109.09        141.65        32.52 o
 -10  -1   6         26.76         63.64        27.30 o
 -10  -1   5        203.50        296.42        48.48 o
 -10  -1   4          0.46         25.31        33.82 o
 -10  -1   3        309.62        375.69        37.56 o
 -10  -1   2         12.01         -8.91        30.54 o
 -10  -1   2         31.90         57.02        68.69 o
 -10  -1   1        497.11        605.47       104.11 o
 -10  -1   0         50.59         38.03        44.78 o
  10   1   1        166.27        148.81        39.51 o
  10   1   2         24.06         22.01        45.85 o
  10   1   3        327.49        321.75        63.11 o
 -10  -2   9         14.91         15.02        42.28 o
 -10  -2   8         59.22         60.80        30.44 o
 -10  -2   7         23.86         19.25        33.90 o
 -10  -2   7         34.41         18.60        72.93 o
 -10  -2   6        306.85        457.51        58.18 o
 -10  -2   5          2.08         -3.94        36.72 o
 -10  -2   5         15.30         23.63        63.48 o
 -10  -2   4        425.51        414.62        41.48 o
 -10  -2   3         18.21         54.71        39.17 o
 -10  -2   2        220.24        270.27        50.62 o
 -10  -2   1          3.54          7.11        29.06 o
 -10  -2   0          1.07         -5.98        28.98 o
 -10  -2  -1         25.58         25.10        39.49 o
 -10  -2  -1         29.01         21.21        47.48 o
  10   2   2        169.83        177.73        55.50 o
 -10  -3   8         33.15         60.84        40.65 o
 -10  -3   8         33.15         67.57        74.09 o
 -10  -3   7        150.94        144.99        47.56 o
 -10  -3   6         54.90         62.08        41.52 o
 -10  -3   5         92.62        114.60        34.73 o
 -10  -3   4          6.85          2.03        42.44 o
 -10  -3   3        115.44        129.22        44.15 o
 -10  -3   2          0.53        -10.99        29.57 o
 -10  -3   1        101.45         99.49        33.64 o
 -10  -3   0          7.89         23.69        44.77 o
 -10  -4   7         52.98         10.48        33.15 o
 -10  -4   6        231.14        278.83        42.07 o
 -10  -4   5         27.55         21.81        45.38 o
 -10  -4   4        182.24        200.82        51.26 o
 -10  -4   3         12.14          9.85        32.25 o
 -10  -4   2        333.18        370.25        46.24 o
 -11   5   3        334.89         79.57        72.76 o
 -11   5   2         18.68         23.81        67.00 o
 -11   4   5        175.92         14.80        50.32 o
 -11   4   4        154.30        163.22        73.28 o
 -11   4   3          4.45         13.71        59.90 o
 -11   4   2         50.44         47.82        52.45 o
 -11   4   1          0.18         -8.58        55.54 o
 -11   3   5        127.53        153.81        72.01 o
 -11   3   4          5.97          0.64        69.23 o
 -11   3   3         47.26         43.74        46.54 o
 -11   3   2          1.29          8.99        50.70 o
 -11   3   1        112.07        248.53        85.63 o
 -11   2   6        257.00        378.55        86.28 o
 -11   2   5         54.18         99.75        69.37 o
 -11   2   4        187.62        212.61        62.90 o
 -11   2   3          5.76          2.21        49.99 o
 -11   2   2        304.93        400.84        90.03 o
 -11   2   1         18.82         28.02        42.25 o
 -11   1   5         34.93         55.09        47.22 o
 -11   1   4          4.64         -2.26        52.15 o
 -11   1   3        247.54        289.08        93.27 o
  11  -1  -2         56.81         84.45        43.65 o
  11  -1  -1         89.04         51.03        38.88 o
 -11   0   4        200.46        374.42        97.63 o
  11   0  -3         33.61          7.19        42.79 o
   0   0   2       4581.33       4409.37        20.27 o
   0   0  -3       2046.82       1815.25        19.17 o
   0   0  -5         12.91         10.09         5.11 o
   0   0   6        546.06        497.61        16.40 o
   0   0   9          0.20          0.63        12.72 o
   0   0  10        191.85        169.43        21.43 o
   0   0 -13          7.22         17.85        39.11 o
   0   1 -15        204.23        235.98        56.28 o
   0   1 -14          9.29         28.06        39.07 o
   0   1 -11        615.37        653.40        59.13 o
   0   1 -10          2.73         11.59        29.56 o
   0   1  -7         79.26         84.66        10.95 o
   0  -1   6        332.11        295.78        13.83 o
   0   1  -4        859.44        866.85        25.33 o
   0  -1   3        594.71        588.94        14.64 o
   0  -1  -1        239.34        297.07        11.79 o
   0   1   2        103.17         98.24         5.55 o
   0   1   4       2094.59       2082.75        19.03 o
   0  -1  -5          1.14          3.62         4.63 o
   0  -1  -6        118.13        111.72        14.44 o
   0  -1  -7          1.34          2.17        12.87 o
   0  -1  -8        249.98        231.31        15.84 o
   0   1   9        591.11        639.55        29.20 o
   0  -1 -11         62.80         75.93        34.90 o
   0  -1 -12         16.25          6.99        33.90 o
   0  -1 -13        273.52        306.51        53.75 o
   0  -1 -15         20.42         12.89        45.93 o
   0  -1 -16          4.12          4.71        44.63 o
   0   2 -15          7.94         22.82        47.34 o
   0   2 -12          0.68          5.31        36.18 o
   0   2 -11          0.78         -2.70        33.13 o
   0   2  -8         57.01         62.25        15.78 o
   0   2  -7        191.90        139.50        17.31 o
   0   2  -5         11.60         10.81         7.78 o
   0   2  -4        563.42        634.45        16.06 o
   0   2  -3        460.53        484.00        12.81 o
   0  -2   0       4052.47       3832.68        24.04 o
   0   2   1        888.82        798.73        16.36 o
   0  -2  -2      10580.86      11943.33        62.30 o
   0  -2  -3       1440.62       1653.62        17.68 o
   0   2   4       1404.08       1326.20        17.33 o
   0  -2  -5       1046.70       1033.42        43.08 o
   0  -2  -6         58.91         38.64         7.91 o
   0  -2  -7          0.08          1.60         5.79 o
   0  -2  -8        460.61        520.38        20.34 o
   0  -2 -10         28.53         22.71        27.42 o
   0  -2 -11          0.05          7.16        31.09 o
   0  -2 -12        441.23        468.55        54.27 o
   0  -2 -14         25.25         29.81        41.82 o
   0  -2 -15          7.02         33.07        41.51 o
   0   3 -17        130.25        127.20        61.56 o
   0   3 -16          5.30         11.17        45.53 o
   0   3 -13         73.03         78.77        42.56 o
   0   3 -12         14.13         18.15        31.53 o
   0   3 -10         47.30         47.25        31.35 o
   0   3  -9        828.59        822.42        58.15 o
   0   3  -8         11.54          3.94        22.88 o
   0   3  -6         31.40         40.66         9.66 o
   0   3  -5        104.44        101.98        10.25 o
   0   3  -4          2.85         17.94         6.09 o
   0   3  -2          8.85         11.31         5.75 o
   0  -3   1       1582.80       1624.44        24.51 o
   0  -3   0       1121.12       1093.56        37.42 o
   0   3   1       3609.51       4293.48        28.41 o
   0   3   2        640.58        598.94         9.42 o
   0  -3  -3       1642.20       1642.58        22.42 o
   0  -3  -5         91.09        100.21         7.41 o
   0  -3  -6        513.52        501.39        14.64 o
   0  -3  -7        344.77        357.57        14.18 o
   0  -3  -9        119.76         96.35        28.07 o
   0  -3 -10          0.90          4.33        20.14 o
   0  -3 -11        414.76        353.60        47.30 o
   0  -3 -13          1.63         14.71        38.11 o
   0  -3 -14         50.36         23.74        40.55 o
   0   4 -17         10.62          1.15        50.02 o
   0   4 -14          5.58         30.95        45.76 o
   0   4 -13          7.81         -7.78        36.26 o
   0   4 -10          1.20        -29.21        31.12 o
   0   4  -9         66.05         72.10        28.79 o
   0   4  -7        658.58        723.62        46.92 o
   0   4  -6        336.42        357.62        16.78 o
   0  -4   5        854.00        765.61        21.61 o
   0   4  -3         18.50         19.34         7.85 o
   0  -4   2         94.56         89.81         7.50 o
   0  -4   1        657.07        603.73        23.52 o
   0   4   1        272.63        299.97         7.38 o
   0   4   2       3991.30       4331.47        25.25 o
   0  -4  -4        145.31        160.91        12.74 o
   0  -4  -5          2.14          0.98         4.41 o
   0  -4  -6       1083.71       1028.93        18.00 o
   0  -4  -8        192.98        188.67        30.88 o
   0  -4  -9        145.69        147.27        23.01 o
   0  -4 -10        462.90        431.06        47.49 o
   0  -4 -12         72.51         80.83        27.28 o
   0  -4 -13         30.49         49.28        28.44 o
   0   5 -15         79.91         36.14        48.26 o
   0   5 -12         17.93         24.20        36.98 o
   0   5 -11         94.24        111.79        36.15 o
   0   5 -10          0.31          2.08        26.85 o
   0   5  -8          0.01          3.90        23.17 o
   0   5  -7         68.05         43.40        22.27 o
   0   5  -6         26.68         15.15        18.69 o
   0   5  -4          8.81          7.70         9.21 o
   0   5  -3         60.22         60.87         9.13 o
   0   5  -2         22.31         15.28         9.02 o
   0   5  -1        254.21        221.41        13.25 o
   0  -5   0         27.33         37.01         5.88 o
   0  -5  -1       1598.64       1788.66        17.62 o
   0   5   3        853.70        947.21        15.12 o
   0  -5  -4        701.06        733.81        14.67 o
   0  -5  -5        951.84        962.32        18.29 o
   0  -5  -7         22.30         17.77         5.38 o
   0  -5  -8         57.24         66.55        19.78 o
   0  -5 -11         25.41         20.32        24.15 o
   0  -5 -12          2.60          1.18        26.37 o
   0   6 -16         26.60         10.36        49.60 o
   0   6 -15         20.16         34.71        48.32 o
   0   6 -12          4.33         11.44        36.18 o
   0   6 -11          6.52         27.15        34.16 o
   0   6  -9          0.12         -0.24        26.48 o
   0   6  -8        193.84        171.49        32.38 o
   0   6  -7        126.09        130.15        28.04 o
   0  -6   5        152.10        163.72        18.21 o
   0  -6   4        325.70        345.20        22.63 o
   0   6  -2       2554.09       2461.05        42.20 o
   0   6  -1          3.23          3.19         5.40 o
   0  -6   0       1055.15       1147.90        15.43 o
   0   6   2         45.99         38.02         6.62 o
   0   6   3        220.37        234.58        12.26 o
   0  -6  -4        501.37        470.15        15.72 o
   0  -6  -6        297.41        292.25        10.06 o
   0   6   7         62.07         70.25        13.99 o
   0  -6 -10         63.63         60.84        22.75 o
   0  -6 -11         11.98         12.56        23.74 o
   0  -6 -14        126.05         96.09        32.70 o
   0   7 -14         23.23         -4.67        46.58 o
   0   7 -13         92.93         86.61        41.74 o
   0   7 -10        293.42        280.85        43.80 o
   0   7  -9        177.97        163.60        37.10 o
   0   7  -6         22.31         16.28        15.49 o
   0  -7   5        148.88        166.02        19.49 o
   0   7  -3       1804.31       1843.49        51.71 o
   0   7  -2         65.48         55.18         9.23 o
   0  -7   1        265.32        228.11        12.74 o
   0  -7  -1        257.61        261.97        11.95 o
   0   7   2          0.02          1.93         4.61 o
   0   7   3       1514.45       1587.82        37.91 o
   0  -7  -5        145.06        156.56         9.35 o
   0   7   6          0.07         -0.60         4.99 o
   0  -7  -9          3.86          1.59        12.40 o
   0  -7 -10          0.06         -8.16        21.75 o
   0  -7 -13         65.59         56.33        28.92 o
   0   8 -15          6.44        -15.91        46.50 o
   0   8 -14         42.56         17.49        43.34 o
   0   8 -11          2.45          2.82        34.45 o
   0   8 -10         42.57          9.07        32.96 o
   0   8  -8        218.11        259.68        38.22 o
   0   8  -7         57.59         54.58        18.62 o
   0  -8   6        100.43         81.23        19.39 o
   0   8  -4        292.45        312.12        26.87 o
   0   8  -3        133.36        147.70        13.51 o
   0   8  -2          6.90         11.86         9.48 o
   0  -8   0         51.53         56.60         9.06 o
   0  -8  -1         31.87         24.55         7.34 o
   0   8   4         10.77         11.06        10.86 o
   0   8   5          0.84         -7.79        12.79 o
   0  -8  -8         84.69         84.28        21.27 o
   0  -8  -9         34.05         47.84        44.19 o
   0  -8 -12         77.36         61.03        51.20 o
   0   9 -15         12.51        -11.67        46.31 o
   0   9 -12         13.28         27.53        40.65 o
   0   9 -11        102.85         77.24        40.59 o
   0  -9   8        142.23        138.40        27.30 o
   0  -9   7         27.48         39.09        17.23 o
   0   9  -5        310.60        300.76        31.10 o
   0  -9   4        200.82        195.55        17.24 o
   0  -9   3        470.64        472.79        24.67 o
   0  -9   1        496.45        438.96        10.07 o
   0   9   0         31.13         32.72        10.53 o
   0  -9  -3          0.83         10.74        18.04 o
   0  -9  -4         20.80         20.73        31.88 o
   0  -9  -7         92.40         67.93        41.06 o
   0  -9  -8         13.75         46.13        42.47 o
   0  -9 -11         54.63         34.34        47.61 o
   0  10 -13          2.42          1.36        41.75 o
   0  10 -12         90.72         67.91        42.82 o
   0  10  -9         19.18         25.60        23.30 o
   0  10  -8        131.78        109.31        26.53 o
   0  10  -6        237.62        217.00        24.37 o
   0  10  -5        108.17         57.40        15.08 o
   0 -10   4          9.02         20.05        14.03 o
   0  10  -2         29.61         30.67         7.54 o
   0  10  -1          1.93          0.78        11.79 o
   0 -10  -2          0.89          8.75        18.95 o
   0 -10  -3          1.92         -1.80        19.03 o
   0 -10  -6        258.22        189.22        33.16 o
   0 -10  -7          0.07          0.08        41.31 o
   0 -10 -10         41.95         97.21        52.90 o
   0  11 -14          5.46        -11.77        47.65 o
   0  11 -10          0.43         -3.31        25.43 o
   0 -11   7        183.45        164.81        23.14 o
   0  11  -6          6.44          6.39        16.21 o
   0 -11   3        414.44        420.70        20.13 o
   0 -11   2         22.25         -2.00        20.10 o
   0 -11  -1         63.65         62.02        22.28 o
   0 -11  -2         57.93         54.20        22.74 o
   0 -11  -5        100.40         70.29        29.58 o
   0 -11  -6          2.92         18.09        29.22 o
   0 -11  -8          0.20          4.19        44.94 o
   0 -11  -9         13.60         24.62        48.91 o
   0  12 -11          0.00          7.63        28.11 o
   0  12  -8         54.17         35.99        23.59 o
   0  12  -7         10.65         13.65        26.29 o
   0 -12   4         48.46         43.59        23.13 o
   0 -12   3          7.32         10.13        22.20 o
   0  12   0         40.28         45.30        23.22 o
   0  12   1         11.61          9.22        23.42 o
   0  12   3          0.02         26.71        30.60 o
   0 -12  -4         33.84          1.73        40.72 o
   0 -12  -5         21.74         33.55        45.10 o
   0 -12  -7         30.72         29.75        45.47 o
   0  13  -9         45.20         39.82        39.79 o
   0  13  -8          6.98          0.51        29.51 o
   0 -13   5        174.15        198.25        33.17 o
   0 -13   4          1.89         -2.51        25.54 o
   0 -13   1        201.81        219.03        32.13 o
   0  13   0          0.51          5.07        24.35 o
   0 -13  -3         14.91          7.09        45.44 o
   0  14  -9         12.78         -0.67        34.22 o
   0 -14   6         90.24         64.79        31.02 o
   0 -14   5          0.01         -6.74        27.39 o
   0 -14   2         43.01         34.43        46.22 o
   0 -14   1         18.86         -9.82        43.87 o
   0 -14  -2         29.11          7.13        48.22 o
   0 -15   3         12.45         33.40        50.94 o
  -1  15  -2          4.03         -6.08        40.71 o
   1 -15   3         47.28         70.64        31.95 o
   1 -15   6          2.20         -3.19        31.22 o
  -1  14   2         21.26         21.28        29.28 o
  -1  14   1         17.34         20.85        36.09 o
   1 -14   1          1.60         17.80        28.16 o
   1 -14   2         22.91         32.34        27.66 o
   1 -14   5         22.31         25.54        29.22 o
   1 -14   6         44.27         50.85        29.57 o
  -1  14  -9         14.12         22.62        33.36 o
   1 -13  -6         11.01         57.00        35.77 o
  -1  13   3         68.97         69.99        28.51 o
  -1  13   2          0.07          3.62        36.33 o
  -1  13   0         23.38         30.09        26.35 o
   1 -13   1        219.73        224.90        32.99 o
   1 -13   4          2.31        -16.35        26.48 o
   1 -13   5        128.91        158.06        31.95 o
  -1  13  -8         25.55         44.15        31.02 o
  -1  13  -9         38.60         36.47        30.49 o
   1 -12  -8         68.70         41.89        34.22 o
   1 -12  -7          5.26        -10.02        30.58 o
  -1  12   4        109.19        120.12        29.94 o
  -1  12   3        212.64        218.54        44.58 o
  -1  12   1         56.57         29.71        24.65 o
   1 -12   0        201.02        216.36        31.34 o
   1 -12   3         30.22         10.41        24.37 o
   1 -12   4         71.06         65.36        25.93 o
  -1  12  -7         15.02          3.95        18.31 o
  -1  12  -8         91.94         59.69        24.68 o
  -1  12 -11          0.01         18.39        27.81 o
   1 -11  -9         27.56         12.98        32.20 o
   1 -11  -8          4.23         22.06        43.15 o
   1 -11  -6        156.80        138.05        31.90 o
   1 -11  -5        335.10        326.43        53.96 o
  -1  11   2          3.73          4.58        23.18 o
  -1  11   1        273.53        289.39        31.31 o
   1 -11   2         10.41          2.28        19.99 o
   1 -11   3         73.61         59.95        23.05 o
  -1  11  -6         49.17         42.67        16.73 o
  -1  11  -7        320.13        338.92        32.05 o
  -1  11 -10         14.88         22.45        25.74 o
  -1  11 -13         29.22         20.69        46.50 o
   1 -10 -10        113.07        107.46        51.55 o
   1 -10  -7          0.48          9.48        25.65 o
   1 -10  -6        489.15        418.49        40.62 o
   1 -10  -3         41.90         45.38        20.82 o
  -1  10   2        165.33        212.36        26.66 o
   1 -10   1         84.16         80.38        20.77 o
   1 -10   2        503.95        488.35        34.06 o
   1 -10   4         89.82        123.34        38.60 o
   1 -10   5        230.76        223.70        19.93 o
  -1  10  -6         84.50        102.61        21.06 o
  -1  10  -8         20.38         30.26        23.22 o
  -1  10  -9          2.81         -1.26        22.72 o
  -1  10 -12         23.32         10.74        42.48 o
  -1  10 -13          8.79        -10.96        41.23 o
   1  -9 -11         68.93         97.61        50.51 o
   1  -9  -8        135.44        147.82        46.61 o
   1  -9  -7        324.91        302.82        23.86 o
   1  -9  -4        190.61        189.14        25.52 o
   1  -9  -3        187.27        251.21        26.72 o
  -1   9   0         80.59         90.81        12.03 o
   1  -9   1        260.15        248.91        25.53 o
  -1   9  -3         38.49         44.31        11.72 o
  -1   9  -4          0.19          0.34        11.33 o
  -1   9  -5         33.44         42.34        20.24 o
   1  -9   7        391.41        405.62        26.48 o
  -1   9  -8         28.95         35.21        28.79 o
  -1   9 -11        348.99        373.88        54.59 o
  -1   9 -12         13.32         22.40        39.01 o
  -1   9 -15         36.89         10.31        49.24 o
   1  -8 -13         28.26         21.69        49.59 o
   1  -8 -12         60.02         66.97        47.89 o
   1  -8  -9          5.50          8.03        18.54 o
   1  -8  -8         90.39         88.92        12.34 o
   1  -8  -5         14.40         11.31        10.64 o
   1  -8  -4        883.26        815.37        39.51 o
   1  -8  -1        537.23        523.70        16.56 o
   1  -8   0       1061.92        952.63        38.77 o
   1  -8   2        803.68        890.65        25.32 o
  -1   8  -3         15.91         14.06         9.52 o
   1  -8   4        109.43        122.26        17.29 o
  -1   8  -6        225.14        237.32        20.67 o
   1  -8   7         77.22         73.49        21.03 o
  -1   8 -10        115.81        146.52        41.07 o
  -1   8 -11          1.68          0.66        35.00 o
  -1   8 -14         24.92         26.16        47.18 o
  -1   8 -15         32.06         21.16        47.20 o
   1  -7 -13        128.68         95.02        29.41 o
   1  -7 -10          0.13         -2.74        20.71 o
   1  -7  -9        202.14        196.95        14.97 o
   1  -7  -6        186.42        163.82        18.97 o
   1  -7  -5        391.78        399.41        24.37 o
   1  -7  -2        380.73        395.84        20.65 o
   1  -7  -1        108.84        112.99         7.95 o
   1  -7   1         29.27         24.68         4.67 o
  -1   7  -2         18.02         20.09         7.65 o
   1  -7   3         54.47         78.26        13.50 o
   1  -7   5        408.36        413.77        21.95 o
  -1   7  -6          3.31          2.59        15.95 o
  -1   7  -9        571.41        602.00        53.93 o
  -1   7 -10         26.64         13.45        31.28 o
  -1   7 -13        186.01        231.27        51.50 o
   1  -6 -14         33.19         33.20        29.47 o
   1  -6 -11          3.99          3.26        22.99 o
   1  -6 -10        129.14        113.42        14.08 o
   1  -6  -8          4.05         14.32        14.63 o
   1  -6  -7          2.26          6.83         9.45 o
   1  -6  -6        314.79        287.94        12.34 o
   1  -6  -4        412.18        462.35        22.85 o
  -1   6   3        109.11        105.42         8.03 o
   1  -6  -2       3120.85       3215.43        60.67 o
   1  -6   0       1821.52       1794.79        31.09 o
   1  -6   1       1012.61       1057.81        17.02 o
  -1   6  -2        863.62        983.83        27.01 o
   1  -6   4       1262.90       1203.84        26.13 o
  -1   6  -5         43.23         48.40        11.26 o
  -1   6  -8        698.32        730.56        53.56 o
  -1   6  -9          0.64         15.46        26.56 o
  -1   6 -12         42.46         54.94        34.43 o
  -1   6 -15          3.70         -1.04        48.99 o
  -1   6 -16         10.73         36.61        49.41 o
   1  -5 -15        132.84        155.37        36.09 o
   1  -5 -12          0.22         15.16        24.52 o
   1  -5 -11        453.98        402.50        22.90 o
   1  -5  -9        262.30        265.14        23.48 o
   1  -5  -8         31.51         42.44        10.85 o
   1  -5  -7        941.38        925.46        26.25 o
   1  -5  -5         96.03        119.79        14.67 o
   1  -5  -4         17.38         11.45         7.63 o
  -1   5   3        535.99        580.97        18.41 o
   1  -5  -1        723.19        743.86        21.68 o
   1  -5   0       1041.91        998.63        21.35 o
   1  -5   1          0.98          4.83         3.98 o
  -1   5  -2         11.71          9.43         6.07 o
   1  -5   3        764.57        719.68        16.41 o
  -1   5  -4         48.25         37.53         8.55 o
  -1   5  -6        499.28        568.40        28.78 o
  -1   5  -7        801.83        766.79        49.95 o
  -1   5  -8        256.66        238.10        35.41 o
  -1   5 -11         44.75         46.82        30.98 o
  -1   5 -14          1.64          1.94        43.12 o
  -1   5 -15         14.72         52.71        42.81 o
   1  -4 -13          1.14          3.79        25.54 o
   1  -4 -12         85.68         85.19        27.77 o
   1  -4 -10        107.59         88.12        20.26 o
   1  -4  -9         20.82         26.42        11.53 o
   1  -4  -8        448.90        470.02        23.52 o
   1  -4  -6        111.75        137.09        12.06 o
   1  -4  -5        308.51        300.37        16.21 o
   1  -4  -4        360.74        332.69        21.67 o
  -1   4   2        486.05        572.06        13.12 o
   1  -4  -1       1076.63       1091.38        23.28 o
   1  -4   0        161.87        164.23        21.38 o
   1  -4   2        697.22        776.11        14.64 o
  -1   4  -3         76.46         76.52         8.01 o
  -1   4  -5        342.61        409.60        19.18 o
  -1   4  -6        278.53        253.32        20.78 o
  -1   4  -7         23.62         24.53        21.78 o
  -1   4  -9        147.79        158.00        34.18 o
  -1   4 -10        330.52        371.22        46.99 o
  -1   4 -11         84.37         92.94        36.86 o
  -1   4 -13         72.83         89.69        39.98 o
  -1   4 -14         15.93         23.93        43.62 o
   1  -3 -14         11.80         19.54        36.82 o
   1  -3 -13        301.94        286.23        52.01 o
   1  -3 -11        503.82        445.50        29.05 o
   1  -3 -10          2.68          3.45        12.48 o
   1  -3  -9        929.99        933.23        34.03 o
   1  -3  -7        139.55        140.25        12.64 o
   1  -3  -6          3.03          2.68         7.11 o
   1  -3  -5          2.56          9.37         9.31 o
   1  -3  -3          2.40          2.97         5.60 o
  -1   3   2       2205.60       2343.57        26.43 o
   1  -3  -1       2412.49       2066.97        46.98 o
   1  -3   0        230.62        199.18        11.97 o
   1  -3   1          2.10          3.02         3.50 o
  -1   3  -2         36.68         50.12         5.55 o
  -1   3  -4        518.05        551.06        18.82 o
  -1   3  -5       2247.31       2431.19        41.19 o
  -1   3  -6        296.97        343.65        23.39 o
  -1   3  -8         19.48         26.99        21.53 o
  -1   3  -9        266.52        277.46        38.78 o
  -1   3 -10         31.11         44.89        31.07 o
  -1   3 -12         77.14         64.22        34.81 o
  -1   3 -13          4.44          2.17        35.23 o
  -1   3 -16         28.31         38.59        47.46 o
   1  -2 -15          2.37         -6.27        40.35 o
   1  -2 -14         31.71         49.72        43.61 o
   1  -2 -12        106.13         76.82        37.13 o
   1  -2 -11         78.07         90.78        17.19 o
   1  -2 -10        359.00        392.72        26.98 o
   1  -2  -8         18.75         10.09        10.39 o
   1  -2  -7        308.12        251.01        15.43 o
   1  -2  -6         81.76         61.63        17.95 o
   1  -2  -4        152.17        177.51         8.92 o
   1  -2  -3          9.09         18.64         5.90 o
   1  -2  -1        362.97        332.72        15.46 o
   1  -2   1        221.44        214.65         6.03 o
  -1   2  -3          0.00          4.53         7.61 o
  -1   2  -4       1883.30       2053.93        40.80 o
  -1   2  -5         28.98         16.64        11.13 o
   1  -2   7          1.98          0.22        12.34 o
   1  -2   8        895.27        801.77        35.49 o
  -1   2 -11         92.01        110.50        35.18 o
  -1   2 -12        135.29        166.27        43.14 o
  -1   2 -15          6.23         11.18        45.29 o
   1  -1 -16         19.03          2.52        44.33 o
   1  -1 -12         34.62         28.77        32.10 o
   1  -1 -11        441.81        495.55        52.52 o
   1  -1  -9        195.05        175.71        15.28 o
   1  -1  -8        103.07        110.24        11.01 o
   1  -1  -7        455.40        505.28        23.98 o
   1  -1  -5         75.79         93.22         7.02 o
  -1   1   4        392.66        401.33        12.11 o
   1  -1  -2         42.97         58.33         6.05 o
   1  -1  -1       5894.71       6605.65        28.70 o
  -1   1  -2        350.72        344.46        13.50 o
  -1   1  -3       2073.99       2389.37        38.85 o
  -1   1  -4       1680.60       1794.33        38.08 o
   1  -1   6         37.14         28.04         8.18 o
   1  -1   7        497.63        468.36        24.90 o
  -1   1  -8          2.18         18.02        24.35 o
  -1   1 -10        125.29        122.35        20.48 o
  -1   1 -11         25.34         26.99        32.95 o
  -1   1 -14          4.51         13.57        40.41 o
  -1   1 -15          8.26         26.66        46.07 o
   1   0 -17         29.57         20.99        48.44 o
   1   0 -13         17.14         19.70        34.80 o
   1   0 -10        106.20        103.31        19.37 o
   1   0  -9         31.75         41.97        11.99 o
   1   0  -7         39.56         15.28        18.85 o
  -1   0   6        150.76        149.92        10.22 o
   1   0  -5          2.75          5.90         5.25 o
   1   0  -4        126.72        151.92        18.24 o
  -1   0   3       1938.17       1919.86        24.02 o
  -1   0   2        953.46       1189.03        13.25 o
  -1   0   1        726.55        774.08         9.12 o
   1   0   2         59.29         75.70         7.00 o
  -1   0  -3          5.93          5.31         8.10 o
   1   0   5        393.12        423.68        14.24 o
   1   0   6        402.11        374.86        14.93 o
  -1   0  -7         15.51         23.45        18.62 o
  -1   0  -9         66.52         70.97        15.42 o
   1   0  10        386.87        340.54        25.64 o
  -1   0 -13          0.36          4.98        39.44 o
  -1   0 -14        105.90         52.82        41.49 o
  -1   0 -16         41.41         48.00        47.76 o
   1   1 -14          2.40          0.33        39.52 o
   1   1 -11         53.11         33.71        33.03 o
   1   1 -10         76.91         57.67        26.44 o
   1   1  -8        188.40        186.39        26.81 o
  -1  -1   7        606.36        568.75        18.69 o
  -1  -1   6         68.95         58.34         8.49 o
   1   1  -4        209.56        258.21        11.92 o
   1   1  -3       2534.27       2586.14        29.60 o
  -1  -1   2        951.60        947.53        13.58 o
  -1  -1   0        307.73        313.68         6.85 o
   1   1   1       7535.83       8146.92        34.06 o
  -1  -1  -2       1710.16       1732.95        24.21 o
   1   1   4        181.74        197.52         7.90 o
   1   1   5        806.01        717.07        15.45 o
  -1  -1  -6        314.58        332.20        31.03 o
  -1  -1  -8         34.85         42.88        11.47 o
   1   1   9        136.19        125.46        16.12 o
  -1  -1 -12          0.00         -0.67        34.37 o
  -1  -1 -13         11.75         14.08        37.72 o
  -1  -1 -16          1.78          7.73        44.94 o
   1   2 -15          5.05          2.74        42.06 o
   1   2 -12         27.02         26.41        36.40 o
   1   2 -11         36.81         53.37        29.42 o
   1   2  -9         68.54         51.31        28.03 o
   1   2  -8        348.16        341.92        20.20 o
   1   2  -7         52.63         60.02        10.04 o
   1   2  -5          8.66         22.22         7.00 o
  -1  -2   4        176.98        178.47         9.76 o
  -1  -2   3        525.10        509.47        13.37 o
   1   2   0        603.31        528.81         9.89 o
   1   2   1        232.52        217.22         5.93 o
  -1  -2  -7         45.03         47.81         8.11 o
  -1  -2  -8        285.15        295.54        15.47 o
  -1  -2 -10        408.70        382.68        46.73 o
  -1  -2 -11          0.21         14.89        30.00 o
  -1  -2 -12         63.90         45.98        36.44 o
  -1  -2 -14         50.04         88.93        44.40 o
  -1  -2 -15         17.65         24.07        43.38 o
   1   3 -16         11.70         18.24        46.92 o
   1   3 -13         14.36         -6.98        42.15 o
   1   3 -12          0.03         -2.70        33.04 o
   1   3  -9        169.09        137.82        33.78 o
   1   3  -8         23.41          8.58        23.13 o
   1   3  -6        674.57        662.29        20.52 o
  -1  -3   5       1199.15       1220.03        22.39 o
   1   3  -2        848.27        829.92        17.28 o
   1   3  -1        932.21        877.92        12.97 o
  -1  -3   0          0.12         10.17         4.46 o
  -1  -3  -1        652.97        756.05        21.30 o
  -1  -3  -2       1157.89       1367.17        17.29 o
  -1  -3  -3       2415.56       2618.15        30.19 o
  -1  -3  -5        493.98        505.66        24.41 o
   1   3   6         51.08         56.12        12.46 o
  -1  -3  -7         89.41         60.42        17.80 o
  -1  -3  -9        236.20        302.46        38.81 o
  -1  -3 -10        125.25        139.03        25.95 o
  -1  -3 -14          0.93         12.31        40.58 o
   1   4 -14         72.37         69.46        42.02 o
   1   4 -13          0.66         13.15        38.56 o
   1   4 -10        156.39        159.12        36.53 o
   1   4  -9        209.61        181.19        35.22 o
   1   4  -7        416.48        442.51        38.81 o
  -1  -4   6         30.21         30.71         9.78 o
  -1  -4   5        829.36        739.85        21.80 o
  -1  -4   3        445.12        379.30        16.74 o
  -1  -4   2        200.79        200.65        12.67 o
  -1  -4   1         18.02         15.55        11.20 o
  -1  -4   0        772.11        822.69        21.58 o
  -1  -4  -1          5.83          8.37         3.34 o
  -1  -4  -2        908.86        900.44        14.44 o
  -1  -4  -4        663.82        825.15        27.44 o
  -1  -4  -5        456.03        484.98        17.87 o
  -1  -4  -6        341.92        364.49        20.97 o
  -1  -4  -8        265.55        266.13        34.93 o
  -1  -4  -9        169.57        175.68        25.02 o
  -1  -4 -12        162.46        176.85        33.66 o
  -1  -4 -13         10.13         13.65        37.98 o
   1   5 -15         11.36         28.47        49.02 o
   1   5 -14         16.96          9.29        43.71 o
   1   5 -11         21.43         11.61        33.71 o
   1   5 -10          0.41          3.78        26.64 o
   1   5  -8         18.38          7.93        25.22 o
  -1  -5   7        265.80        254.02        23.72 o
   1   5  -6         36.24         55.48        22.13 o
  -1  -5   4        361.31        346.29        18.89 o
  -1  -5   3       2146.94       2123.29        40.08 o
  -1  -5   1       2593.50       2869.57        46.25 o
  -1  -5   0         10.54         16.81         4.94 o
  -1  -5  -1       5115.62       5440.29        31.09 o
  -1  -5  -3        707.82        723.34        17.64 o
   1   5   4         60.34         54.75         7.59 o
  -1  -5  -5        914.89        935.44        28.45 o
  -1  -5  -7        447.25        463.31        31.62 o
  -1  -5  -8        353.22        365.56        30.79 o
  -1  -5 -11        176.99        187.53        30.93 o
  -1  -5 -12          0.58         -0.79        27.32 o
   1   6 -16        111.03         99.56        54.34 o
   1   6 -15         32.54         32.93        46.33 o
   1   6 -12         71.60         57.24        36.46 o
   1   6 -11         83.03         43.19        35.93 o
   1   6  -9         43.69         50.57        30.60 o
  -1  -6   8        265.61        296.38        28.57 o
   1   6  -7        161.47        189.31        31.11 o
   1   6  -5         12.45          9.28        14.08 o
  -1  -6   4        410.49        339.29        36.80 o
  -1  -6   2        144.25        178.36        23.98 o
  -1  -6   1        331.47        321.23        13.18 o
  -1  -6   0        401.75        378.27        11.66 o
   1   6   2         95.01         84.70         7.43 o
  -1  -6  -3        605.19        625.64        14.54 o
  -1  -6  -4        390.09        389.68        12.55 o
  -1  -6  -6        414.34        476.22        19.33 o
  -1  -6  -7         64.22         59.69        13.31 o
  -1  -6 -10         84.76         74.45        25.43 o
  -1  -6 -11         10.76         37.68        25.57 o
   1   7 -16          0.07          1.57        48.89 o
   1   7 -13          0.74          8.75        38.65 o
   1   7 -10          1.46         29.32        32.92 o
   1   7  -9         64.16         72.44        31.75 o
  -1  -7   6        509.61        458.70        30.03 o
  -1  -7   5        976.71        914.02        59.73 o
   1   7  -2        127.50        141.29        11.57 o
  -1  -7   1        982.84        891.43        22.03 o
  -1  -7  -1         34.16         47.49         7.01 o
  -1  -7  -2        164.98        147.00         9.36 o
  -1  -7  -3        615.48        620.10        20.99 o
  -1  -7  -5        582.76        581.14        19.61 o
  -1  -7  -6        423.25        441.51        18.38 o
  -1  -7  -9        334.59        376.15        24.38 o
  -1  -7 -10         11.18         10.07        24.09 o
   1   8 -14         53.80         87.65        48.72 o
   1   8 -11         41.92         42.39        35.04 o
   1   8 -10        208.39        196.27        41.40 o
   1   8  -7        140.14        120.71        23.10 o
  -1  -8   6        489.74        446.07        31.92 o
   1   8  -4        278.67        245.30        28.91 o
   1   8  -3          0.74          5.91        13.06 o
   1   8  -2       1035.44       1028.18        49.78 o
  -1  -8   0        187.47        204.06         9.58 o
  -1  -8  -1          2.13          1.02         5.82 o
  -1  -8  -2        236.37        243.98        25.08 o
   1   8   4         30.26         32.04         7.82 o
  -1  -8  -5         37.37         34.96        13.08 o
  -1  -8  -8        174.03        157.41        25.90 o
  -1  -8  -9          6.35          4.90        45.30 o
  -1  -8 -12         62.71         57.35        49.61 o
   1   9 -15          5.68         -2.22        45.98 o
   1   9 -12         28.38         17.65        40.23 o
   1   9 -11         65.61         82.37        39.79 o
   1   9  -8         67.31         73.95        22.77 o
   1   9  -7        247.17        262.04        28.22 o
   1   9  -4        113.52        106.43        15.01 o
   1   9  -3        129.72        139.75        23.19 o
   1   9  -1          4.77         14.29        13.12 o
  -1  -9   0         65.45         62.67         8.64 o
  -1  -9  -1         52.76         62.46        22.14 o
  -1  -9  -3        101.09         96.93        13.88 o
  -1  -9  -4         22.04         18.22        32.92 o
  -1  -9  -7        627.61        661.54        70.32 o
  -1  -9  -8         48.24         43.23        42.89 o
[truncated: 138,652 more chars]
